# Supplementary material for: HiTaxon: a hierarchical ensemble framework for taxonomic classification of short reads
Source: Bioinform Adv. 2024 Feb 1;4(1):vbae016. doi: 10.1093/bioadv/vbae016 (PMC10873905; doi:10.1093/bioadv/vbae016)
Supplement: vbae016_Supplementary_Data [file vbae016_supplementary_data.zip]

Archive with 8 entries (7 files):
- vbae016_Supplementary_Data/
- vbae016_Supplementary_Data/HiTaxon_Bioinformatics_Advances_Supplementary.docx
- vbae016_Supplementary_Data/S1_Data.xlsx
- vbae016_Supplementary_Data/S2_Data.xlsx
- vbae016_Supplementary_Data/S3_Data.xlsx
- vbae016_Supplementary_Data/S4_Data.xlsx
- vbae016_Supplementary_Data/S5_Data.xlsx
- vbae016_Supplementary_Data/S6_Data.xlsx
