# Supplementary material for: HiTaxon: a hierarchical ensemble framework for taxonomic classification of short reads
Source: Bioinform Adv. 2024 Feb 1;4(1):vbae016. doi: 10.1093/bioadv/vbae016 (PMC10873905; doi:10.1093/bioadv/vbae016)
Supplement: vbae016_Supplementary_Data [file vbae016_supplementary_data.zip › vbae016_Supplementary_Data/S1_Data.xlsx]

## Sheet: HiTaxon
accession	genus	species
GCF_020735645.1	Acidaminococcus	Acidaminococcus_fermentans
GCF_900107075.1	Acidaminococcus	Acidaminococcus_fermentans
GCF_000230275.1	Acidaminococcus	Acidaminococcus_intestini
GCF_902381715.1	Acidaminococcus	Acidaminococcus_intestini
GCF_022137915.1	Acidaminococcus	Acidaminococcus_intestini
GCF_000425045.1	Acidaminococcus	Acidaminococcus_intestini
GCF_900095825.1	Acidaminococcus	Acidaminococcus_massiliensis
GCF_900291475.1	Acidaminococcus	Acidaminococcus_provencensis
GCF_900106585.1	Acidaminococcus	Acidaminococcus_timonensis
GCF_013363755.1	Acidovorax	Acidovorax_antarcticus
GCF_003269065.1	Acidovorax	Acidovorax_anthurii
GCF_003029785.1	Acidovorax	Acidovorax_avenae
GCF_003029865.1	Acidovorax	Acidovorax_avenae
GCF_003029885.1	Acidovorax	Acidovorax_avenae
GCF_003030325.1	Acidovorax	Acidovorax_avenae
GCF_003029705.1	Acidovorax	Acidovorax_avenae
GCF_003029685.1	Acidovorax	Acidovorax_avenae
GCF_001298675.1	Acidovorax	Acidovorax_caeni
GCF_002157145.1	Acidovorax	Acidovorax_carolinensis
GCF_002157185.1	Acidovorax	Acidovorax_carolinensis
GCF_003029845.1	Acidovorax	Acidovorax_cattleyae
GCF_000015325.1	Acidovorax	Acidovorax_citrulli
GCF_022493915.1	Acidovorax	Acidovorax_citrulli
GCF_000968215.1	Acidovorax	Acidovorax_citrulli
GCF_022494965.1	Acidovorax	Acidovorax_citrulli
GCF_020783275.1	Acidovorax	Acidovorax_citrulli
GCF_007993815.1	Acidovorax	Acidovorax_delafieldii
GCF_903797705.1	Acidovorax	Acidovorax_facilis
GCF_002245625.1	Acidovorax	Acidovorax_kalamii
GCF_900112675.1	Acidovorax	Acidovorax_konjaci
GCF_014489595.1	Acidovorax	Acidovorax_monticola
GCF_000687165.1	Acidovorax	Acidovorax_oryzae
GCF_020510705.1	Acidovorax	Acidovorax_radicis
GCF_014207955.1	Acidovorax	Acidovorax_soli
GCF_017353205.1	Acidovorax	Acidovorax_temperans
GCF_900102625.1	Acidovorax	Acidovorax_valerianellae
GCF_900113035.1	Acidovorax	Acidovorax_wautersii
GCF_910575205.1	Adlercreutzia	Adlercreutzia_caecimuris
GCF_000403355.2	Adlercreutzia	Adlercreutzia_caecimuris
GCF_910574675.1	Adlercreutzia	Adlercreutzia_caecimuris
GCF_000478885.1	Adlercreutzia	Adlercreutzia_equolifaciens
GCF_016865385.1	Adlercreutzia	Adlercreutzia_equolifaciens
GCF_902387565.1	Adlercreutzia	Adlercreutzia_equolifaciens
GCF_003340305.1	Adlercreutzia	Adlercreutzia_equolifaciens
GCF_020558765.1	Adlercreutzia	Adlercreutzia_equolifaciens
GCF_022136775.1	Adlercreutzia	Adlercreutzia_equolifaciens
GCF_011405655.1	Adlercreutzia	Adlercreutzia_hattorii
GCF_000422625.1	Adlercreutzia	Adlercreutzia_mucosicola
GCF_932751085.1	Adlercreutzia	Adlercreutzia_muris
GCF_900097105.1	Akkermansia	Akkermansia_glycaniphila
GCF_000020225.1	Akkermansia	Akkermansia_muciniphila
GCF_004319565.1	Akkermansia	Akkermansia_muciniphila
GCF_001688765.2	Akkermansia	Akkermansia_muciniphila
GCF_010223095.1	Akkermansia	Akkermansia_muciniphila
GCF_010230155.1	Akkermansia	Akkermansia_muciniphila
GCF_010231195.1	Akkermansia	Akkermansia_muciniphila
GCF_018140615.1	Akkermansia	Akkermansia_muciniphila
GCF_009731575.1	Akkermansia	Akkermansia_muciniphila
GCF_018847595.1	Akkermansia	Akkermansia_muciniphila
GCF_018847115.1	Akkermansia	Akkermansia_muciniphila
GCF_018847255.1	Akkermansia	Akkermansia_muciniphila
GCF_018847495.1	Akkermansia	Akkermansia_muciniphila
GCF_010223405.1	Akkermansia	Akkermansia_muciniphila
GCF_010223575.1	Akkermansia	Akkermansia_muciniphila
GCF_010223075.1	Akkermansia	Akkermansia_muciniphila
GCF_014170075.1	Akkermansia	Akkermansia_muciniphila
GCF_018847935.1	Akkermansia	Akkermansia_muciniphila
GCF_018847455.1	Akkermansia	Akkermansia_muciniphila
GCF_003716915.1	Akkermansia	Akkermansia_muciniphila
GCF_003716935.1	Akkermansia	Akkermansia_muciniphila
GCF_003716955.1	Akkermansia	Akkermansia_muciniphila
GCF_004015125.1	Akkermansia	Akkermansia_muciniphila
GCF_004015245.1	Akkermansia	Akkermansia_muciniphila
GCF_004015265.1	Akkermansia	Akkermansia_muciniphila
GCF_018847795.1	Akkermansia	Akkermansia_muciniphila
GCF_004015285.1	Akkermansia	Akkermansia_muciniphila
GCF_004104435.1	Akkermansia	Akkermansia_muciniphila
GCF_010223195.1	Akkermansia	Akkermansia_muciniphila
GCF_010223255.1	Akkermansia	Akkermansia_muciniphila
GCF_018847135.1	Akkermansia	Akkermansia_muciniphila
GCF_018847195.1	Akkermansia	Akkermansia_muciniphila
GCF_018847215.1	Akkermansia	Akkermansia_muciniphila
GCF_004015345.1	Akkermansia	Akkermansia_muciniphila
GCF_010229315.1	Akkermansia	Akkermansia_muciniphila
GCF_902387255.1	Akkermansia	Akkermansia_muciniphila
GCF_010223155.1	Akkermansia	Akkermansia_muciniphila
GCF_017570505.1	Akkermansia	Akkermansia_muciniphila
GCF_018847035.1	Akkermansia	Akkermansia_muciniphila
GCF_018847415.1	Akkermansia	Akkermansia_muciniphila
GCF_018846995.1	Akkermansia	Akkermansia_muciniphila
GCF_018847015.1	Akkermansia	Akkermansia_muciniphila
GCF_018847895.1	Akkermansia	Akkermansia_muciniphila
GCF_010229055.1	Akkermansia	Akkermansia_muciniphila
GCF_000311925.1	Alistipes	Alistipes_communis
GCF_006542745.1	Alistipes	Alistipes_communis
GCF_020558405.1	Alistipes	Alistipes_communis
GCF_015553715.1	Alistipes	Alistipes_communis
GCF_006542685.1	Alistipes	Alistipes_dispar
GCF_008421235.1	Alistipes	Alistipes_finegoldii
GCF_019132745.1	Alistipes	Alistipes_finegoldii
GCF_001405855.1	Alistipes	Alistipes_finegoldii
GCF_015557985.1	Alistipes	Alistipes_finegoldii
GCF_022846055.1	Alistipes	Alistipes_finegoldii
GCF_000265365.1	Alistipes	Alistipes_finegoldii
GCF_015548275.1	Alistipes	Alistipes_finegoldii
GCF_902374895.1	Alistipes	Alistipes_ihumii
GCF_014163495.1	Alistipes	Alistipes_indistinctus
GCF_000786575.1	Alistipes	Alistipes_inops
GCF_900604385.1	Alistipes	Alistipes_megaguti
GCF_018362775.1	Alistipes	Alistipes_montrealensis
GCF_015551135.1	Alistipes	Alistipes_onderdonkii
GCF_022845675.1	Alistipes	Alistipes_onderdonkii
GCF_006542725.1	Alistipes	Alistipes_onderdonkii
GCF_015669735.1	Alistipes	Alistipes_onderdonkii
GCF_015668835.1	Alistipes	Alistipes_onderdonkii
GCF_015561075.1	Alistipes	Alistipes_onderdonkii
GCF_015560085.1	Alistipes	Alistipes_onderdonkii
GCF_015559605.1	Alistipes	Alistipes_onderdonkii
GCF_006542645.1	Alistipes	Alistipes_onderdonkii
GCF_900083545.1	Alistipes	Alistipes_provencensis
GCF_000154465.1	Alistipes	Alistipes_putredinis
GCF_019132025.1	Alistipes	Alistipes_putredinis
GCF_024462435.1	Alistipes	Alistipes_putredinis
GCF_015549455.1	Alistipes	Alistipes_putredinis
GCF_018786185.1	Alistipes	Alistipes_putredinis
GCF_020735725.1	Alistipes	Alistipes_senegalensis
GCF_015554845.1	Alistipes	Alistipes_senegalensis
GCF_008416365.1	Alistipes	Alistipes_shahii
GCF_015559775.1	Alistipes	Alistipes_shahii
GCF_015547645.1	Alistipes	Alistipes_shahii
GCF_000210575.1	Alistipes	Alistipes_shahii
GCF_015556995.1	Alistipes	Alistipes_shahii
GCF_005844225.1	Alistipes	Alistipes_shahii
GCF_015558405.1	Alistipes	Alistipes_shahii
GCF_012844205.1	Alistipes	Alistipes_shahii
GCF_910573725.1	Alistipes	Alistipes_timonensis
GCF_900107675.1	Alistipes	Alistipes_timonensis
GCF_020215685.1	Anaerococcus	Anaerococcus_degeneri
GCF_013371425.1	Anaerococcus	Anaerococcus_faecalis
GCF_002871895.1	Anaerococcus	Anaerococcus_hydrogenalis
GCF_000173355.1	Anaerococcus	Anaerococcus_hydrogenalis
GCF_928368155.1	Anaerococcus	Anaerococcus_ihuae
GCF_001182725.1	Anaerococcus	Anaerococcus_jeddahensis
GCF_000156575.1	Anaerococcus	Anaerococcus_lactolyticus
GCF_900290195.1	Anaerococcus	Anaerococcus_marasmi
GCF_900128415.1	Anaerococcus	Anaerococcus_mediterraneensis
GCF_019957155.1	Anaerococcus	Anaerococcus_murdochii
GCF_003433955.1	Anaerococcus	Anaerococcus_nagyae
GCF_016599815.1	Anaerococcus	Anaerococcus_obesiensis
GCF_002847745.1	Anaerococcus	Anaerococcus_octavius
GCF_009696575.1	Anaerococcus	Anaerococcus_porci
GCF_000024105.1	Anaerococcus	Anaerococcus_prevotii
GCF_000312365.2	Anaerococcus	Anaerococcus_provencensis
GCF_902375965.1	Anaerococcus	Anaerococcus_rubeinfantis
GCF_000321005.1	Anaerococcus	Anaerococcus_senegalensis
GCF_000159095.1	Anaerococcus	Anaerococcus_tetradius
GCF_900128425.1	Anaerococcus	Anaerococcus_urinomassiliensis
GCF_000307225.1	Anaerococcus	Anaerococcus_vaginalis
GCF_016127475.1	Anaerococcus	Anaerococcus_vaginalis
GCF_900626155.1	Anaerococcus	Anaerococcus_vaginimassiliensis
GCF_016586355.1	Anaerostipes	Anaerostipes_butyraticus
GCF_020181435.1	Anaerostipes	Anaerostipes_caccae
GCF_022137645.1	Anaerostipes	Anaerostipes_caccae
GCF_020564225.1	Anaerostipes	Anaerostipes_caccae
GCF_014467075.1	Anaerostipes	Anaerostipes_caccae
GCF_018982945.1	Anaerostipes	Anaerostipes_faecalis
GCF_001404955.1	Anaerostipes	Anaerostipes_hadrus
GCF_000210695.1	Anaerostipes	Anaerostipes_hadrus
GCF_001998765.1	Anaerostipes	Anaerostipes_hadrus
GCF_015554695.1	Anaerostipes	Anaerostipes_hadrus
GCF_001404655.1	Anaerostipes	Anaerostipes_hadrus
GCF_002270485.1	Anaerostipes	Anaerostipes_hominis
GCF_005280655.1	Anaerostipes	Anaerostipes_rhamnosivorans
GCF_001636425.1	Bacillus	Bacillus_acidicola
GCF_014138805.1	Bacillus	Bacillus_aerius
GCF_009183655.1	Bacillus	Bacillus_aerolatus
GCF_004101925.1	Bacillus	Bacillus_aerophilus
GCF_011751595.1	Bacillus	Bacillus_albus
GCF_011751575.1	Bacillus	Bacillus_albus
GCF_004116085.1	Bacillus	Bacillus_albus
GCF_004153665.1	Bacillus	Bacillus_albus
GCF_015620945.1	Bacillus	Bacillus_albus
GCF_004116035.1	Bacillus	Bacillus_albus
GCF_004116415.1	Bacillus	Bacillus_albus
GCF_009740005.1	Bacillus	Bacillus_albus
GCF_002019795.1	Bacillus	Bacillus_alkalicellulosilyticus
GCF_019042735.1	Bacillus	Bacillus_alkalicola
GCF_002797415.1	Bacillus	Bacillus_alkalisoli
GCF_004563755.2	Bacillus	Bacillus_altitudinis
GCF_006007905.1	Bacillus	Bacillus_altitudinis
GCF_013283915.1	Bacillus	Bacillus_altitudinis
GCF_016767855.1	Bacillus	Bacillus_altitudinis
GCF_017161205.1	Bacillus	Bacillus_altitudinis
GCF_017948365.1	Bacillus	Bacillus_altitudinis
GCF_021654595.1	Bacillus	Bacillus_altitudinis
GCF_022570695.1	Bacillus	Bacillus_altitudinis
GCF_022700755.1	Bacillus	Bacillus_altitudinis
GCF_024380035.1	Bacillus	Bacillus_altitudinis
GCF_024362715.1	Bacillus	Bacillus_altitudinis
GCF_000299555.2	Bacillus	Bacillus_altitudinis
GCF_001431145.1	Bacillus	Bacillus_altitudinis
GCF_024397295.1	Bacillus	Bacillus_altitudinis
GCF_005849435.1	Bacillus	Bacillus_altitudinis
GCF_023823755.1	Bacillus	Bacillus_altitudinis
GCF_000948175.1	Bacillus	Bacillus_alveayuensis
GCF_020311635.1	Bacillus	Bacillus_amyloliquefaciens
GCF_004421045.1	Bacillus	Bacillus_amyloliquefaciens
GCF_017603845.1	Bacillus	Bacillus_amyloliquefaciens
GCF_021233135.1	Bacillus	Bacillus_amyloliquefaciens
GCF_019856555.1	Bacillus	Bacillus_amyloliquefaciens
GCF_003149695.1	Bacillus	Bacillus_amyloliquefaciens
GCF_019880425.1	Bacillus	Bacillus_amyloliquefaciens
GCF_022492915.1	Bacillus	Bacillus_amyloliquefaciens
GCF_014622745.1	Bacillus	Bacillus_amyloliquefaciens
GCF_001889285.1	Bacillus	Bacillus_amyloliquefaciens
GCF_018363035.1	Bacillus	Bacillus_amyloliquefaciens
GCF_022559645.1	Bacillus	Bacillus_amyloliquefaciens
GCF_008824205.1	Bacillus	Bacillus_amyloliquefaciens
GCF_007923205.1	Bacillus	Bacillus_amyloliquefaciens
GCF_000494835.1	Bacillus	Bacillus_amyloliquefaciens
GCF_003149715.1	Bacillus	Bacillus_amyloliquefaciens
GCF_001922005.1	Bacillus	Bacillus_amyloliquefaciens
GCF_002173635.1	Bacillus	Bacillus_amyloliquefaciens
GCF_003868675.1	Bacillus	Bacillus_amyloliquefaciens
GCF_007362635.1	Bacillus	Bacillus_amyloliquefaciens
GCF_000204275.1	Bacillus	Bacillus_amyloliquefaciens
GCF_019880285.1	Bacillus	Bacillus_amyloliquefaciens
GCF_902375605.1	Bacillus	Bacillus_andreraoultii
GCF_022221125.1	Bacillus	Bacillus_anthracis
GCF_022220685.1	Bacillus	Bacillus_anthracis
GCF_022221205.1	Bacillus	Bacillus_anthracis
GCF_022221325.1	Bacillus	Bacillus_anthracis
GCF_000258885.1	Bacillus	Bacillus_anthracis
GCF_002277915.1	Bacillus	Bacillus_anthracis
GCF_000512835.2	Bacillus	Bacillus_anthracis
GCF_022220625.1	Bacillus	Bacillus_anthracis
GCF_022014795.1	Bacillus	Bacillus_anthracis
GCF_001683215.1	Bacillus	Bacillus_anthracis
GCF_000008165.1	Bacillus	Bacillus_anthracis
GCF_022014755.1	Bacillus	Bacillus_anthracis
GCF_000512775.2	Bacillus	Bacillus_anthracis
GCF_001543225.1	Bacillus	Bacillus_anthracis
GCF_000833125.1	Bacillus	Bacillus_anthracis
GCF_001936375.1	Bacillus	Bacillus_anthracis
GCF_000021445.1	Bacillus	Bacillus_anthracis
GCF_000832785.1	Bacillus	Bacillus_anthracis
GCF_022221145.1	Bacillus	Bacillus_anthracis
GCF_000295695.2	Bacillus	Bacillus_anthracis
GCF_006088855.1	Bacillus	Bacillus_anthracis
GCF_022221285.1	Bacillus	Bacillus_anthracis
GCF_023824055.1	Bacillus	Bacillus_anthracis
GCF_000583105.1	Bacillus	Bacillus_anthracis
GCF_000534935.2	Bacillus	Bacillus_anthracis
GCF_000725325.1	Bacillus	Bacillus_anthracis
GCF_000832425.1	Bacillus	Bacillus_anthracis
GCF_000832465.1	Bacillus	Bacillus_anthracis
GCF_002356575.1	Bacillus	Bacillus_anthracis
GCF_003227955.1	Bacillus	Bacillus_anthracis
GCF_006742565.1	Bacillus	Bacillus_anthracis
GCF_022221045.1	Bacillus	Bacillus_anthracis
GCF_022220565.1	Bacillus	Bacillus_anthracis
GCF_022220905.1	Bacillus	Bacillus_anthracis
GCF_022221165.1	Bacillus	Bacillus_anthracis
GCF_022220545.1	Bacillus	Bacillus_anthracis
GCF_022014775.1	Bacillus	Bacillus_anthracis
GCF_000832965.1	Bacillus	Bacillus_anthracis
GCF_019915265.1	Bacillus	Bacillus_aquiflavi
GCF_001587405.1	Bacillus	Bacillus_atrophaeus
GCF_018140555.1	Bacillus	Bacillus_atrophaeus
GCF_000742675.1	Bacillus	Bacillus_atrophaeus
GCF_019443725.1	Bacillus	Bacillus_atrophaeus
GCF_002243495.1	Bacillus	Bacillus_atrophaeus
GCF_018200265.1	Bacillus	Bacillus_australimaris
GCF_001591605.1	Bacillus	Bacillus_badius
GCF_001632185.1	Bacillus	Bacillus_badius
GCF_020002245.1	Bacillus	Bacillus_badius
GCF_014207535.1	Bacillus	Bacillus_benzoevorans
GCF_000299035.1	Bacillus	Bacillus_bingmayongensis
GCF_000831065.1	Bacillus	Bacillus_bombysepticus
GCF_004124315.2	Bacillus	Bacillus_cabrialesii
GCF_003944805.1	Bacillus	Bacillus_canaveralius
GCF_017832095.1	Bacillus	Bacillus_capparidis
GCF_020524035.1	Bacillus	Bacillus_carboniphilus
GCF_016027015.1	Bacillus	Bacillus_cereus
GCF_013267775.1	Bacillus	Bacillus_cereus
GCF_021655015.1	Bacillus	Bacillus_cereus
GCF_021655035.1	Bacillus	Bacillus_cereus
GCF_001635915.1	Bacillus	Bacillus_cereus
GCF_002813875.1	Bacillus	Bacillus_cereus
GCF_003013315.1	Bacillus	Bacillus_cereus
GCF_000143605.1	Bacillus	Bacillus_cereus
GCF_000832845.1	Bacillus	Bacillus_cereus
GCF_000021785.1	Bacillus	Bacillus_cereus
GCF_000021205.1	Bacillus	Bacillus_cereus
GCF_000832865.1	Bacillus	Bacillus_cereus
GCF_023516415.1	Bacillus	Bacillus_cereus
GCF_021655135.1	Bacillus	Bacillus_cereus
GCF_021655055.1	Bacillus	Bacillus_cereus
GCF_021654995.1	Bacillus	Bacillus_cereus
GCF_021654935.1	Bacillus	Bacillus_cereus
GCF_021654915.1	Bacillus	Bacillus_cereus
GCF_018309125.1	Bacillus	Bacillus_cereus
GCF_016774555.1	Bacillus	Bacillus_cereus
GCF_013177495.2	Bacillus	Bacillus_cereus
GCF_009739985.1	Bacillus	Bacillus_cereus
GCF_006349735.2	Bacillus	Bacillus_cereus
GCF_004801195.1	Bacillus	Bacillus_cereus
GCF_003568565.1	Bacillus	Bacillus_cereus
GCF_002000005.1	Bacillus	Bacillus_cereus
GCF_001880305.1	Bacillus	Bacillus_cereus
GCF_001635995.1	Bacillus	Bacillus_cereus
GCF_001277915.1	Bacillus	Bacillus_cereus
GCF_022700995.1	Bacillus	Bacillus_cereus
GCF_013267255.1	Bacillus	Bacillus_cereus
GCF_024498915.1	Bacillus	Bacillus_cereus
GCF_021655215.1	Bacillus	Bacillus_cereus
GCF_001941885.1	Bacillus	Bacillus_cereus
GCF_000833045.1	Bacillus	Bacillus_cereus
GCF_000008005.1	Bacillus	Bacillus_cereus
GCF_000021225.1	Bacillus	Bacillus_cereus
GCF_021655255.1	Bacillus	Bacillus_cereus
GCF_002290105.1	Bacillus	Bacillus_cereus
GCF_000789315.1	Bacillus	Bacillus_cereus
GCF_023094015.1	Bacillus	Bacillus_cereus
GCF_021655295.1	Bacillus	Bacillus_cereus
GCF_000835185.1	Bacillus	Bacillus_cereus
GCF_016774575.1	Bacillus	Bacillus_cereus
GCF_021391515.1	Bacillus	Bacillus_cereus
GCF_002216125.1	Bacillus	Bacillus_cereus
GCF_001721145.1	Bacillus	Bacillus_cereus
GCF_002214705.1	Bacillus	Bacillus_cereus
GCF_021655335.1	Bacillus	Bacillus_cereus
GCF_021654895.1	Bacillus	Bacillus_cereus
GCF_003020845.1	Bacillus	Bacillus_cereus
GCF_008041975.1	Bacillus	Bacillus_cereus
GCF_000504145.1	Bacillus	Bacillus_cihuensis
GCF_003428195.1	Bacillus	Bacillus_clarus
GCF_001516885.1	Bacillus	Bacillus_coahuilensis
GCF_002250905.2	Bacillus	Bacillus_cytotoxicus
GCF_002250965.2	Bacillus	Bacillus_cytotoxicus
GCF_017909015.1	Bacillus	Bacillus_cytotoxicus
GCF_017909295.1	Bacillus	Bacillus_cytotoxicus
GCF_000017425.1	Bacillus	Bacillus_cytotoxicus
GCF_017909235.1	Bacillus	Bacillus_cytotoxicus
GCF_002251005.2	Bacillus	Bacillus_cytotoxicus
GCF_007995155.1	Bacillus	Bacillus_dafuensis
GCF_900156875.1	Bacillus	Bacillus_dakarensis
GCF_000612665.1	Bacillus	Bacillus_dielmonensis
GCF_016908875.1	Bacillus	Bacillus_ectoiniformans
GCF_900094975.1	Bacillus	Bacillus_enclensis
GCF_012955605.1	Bacillus	Bacillus_fonticola
GCF_002746455.1	Bacillus	Bacillus_fungorum
GCF_001590835.1	Bacillus	Bacillus_gaemokensis
GCF_002443095.1	Bacillus	Bacillus_glycinifermentans
GCF_013349925.1	Bacillus	Bacillus_glycinifermentans
GCF_004103615.1	Bacillus	Bacillus_glycinifermentans
GCF_001278705.1	Bacillus	Bacillus_gobiensis
GCF_013179555.1	Bacillus	Bacillus_haikouensis
GCF_014621755.1	Bacillus	Bacillus_halotolerans
GCF_024266645.1	Bacillus	Bacillus_halotolerans
GCF_018417515.1	Bacillus	Bacillus_halotolerans
GCF_002592025.1	Bacillus	Bacillus_halotolerans
GCF_024266605.1	Bacillus	Bacillus_halotolerans
GCF_013347105.1	Bacillus	Bacillus_halotolerans
GCF_024510645.1	Bacillus	Bacillus_halotolerans
GCF_014042035.1	Bacillus	Bacillus_haynesii
GCF_001969855.1	Bacillus	Bacillus_haynesii
GCF_018332515.1	Bacillus	Bacillus_hominis
GCF_023238325.1	Bacillus	Bacillus_inaquosorum
GCF_019598985.1	Bacillus	Bacillus_inaquosorum
GCF_003148415.1	Bacillus	Bacillus_inaquosorum
GCF_000473245.1	Bacillus	Bacillus_infantis
GCF_024706405.1	Bacillus	Bacillus_infantis
GCF_002155045.1	Bacillus	Bacillus_intestinalis
GCF_000743215.1	Bacillus	Bacillus_intestinalis
GCF_022809095.1	Bacillus	Bacillus_kexueae
GCF_001375515.1	Bacillus	Bacillus_kwashiorkori
GCF_003226345.1	Bacillus	Bacillus_lacisalsi
GCF_002074095.1	Bacillus	Bacillus_licheniformis
GCF_004101525.1	Bacillus	Bacillus_licheniformis
GCF_004526275.1	Bacillus	Bacillus_licheniformis
GCF_016026835.1	Bacillus	Bacillus_licheniformis
GCF_021401425.1	Bacillus	Bacillus_licheniformis
GCF_002504325.1	Bacillus	Bacillus_licheniformis
GCF_022700915.1	Bacillus	Bacillus_licheniformis
GCF_006094335.1	Bacillus	Bacillus_licheniformis
GCF_002173675.1	Bacillus	Bacillus_licheniformis
GCF_003339545.1	Bacillus	Bacillus_licheniformis
GCF_003595625.1	Bacillus	Bacillus_licheniformis
GCF_022630555.1	Bacillus	Bacillus_licheniformis
GCF_003606405.1	Bacillus	Bacillus_licheniformis
GCF_004103575.1	Bacillus	Bacillus_licheniformis
GCF_017338795.1	Bacillus	Bacillus_licheniformis
GCF_002074115.1	Bacillus	Bacillus_licheniformis
GCF_002966955.1	Bacillus	Bacillus_licheniformis
GCF_009739945.1	Bacillus	Bacillus_luti
GCF_000712595.1	Bacillus	Bacillus_manliponensis
GCF_902168435.1	Bacillus	Bacillus_marasmi
GCF_001644195.2	Bacillus	Bacillus_marinisedimentorum
GCF_900098925.1	Bacillus	Bacillus_massiliglaciei
GCF_900199725.1	Bacillus	Bacillus_massiliigabonensis
GCF_902374955.1	Bacillus	Bacillus_massilioanorexius
GCF_000380245.2	Bacillus	Bacillus_massiliogorillae
GCF_900117315.1	Bacillus	Bacillus_massilionigeriensis
GCF_900111815.1	Bacillus	Bacillus_mediterraneensis
GCF_008923265.1	Bacillus	Bacillus_mesophilum
GCF_011008845.1	Bacillus	Bacillus_mesophilus
GCF_008764365.1	Bacillus	Bacillus_methanolicus
GCF_023278615.1	Bacillus	Bacillus_methanolicus
GCF_900094815.1	Bacillus	Bacillus_mobilis
GCF_003612955.1	Bacillus	Bacillus_mobilis
GCF_900176845.1	Bacillus	Bacillus_mobilis
GCF_007682195.1	Bacillus	Bacillus_mobilis
GCF_012648005.1	Bacillus	Bacillus_mojavensis
GCF_018739385.1	Bacillus	Bacillus_mycoides
GCF_018739645.1	Bacillus	Bacillus_mycoides
GCF_018739525.1	Bacillus	Bacillus_mycoides
GCF_018739685.1	Bacillus	Bacillus_mycoides
GCF_018736745.1	Bacillus	Bacillus_mycoides
GCF_018741165.1	Bacillus	Bacillus_mycoides
GCF_018741005.1	Bacillus	Bacillus_mycoides
GCF_018742225.1	Bacillus	Bacillus_mycoides
GCF_022630575.1	Bacillus	Bacillus_mycoides
GCF_002104575.1	Bacillus	Bacillus_mycoides
GCF_018739705.1	Bacillus	Bacillus_mycoides
GCF_018739665.1	Bacillus	Bacillus_mycoides
GCF_000775975.1	Bacillus	Bacillus_mycoides
GCF_018741085.1	Bacillus	Bacillus_mycoides
GCF_018739445.1	Bacillus	Bacillus_mycoides
GCF_018740945.1	Bacillus	Bacillus_mycoides
GCF_018741145.1	Bacillus	Bacillus_mycoides
GCF_018742285.1	Bacillus	Bacillus_mycoides
GCF_000018825.1	Bacillus	Bacillus_mycoides
GCF_001584345.1	Bacillus	Bacillus_nakamurai
GCF_024241155.1	Bacillus	Bacillus_nakamurai
GCF_000612805.1	Bacillus	Bacillus_ndiopicus
GCF_001375535.1	Bacillus	Bacillus_niameyensis
GCF_007682355.1	Bacillus	Bacillus_nitratireducens
GCF_007676605.1	Bacillus	Bacillus_nitratireducens
GCF_018141025.1	Bacillus	Bacillus_nitratireducens
GCF_014836955.1	Bacillus	Bacillus_norwichensis
GCF_900207585.1	Bacillus	Bacillus_oleivorans
GCF_020861345.1	Bacillus	Bacillus_pacificus
GCF_020686605.1	Bacillus	Bacillus_pacificus
GCF_014876595.1	Bacillus	Bacillus_pacificus
GCF_016908495.1	Bacillus	Bacillus_pakistanensis
GCF_002068155.1	Bacillus	Bacillus_paralicheniformis
GCF_003711025.1	Bacillus	Bacillus_paralicheniformis
GCF_008365255.1	Bacillus	Bacillus_paralicheniformis
GCF_018324505.1	Bacillus	Bacillus_paralicheniformis
GCF_021654755.1	Bacillus	Bacillus_paralicheniformis
GCF_900635765.1	Bacillus	Bacillus_paralicheniformis
GCF_002993945.1	Bacillus	Bacillus_paralicheniformis
GCF_018332495.1	Bacillus	Bacillus_paramobilis
GCF_007682005.1	Bacillus	Bacillus_paramycoides
GCF_009648955.1	Bacillus	Bacillus_paranthracis
GCF_023824115.1	Bacillus	Bacillus_paranthracis
GCF_016834515.1	Bacillus	Bacillus_paranthracis
GCF_018513785.1	Bacillus	Bacillus_paranthracis
GCF_005848985.1	Bacillus	Bacillus_paranthracis
GCF_022458745.1	Bacillus	Bacillus_piscicola
GCF_001884065.1	Bacillus	Bacillus_proteolyticus
GCF_002589635.1	Bacillus	Bacillus_pseudomycoides
GCF_002581285.1	Bacillus	Bacillus_pseudomycoides
GCF_002552715.1	Bacillus	Bacillus_pseudomycoides
GCF_002555415.1	Bacillus	Bacillus_pseudomycoides
GCF_002580745.1	Bacillus	Bacillus_pseudomycoides
GCF_002583735.1	Bacillus	Bacillus_pseudomycoides
GCF_002569205.1	Bacillus	Bacillus_pseudomycoides
GCF_000161455.1	Bacillus	Bacillus_pseudomycoides
GCF_002550145.1	Bacillus	Bacillus_pseudomycoides
GCF_002569925.1	Bacillus	Bacillus_pseudomycoides
GCF_000832885.1	Bacillus	Bacillus_pseudomycoides
GCF_002582085.1	Bacillus	Bacillus_pseudomycoides
GCF_002572385.1	Bacillus	Bacillus_pseudomycoides
GCF_002580615.1	Bacillus	Bacillus_pseudomycoides
GCF_000161415.1	Bacillus	Bacillus_pseudomycoides
GCF_002569565.1	Bacillus	Bacillus_pseudomycoides
GCF_002572465.1	Bacillus	Bacillus_pseudomycoides
GCF_002569985.1	Bacillus	Bacillus_pseudomycoides
GCF_002555275.1	Bacillus	Bacillus_pseudomycoides
GCF_002557285.1	Bacillus	Bacillus_pseudomycoides
GCF_002555545.1	Bacillus	Bacillus_pseudomycoides
GCF_002556345.1	Bacillus	Bacillus_pseudomycoides
GCF_002581425.1	Bacillus	Bacillus_pseudomycoides
GCF_002556975.1	Bacillus	Bacillus_pseudomycoides
GCF_002582195.1	Bacillus	Bacillus_pseudomycoides
GCF_002550255.1	Bacillus	Bacillus_pseudomycoides
GCF_002571845.1	Bacillus	Bacillus_pseudomycoides
GCF_002588885.1	Bacillus	Bacillus_pseudomycoides
GCF_002555995.1	Bacillus	Bacillus_pseudomycoides
GCF_002582485.1	Bacillus	Bacillus_pseudomycoides
GCF_022811845.1	Bacillus	Bacillus_pseudomycoides
GCF_000161435.1	Bacillus	Bacillus_pseudomycoides
GCF_002550445.1	Bacillus	Bacillus_pseudomycoides
GCF_002552575.1	Bacillus	Bacillus_pseudomycoides
GCF_002553115.1	Bacillus	Bacillus_pseudomycoides
GCF_002553275.1	Bacillus	Bacillus_pseudomycoides
GCF_002555145.1	Bacillus	Bacillus_pseudomycoides
GCF_002555785.1	Bacillus	Bacillus_pseudomycoides
GCF_002556505.1	Bacillus	Bacillus_pseudomycoides
GCF_002557065.1	Bacillus	Bacillus_pseudomycoides
GCF_002557245.1	Bacillus	Bacillus_pseudomycoides
GCF_002557535.1	Bacillus	Bacillus_pseudomycoides
GCF_002583865.1	Bacillus	Bacillus_pseudomycoides
GCF_002557585.1	Bacillus	Bacillus_pseudomycoides
GCF_002568975.1	Bacillus	Bacillus_pseudomycoides
GCF_002569585.1	Bacillus	Bacillus_pseudomycoides
GCF_002569605.1	Bacillus	Bacillus_pseudomycoides
GCF_002569755.1	Bacillus	Bacillus_pseudomycoides
GCF_002571515.1	Bacillus	Bacillus_pseudomycoides
GCF_002571545.1	Bacillus	Bacillus_pseudomycoides
GCF_002571985.1	Bacillus	Bacillus_pseudomycoides
GCF_002572065.1	Bacillus	Bacillus_pseudomycoides
GCF_002572375.1	Bacillus	Bacillus_pseudomycoides
GCF_002579115.1	Bacillus	Bacillus_pseudomycoides
GCF_002579385.1	Bacillus	Bacillus_pseudomycoides
GCF_002579975.1	Bacillus	Bacillus_pseudomycoides
GCF_002568705.1	Bacillus	Bacillus_pseudomycoides
GCF_002582035.1	Bacillus	Bacillus_pseudomycoides
GCF_002569005.1	Bacillus	Bacillus_pseudomycoides
GCF_001704975.1	Bacillus	Bacillus_pumilus
GCF_003431975.1	Bacillus	Bacillus_pumilus
GCF_024498355.1	Bacillus	Bacillus_pumilus
GCF_001578165.1	Bacillus	Bacillus_pumilus
GCF_900186955.1	Bacillus	Bacillus_pumilus
GCF_003571425.1	Bacillus	Bacillus_pumilus
GCF_013423765.1	Bacillus	Bacillus_pumilus
GCF_016464375.1	Bacillus	Bacillus_renqingensis
GCF_917563915.1	Bacillus	Bacillus_rhizoplanae
GCF_902375395.1	Bacillus	Bacillus_rubiinfantis
GCF_023238245.1	Bacillus	Bacillus_rugosus
GCF_001895885.1	Bacillus	Bacillus_safensis
GCF_001938665.1	Bacillus	Bacillus_safensis
GCF_023716805.1	Bacillus	Bacillus_safensis
GCF_001938705.1	Bacillus	Bacillus_safensis
GCF_003581585.1	Bacillus	Bacillus_salacetis
GCF_004358205.1	Bacillus	Bacillus_salipaludis
GCF_018332475.1	Bacillus	Bacillus_sanguinis
GCF_020519665.1	Bacillus	Bacillus_shivajii
GCF_002850535.1	Bacillus	Bacillus_siamensis
GCF_016313165.1	Bacillus	Bacillus_siamensis
GCF_002271775.1	Bacillus	Bacillus_siamensis
GCF_900156865.1	Bacillus	Bacillus_sinesaloumensis
GCF_902374505.1	Bacillus	Bacillus_smithii
GCF_001050115.1	Bacillus	Bacillus_smithii
GCF_001742425.1	Bacillus	Bacillus_solimangrovi
GCF_002797395.1	Bacillus	Bacillus_solitudinis
GCF_002202015.1	Bacillus	Bacillus_sonorensis
GCF_018332995.1	Bacillus	Bacillus_sonorensis
GCF_900166645.1	Bacillus	Bacillus_sonorensis
GCF_001592005.1	Bacillus	Bacillus_sonorensis
GCF_003473165.1	Bacillus	Bacillus_sonorensis
GCF_900445425.1	Bacillus	Bacillus_spizizenii
GCF_022748675.1	Bacillus	Bacillus_spizizenii
GCF_023703335.1	Bacillus	Bacillus_stercoris
GCF_013205125.1	Bacillus	Bacillus_stratosphericus
GCF_000353245.1	Bacillus	Bacillus_stratosphericus
GCF_002898435.1	Bacillus	Bacillus_stratosphericus
GCF_001043535.1	Bacillus	Bacillus_stratosphericus
GCF_001039015.1	Bacillus	Bacillus_stratosphericus
GCF_017939705.1	Bacillus	Bacillus_suaedae
GCF_016890225.1	Bacillus	Bacillus_suaedaesalsae
GCF_024508095.1	Bacillus	Bacillus_subtilis
GCF_001565875.1	Bacillus	Bacillus_subtilis
GCF_023612315.1	Bacillus	Bacillus_subtilis
GCF_024508195.1	Bacillus	Bacillus_subtilis
GCF_021497545.1	Bacillus	Bacillus_subtilis
GCF_021172185.1	Bacillus	Bacillus_subtilis
GCF_002201995.1	Bacillus	Bacillus_subtilis
GCF_001660525.1	Bacillus	Bacillus_subtilis
GCF_009662335.1	Bacillus	Bacillus_subtilis
GCF_019464335.1	Bacillus	Bacillus_subtilis
GCF_004101425.1	Bacillus	Bacillus_subtilis
GCF_004101945.1	Bacillus	Bacillus_subtilis
GCF_004119615.1	Bacillus	Bacillus_subtilis
GCF_004119635.1	Bacillus	Bacillus_subtilis
GCF_004119655.1	Bacillus	Bacillus_subtilis
GCF_004119675.1	Bacillus	Bacillus_subtilis
GCF_004119775.1	Bacillus	Bacillus_subtilis
GCF_004119835.1	Bacillus	Bacillus_subtilis
GCF_009363835.1	Bacillus	Bacillus_subtilis
GCF_009497795.1	Bacillus	Bacillus_subtilis
GCF_009497815.1	Bacillus	Bacillus_subtilis
GCF_009662215.1	Bacillus	Bacillus_subtilis
GCF_009665145.1	Bacillus	Bacillus_subtilis
GCF_009866865.1	Bacillus	Bacillus_subtilis
GCF_009913515.1	Bacillus	Bacillus_subtilis
GCF_009913595.1	Bacillus	Bacillus_subtilis
GCF_014879275.1	Bacillus	Bacillus_subtilis
GCF_019704335.1	Bacillus	Bacillus_subtilis
GCF_002202035.1	Bacillus	Bacillus_subtilis
GCF_000789295.1	Bacillus	Bacillus_subtilis
GCF_003665215.1	Bacillus	Bacillus_subtilis
GCF_000699525.1	Bacillus	Bacillus_subtilis
GCF_005160425.1	Bacillus	Bacillus_subtilis
GCF_019704475.1	Bacillus	Bacillus_subtilis
GCF_009857115.1	Bacillus	Bacillus_subtilis
GCF_003184225.1	Bacillus	Bacillus_subtilis
GCF_015535655.1	Bacillus	Bacillus_subtilis
GCF_019704355.1	Bacillus	Bacillus_subtilis
GCF_012648345.1	Bacillus	Bacillus_subtilis
GCF_023078435.1	Bacillus	Bacillus_subtilis
GCF_000186745.1	Bacillus	Bacillus_subtilis
GCF_005849145.1	Bacillus	Bacillus_subtilis
GCF_022654795.1	Bacillus	Bacillus_subtilis
GCF_003148355.1	Bacillus	Bacillus_subtilis
GCF_009662195.1	Bacillus	Bacillus_subtilis
GCF_009884005.1	Bacillus	Bacillus_subtilis
GCF_006088795.1	Bacillus	Bacillus_subtilis
GCF_009662435.1	Bacillus	Bacillus_subtilis
GCF_021398545.1	Bacillus	Bacillus_subtilis
GCF_003665235.1	Bacillus	Bacillus_subtilis
GCF_003665255.1	Bacillus	Bacillus_subtilis
GCF_004328925.1	Bacillus	Bacillus_subtilis
GCF_018454405.1	Bacillus	Bacillus_subtilis
GCF_018986855.1	Bacillus	Bacillus_subtilis
GCF_000227485.1	Bacillus	Bacillus_subtilis
GCF_000293765.1	Bacillus	Bacillus_subtilis
GCF_000338735.1	Bacillus	Bacillus_subtilis
GCF_024508175.1	Bacillus	Bacillus_subtilis
GCF_000349795.1	Bacillus	Bacillus_subtilis
GCF_000009045.1	Bacillus	Bacillus_subtilis
GCF_000953615.1	Bacillus	Bacillus_subtilis
GCF_009913275.1	Bacillus	Bacillus_subtilis
GCF_000971925.1	Bacillus	Bacillus_subtilis
GCF_022700955.1	Bacillus	Bacillus_subtilis
GCF_003665195.1	Bacillus	Bacillus_subtilis
GCF_004119695.1	Bacillus	Bacillus_subtilis
GCF_002216085.1	Bacillus	Bacillus_subtilis
GCF_002269175.1	Bacillus	Bacillus_subtilis
GCF_002163815.1	Bacillus	Bacillus_subtilis
GCF_000227465.1	Bacillus	Bacillus_subtilis
GCF_006364495.1	Bacillus	Bacillus_subtilis
GCF_015602625.1	Bacillus	Bacillus_subtilis
GCF_001808235.1	Bacillus	Bacillus_subtilis
GCF_001597265.1	Bacillus	Bacillus_subtilis
GCF_022647025.1	Bacillus	Bacillus_subtilis
GCF_001746575.1	Bacillus	Bacillus_subtilis
GCF_002290305.1	Bacillus	Bacillus_subtilis
GCF_002893805.1	Bacillus	Bacillus_subtilis
GCF_003610955.1	Bacillus	Bacillus_subtilis
GCF_004101405.1	Bacillus	Bacillus_subtilis
GCF_001720505.1	Bacillus	Bacillus_subtilis
GCF_001604995.1	Bacillus	Bacillus_subtilis
GCF_023520855.1	Bacillus	Bacillus_subtilis
GCF_008831405.1	Bacillus	Bacillus_subtilis
GCF_009662175.1	Bacillus	Bacillus_subtilis
GCF_018884165.1	Bacillus	Bacillus_subtilis
GCF_022370975.1	Bacillus	Bacillus_subtilis
GCF_009913535.1	Bacillus	Bacillus_subtilis
GCF_004119555.1	Bacillus	Bacillus_subtilis
GCF_003665395.1	Bacillus	Bacillus_subtilis
GCF_009662355.1	Bacillus	Bacillus_subtilis
GCF_017753785.1	Bacillus	Bacillus_subtilis
GCF_023521175.1	Bacillus	Bacillus_subtilis
GCF_023521275.1	Bacillus	Bacillus_subtilis
GCF_004101365.1	Bacillus	Bacillus_subtilis
GCF_014961985.1	Bacillus	Bacillus_subtilis
GCF_002096095.1	Bacillus	Bacillus_subtilis
GCF_020773035.1	Bacillus	Bacillus_subtilis
GCF_001890405.1	Bacillus	Bacillus_subtilis
GCF_022453545.1	Bacillus	Bacillus_subtilis
GCF_002269195.1	Bacillus	Bacillus_subtilis
GCF_001465815.1	Bacillus	Bacillus_subtilis
GCF_008682385.1	Bacillus	Bacillus_swezeyi
GCF_001969815.1	Bacillus	Bacillus_swezeyi
GCF_003318295.1	Bacillus	Bacillus_taeanensis
GCF_019042215.1	Bacillus	Bacillus_tamaricis
GCF_009466385.1	Bacillus	Bacillus_tepidiphilus
GCF_012225885.1	Bacillus	Bacillus_tequilensis
GCF_001243895.1	Bacillus	Bacillus_testis
GCF_006151925.1	Bacillus	Bacillus_thuringiensis
GCF_000292455.1	Bacillus	Bacillus_thuringiensis
GCF_001598095.1	Bacillus	Bacillus_thuringiensis
GCF_022810725.1	Bacillus	Bacillus_thuringiensis
GCF_005155285.1	Bacillus	Bacillus_thuringiensis
GCF_021651035.1	Bacillus	Bacillus_thuringiensis
GCF_001721165.1	Bacillus	Bacillus_thuringiensis
GCF_000832485.1	Bacillus	Bacillus_thuringiensis
GCF_002192515.1	Bacillus	Bacillus_thuringiensis
GCF_002222555.1	Bacillus	Bacillus_thuringiensis
GCF_021595545.1	Bacillus	Bacillus_thuringiensis
GCF_002173755.1	Bacillus	Bacillus_thuringiensis
GCF_023921665.1	Bacillus	Bacillus_thuringiensis
GCF_001183785.1	Bacillus	Bacillus_thuringiensis
GCF_000717535.1	Bacillus	Bacillus_thuringiensis
GCF_013267795.1	Bacillus	Bacillus_thuringiensis
GCF_013267815.1	Bacillus	Bacillus_thuringiensis
GCF_013343075.1	Bacillus	Bacillus_thuringiensis
GCF_003546665.1	Bacillus	Bacillus_thuringiensis
GCF_016070565.1	Bacillus	Bacillus_thuringiensis
GCF_000747545.1	Bacillus	Bacillus_thuringiensis
GCF_002184245.1	Bacillus	Bacillus_thuringiensis
GCF_000497525.1	Bacillus	Bacillus_thuringiensis
GCF_001548175.1	Bacillus	Bacillus_thuringiensis
GCF_022816845.1	Bacillus	Bacillus_thuringiensis
GCF_013267315.1	Bacillus	Bacillus_thuringiensis
GCF_020809125.1	Bacillus	Bacillus_thuringiensis
GCF_020809145.1	Bacillus	Bacillus_thuringiensis
GCF_020177275.1	Bacillus	Bacillus_tianshenii
GCF_902374785.1	Bacillus	Bacillus_timonensis
GCF_002571555.1	Bacillus	Bacillus_toyonensis
GCF_002552775.1	Bacillus	Bacillus_toyonensis
GCF_002552615.1	Bacillus	Bacillus_toyonensis
GCF_002552405.1	Bacillus	Bacillus_toyonensis
GCF_002552225.1	Bacillus	Bacillus_toyonensis
GCF_002551965.1	Bacillus	Bacillus_toyonensis
GCF_002551735.1	Bacillus	Bacillus_toyonensis
GCF_002550975.1	Bacillus	Bacillus_toyonensis
GCF_002550925.1	Bacillus	Bacillus_toyonensis
GCF_002550545.1	Bacillus	Bacillus_toyonensis
GCF_002550525.1	Bacillus	Bacillus_toyonensis
GCF_000399445.1	Bacillus	Bacillus_toyonensis
GCF_000293745.1	Bacillus	Bacillus_toyonensis
GCF_000291115.1	Bacillus	Bacillus_toyonensis
GCF_002552785.1	Bacillus	Bacillus_toyonensis
GCF_000290815.1	Bacillus	Bacillus_toyonensis
GCF_002585135.1	Bacillus	Bacillus_toyonensis
GCF_002588635.1	Bacillus	Bacillus_toyonensis
GCF_002588835.1	Bacillus	Bacillus_toyonensis
GCF_002588905.1	Bacillus	Bacillus_toyonensis
GCF_002589305.1	Bacillus	Bacillus_toyonensis
GCF_002589605.1	Bacillus	Bacillus_toyonensis
GCF_012395365.1	Bacillus	Bacillus_toyonensis
GCF_019599385.1	Bacillus	Bacillus_toyonensis
GCF_016605985.1	Bacillus	Bacillus_toyonensis
GCF_002580455.1	Bacillus	Bacillus_toyonensis
GCF_002556705.1	Bacillus	Bacillus_toyonensis
GCF_000291395.1	Bacillus	Bacillus_toyonensis
GCF_002552975.1	Bacillus	Bacillus_toyonensis
GCF_002554865.1	Bacillus	Bacillus_toyonensis
GCF_002554905.1	Bacillus	Bacillus_toyonensis
GCF_002580975.1	Bacillus	Bacillus_toyonensis
GCF_002580085.1	Bacillus	Bacillus_toyonensis
GCF_002579895.1	Bacillus	Bacillus_toyonensis
GCF_002579735.1	Bacillus	Bacillus_toyonensis
GCF_002579625.1	Bacillus	Bacillus_toyonensis
GCF_002579305.1	Bacillus	Bacillus_toyonensis
GCF_002572475.1	Bacillus	Bacillus_toyonensis
GCF_002572235.1	Bacillus	Bacillus_toyonensis
GCF_002572005.1	Bacillus	Bacillus_toyonensis
GCF_002571615.1	Bacillus	Bacillus_toyonensis
GCF_002571605.1	Bacillus	Bacillus_toyonensis
GCF_002570405.1	Bacillus	Bacillus_toyonensis
GCF_002570115.1	Bacillus	Bacillus_toyonensis
GCF_002569835.1	Bacillus	Bacillus_toyonensis
GCF_002569745.1	Bacillus	Bacillus_toyonensis
GCF_002569465.1	Bacillus	Bacillus_toyonensis
GCF_002569395.1	Bacillus	Bacillus_toyonensis
GCF_002569325.1	Bacillus	Bacillus_toyonensis
GCF_002569065.1	Bacillus	Bacillus_toyonensis
GCF_002568725.1	Bacillus	Bacillus_toyonensis
GCF_002557865.1	Bacillus	Bacillus_toyonensis
GCF_002557515.1	Bacillus	Bacillus_toyonensis
GCF_002557225.1	Bacillus	Bacillus_toyonensis
GCF_002557005.1	Bacillus	Bacillus_toyonensis
GCF_002556885.1	Bacillus	Bacillus_toyonensis
GCF_002555975.1	Bacillus	Bacillus_toyonensis
GCF_002555915.1	Bacillus	Bacillus_toyonensis
GCF_002555905.1	Bacillus	Bacillus_toyonensis
GCF_002555055.1	Bacillus	Bacillus_toyonensis
GCF_002557445.1	Bacillus	Bacillus_toyonensis
GCF_002581925.1	Bacillus	Bacillus_toyonensis
GCF_002554925.1	Bacillus	Bacillus_toyonensis
GCF_002552125.1	Bacillus	Bacillus_toyonensis
GCF_002581275.1	Bacillus	Bacillus_toyonensis
GCF_002556715.1	Bacillus	Bacillus_toyonensis
GCF_002553375.1	Bacillus	Bacillus_toyonensis
GCF_002589255.1	Bacillus	Bacillus_toyonensis
GCF_000412315.1	Bacillus	Bacillus_toyonensis
GCF_000291015.1	Bacillus	Bacillus_toyonensis
GCF_002582095.1	Bacillus	Bacillus_toyonensis
GCF_002582205.1	Bacillus	Bacillus_toyonensis
GCF_000399405.1	Bacillus	Bacillus_toyonensis
GCF_001275045.2	Bacillus	Bacillus_toyonensis
GCF_000496285.1	Bacillus	Bacillus_toyonensis
GCF_002557555.1	Bacillus	Bacillus_toyonensis
GCF_002556135.1	Bacillus	Bacillus_toyonensis
GCF_002572295.1	Bacillus	Bacillus_toyonensis
GCF_002569445.1	Bacillus	Bacillus_toyonensis
GCF_002554965.1	Bacillus	Bacillus_toyonensis
GCF_002569115.1	Bacillus	Bacillus_toyonensis
GCF_018741125.1	Bacillus	Bacillus_toyonensis
GCF_022170805.1	Bacillus	Bacillus_toyonensis
GCF_002572455.1	Bacillus	Bacillus_toyonensis
GCF_002550355.1	Bacillus	Bacillus_toyonensis
GCF_002556125.1	Bacillus	Bacillus_toyonensis
GCF_002556765.1	Bacillus	Bacillus_toyonensis
GCF_002568825.1	Bacillus	Bacillus_toyonensis
GCF_002553415.1	Bacillus	Bacillus_toyonensis
GCF_002556945.1	Bacillus	Bacillus_toyonensis
GCF_002585395.1	Bacillus	Bacillus_toyonensis
GCF_002581765.1	Bacillus	Bacillus_toyonensis
GCF_000293525.1	Bacillus	Bacillus_toyonensis
GCF_002585525.1	Bacillus	Bacillus_toyonensis
GCF_002581735.1	Bacillus	Bacillus_toyonensis
GCF_002557145.1	Bacillus	Bacillus_toyonensis
GCF_002569365.1	Bacillus	Bacillus_toyonensis
GCF_002583715.1	Bacillus	Bacillus_toyonensis
GCF_000293505.1	Bacillus	Bacillus_toyonensis
GCF_002568845.1	Bacillus	Bacillus_toyonensis
GCF_002571435.1	Bacillus	Bacillus_toyonensis
GCF_018739605.1	Bacillus	Bacillus_toyonensis
GCF_022509865.1	Bacillus	Bacillus_toyonensis
GCF_002581955.1	Bacillus	Bacillus_toyonensis
GCF_003610835.1	Bacillus	Bacillus_toyonensis
GCF_900168355.1	Bacillus	Bacillus_toyonensis
GCF_002557505.1	Bacillus	Bacillus_toyonensis
GCF_002569805.1	Bacillus	Bacillus_toyonensis
GCF_002572415.1	Bacillus	Bacillus_toyonensis
GCF_002557255.1	Bacillus	Bacillus_toyonensis
GCF_002555345.1	Bacillus	Bacillus_toyonensis
GCF_018741545.1	Bacillus	Bacillus_toyonensis
GCF_002569455.1	Bacillus	Bacillus_toyonensis
GCF_002551705.1	Bacillus	Bacillus_toyonensis
GCF_018741625.1	Bacillus	Bacillus_toyonensis
GCF_002551565.1	Bacillus	Bacillus_toyonensis
GCF_002555765.1	Bacillus	Bacillus_toyonensis
GCF_002555025.1	Bacillus	Bacillus_toyonensis
GCF_002570345.1	Bacillus	Bacillus_toyonensis
GCF_018141085.1	Bacillus	Bacillus_tropicus
GCF_023824035.1	Bacillus	Bacillus_tropicus
GCF_007682405.1	Bacillus	Bacillus_tropicus
GCF_010994525.1	Bacillus	Bacillus_tropicus
GCF_013331815.1	Bacillus	Bacillus_tropicus
GCF_016026855.1	Bacillus	Bacillus_tropicus
GCF_007672275.1	Bacillus	Bacillus_tropicus
GCF_020667855.1	Bacillus	Bacillus_tropicus
GCF_900104575.1	Bacillus	Bacillus_tuaregi
GCF_004116955.1	Bacillus	Bacillus_vallismortis
GCF_009913495.1	Bacillus	Bacillus_velezensis
GCF_016904925.1	Bacillus	Bacillus_velezensis
GCF_017742975.1	Bacillus	Bacillus_velezensis
GCF_018415955.1	Bacillus	Bacillus_velezensis
GCF_018771665.1	Bacillus	Bacillus_velezensis
GCF_019334525.1	Bacillus	Bacillus_velezensis
GCF_019880485.1	Bacillus	Bacillus_velezensis
GCF_020149525.1	Bacillus	Bacillus_velezensis
GCF_020150015.1	Bacillus	Bacillus_velezensis
GCF_020995365.1	Bacillus	Bacillus_velezensis
GCF_021495995.1	Bacillus	Bacillus_velezensis
GCF_022371095.1	Bacillus	Bacillus_velezensis
GCF_023516175.1	Bacillus	Bacillus_velezensis
GCF_023573285.1	Bacillus	Bacillus_velezensis
GCF_023573325.1	Bacillus	Bacillus_velezensis
GCF_024408125.1	Bacillus	Bacillus_velezensis
GCF_024499135.1	Bacillus	Bacillus_velezensis
GCF_000493375.1	Bacillus	Bacillus_velezensis
GCF_004101805.1	Bacillus	Bacillus_velezensis
GCF_022700875.1	Bacillus	Bacillus_velezensis
GCF_002893845.1	Bacillus	Bacillus_velezensis
GCF_018732185.1	Bacillus	Bacillus_velezensis
GCF_000284395.1	Bacillus	Bacillus_velezensis
GCF_016859395.1	Bacillus	Bacillus_velezensis
GCF_015732475.1	Bacillus	Bacillus_velezensis
GCF_014117505.1	Bacillus	Bacillus_velezensis
GCF_014048385.1	Bacillus	Bacillus_velezensis
GCF_014048285.1	Bacillus	Bacillus_velezensis
GCF_000815275.2	Bacillus	Bacillus_velezensis
GCF_001854345.1	Bacillus	Bacillus_velezensis
GCF_001857985.1	Bacillus	Bacillus_velezensis
GCF_002072695.1	Bacillus	Bacillus_velezensis
GCF_002105595.1	Bacillus	Bacillus_velezensis
GCF_002944585.1	Bacillus	Bacillus_velezensis
GCF_003076535.1	Bacillus	Bacillus_velezensis
GCF_003667745.1	Bacillus	Bacillus_velezensis
GCF_003721475.1	Bacillus	Bacillus_velezensis
GCF_003854915.1	Bacillus	Bacillus_velezensis
GCF_003855275.1	Bacillus	Bacillus_velezensis
GCF_022313395.1	Bacillus	Bacillus_velezensis
GCF_004329055.1	Bacillus	Bacillus_velezensis
GCF_009789615.1	Bacillus	Bacillus_velezensis
GCF_009856975.1	Bacillus	Bacillus_velezensis
GCF_009914135.1	Bacillus	Bacillus_velezensis
GCF_009914175.1	Bacillus	Bacillus_velezensis
GCF_009931675.1	Bacillus	Bacillus_velezensis
GCF_012226065.1	Bacillus	Bacillus_velezensis
GCF_013201135.1	Bacillus	Bacillus_velezensis
GCF_013201465.1	Bacillus	Bacillus_velezensis
GCF_013694265.1	Bacillus	Bacillus_velezensis
GCF_013701805.1	Bacillus	Bacillus_velezensis
GCF_013875015.1	Bacillus	Bacillus_velezensis
GCF_008727675.1	Bacillus	Bacillus_velezensis
GCF_004119855.1	Bacillus	Bacillus_velezensis
GCF_023573165.1	Bacillus	Bacillus_velezensis
GCF_018629015.1	Bacillus	Bacillus_velezensis
GCF_003612755.1	Bacillus	Bacillus_velezensis
GCF_003073455.1	Bacillus	Bacillus_velezensis
GCF_002850475.1	Bacillus	Bacillus_velezensis
GCF_009664145.1	Bacillus	Bacillus_velezensis
GCF_002005345.1	Bacillus	Bacillus_velezensis
GCF_019464595.1	Bacillus	Bacillus_velezensis
GCF_002243325.2	Bacillus	Bacillus_velezensis
GCF_001723585.1	Bacillus	Bacillus_velezensis
GCF_019551675.1	Bacillus	Bacillus_velezensis
GCF_017948225.1	Bacillus	Bacillus_velezensis
GCF_000455565.1	Bacillus	Bacillus_velezensis
GCF_011769925.1	Bacillus	Bacillus_velezensis
GCF_009834085.1	Bacillus	Bacillus_velezensis
GCF_023823735.1	Bacillus	Bacillus_velezensis
GCF_024610615.1	Bacillus	Bacillus_velezensis
GCF_011032725.1	Bacillus	Bacillus_velezensis
GCF_000987825.1	Bacillus	Bacillus_velezensis
GCF_023586825.1	Bacillus	Bacillus_velezensis
GCF_023278305.1	Bacillus	Bacillus_velezensis
GCF_000973585.1	Bacillus	Bacillus_velezensis
GCF_013122275.1	Bacillus	Bacillus_velezensis
GCF_024138575.1	Bacillus	Bacillus_velezensis
GCF_002205715.1	Bacillus	Bacillus_velezensis
GCF_023373485.1	Bacillus	Bacillus_velezensis
GCF_018398955.1	Bacillus	Bacillus_velezensis
GCF_003045165.1	Bacillus	Bacillus_velezensis
GCF_000283695.1	Bacillus	Bacillus_velezensis
GCF_014358035.1	Bacillus	Bacillus_velezensis
GCF_024637955.1	Bacillus	Bacillus_velezensis
GCF_023921085.1	Bacillus	Bacillus_velezensis
GCF_018866365.1	Bacillus	Bacillus_velezensis
GCF_011784665.1	Bacillus	Bacillus_velezensis
GCF_002741705.1	Bacillus	Bacillus_velezensis
GCF_021184205.1	Bacillus	Bacillus_velezensis
GCF_022385175.1	Bacillus	Bacillus_velezensis
GCF_009913335.1	Bacillus	Bacillus_velezensis
GCF_009913475.1	Bacillus	Bacillus_velezensis
GCF_016415725.1	Bacillus	Bacillus_velezensis
GCF_024508215.1	Bacillus	Bacillus_velezensis
GCF_022488425.1	Bacillus	Bacillus_velezensis
GCF_021390055.1	Bacillus	Bacillus_velezensis
GCF_009663035.1	Bacillus	Bacillus_velezensis
GCF_000685725.1	Bacillus	Bacillus_velezensis
GCF_012647845.1	Bacillus	Bacillus_velezensis
GCF_006489255.1	Bacillus	Bacillus_velezensis
GCF_023573245.1	Bacillus	Bacillus_velezensis
GCF_022344025.1	Bacillus	Bacillus_velezensis
GCF_022370935.1	Bacillus	Bacillus_velezensis
GCF_020162235.1	Bacillus	Bacillus_velezensis
GCF_021228895.1	Bacillus	Bacillus_velezensis
GCF_002968415.1	Bacillus	Bacillus_velezensis
GCF_013284785.2	Bacillus	Bacillus_velezensis
GCF_001889165.1	Bacillus	Bacillus_weihaiensis
GCF_002557665.1	Bacillus	Bacillus_wiedmannii
GCF_002557675.1	Bacillus	Bacillus_wiedmannii
GCF_002557845.1	Bacillus	Bacillus_wiedmannii
GCF_002568805.1	Bacillus	Bacillus_wiedmannii
GCF_002572325.1	Bacillus	Bacillus_wiedmannii
GCF_002570305.1	Bacillus	Bacillus_wiedmannii
GCF_002571795.1	Bacillus	Bacillus_wiedmannii
GCF_002572145.1	Bacillus	Bacillus_wiedmannii
GCF_002572315.1	Bacillus	Bacillus_wiedmannii
GCF_002557355.1	Bacillus	Bacillus_wiedmannii
GCF_002570135.1	Bacillus	Bacillus_wiedmannii
GCF_002557205.1	Bacillus	Bacillus_wiedmannii
GCF_002551545.1	Bacillus	Bacillus_wiedmannii
GCF_002556745.1	Bacillus	Bacillus_wiedmannii
GCF_002556275.1	Bacillus	Bacillus_wiedmannii
GCF_002556085.1	Bacillus	Bacillus_wiedmannii
GCF_002555505.1	Bacillus	Bacillus_wiedmannii
GCF_002555085.1	Bacillus	Bacillus_wiedmannii
GCF_002550635.1	Bacillus	Bacillus_wiedmannii
GCF_001008655.1	Bacillus	Bacillus_wiedmannii
GCF_000291375.1	Bacillus	Bacillus_wiedmannii
GCF_018741585.1	Bacillus	Bacillus_wiedmannii
GCF_018741405.1	Bacillus	Bacillus_wiedmannii
GCF_008807735.1	Bacillus	Bacillus_wiedmannii
GCF_002556915.1	Bacillus	Bacillus_wiedmannii
GCF_002579545.1	Bacillus	Bacillus_wiedmannii
GCF_002200215.1	Bacillus	Bacillus_wiedmannii
GCF_002581055.1	Bacillus	Bacillus_wiedmannii
GCF_002557155.1	Bacillus	Bacillus_wiedmannii
GCF_002998955.1	Bacillus	Bacillus_wiedmannii
GCF_002999015.1	Bacillus	Bacillus_wiedmannii
GCF_024320765.1	Bacillus	Bacillus_wiedmannii
GCF_002998985.1	Bacillus	Bacillus_wiedmannii
GCF_002557345.1	Bacillus	Bacillus_wiedmannii
GCF_002552205.1	Bacillus	Bacillus_wiedmannii
GCF_002555265.1	Bacillus	Bacillus_wiedmannii
GCF_002583915.1	Bacillus	Bacillus_wiedmannii
GCF_002568785.1	Bacillus	Bacillus_wiedmannii
GCF_002557185.1	Bacillus	Bacillus_wiedmannii
GCF_002556175.1	Bacillus	Bacillus_wiedmannii
GCF_002568875.1	Bacillus	Bacillus_wiedmannii
GCF_002579865.1	Bacillus	Bacillus_wiedmannii
GCF_002555665.1	Bacillus	Bacillus_wiedmannii
GCF_002581585.1	Bacillus	Bacillus_wiedmannii
GCF_900094825.1	Bacillus	Bacillus_wiedmannii
GCF_002557405.1	Bacillus	Bacillus_wiedmannii
GCF_002578975.1	Bacillus	Bacillus_wiedmannii
GCF_002571685.1	Bacillus	Bacillus_wiedmannii
GCF_002568925.1	Bacillus	Bacillus_wiedmannii
GCF_002580785.1	Bacillus	Bacillus_wiedmannii
GCF_002569665.1	Bacillus	Bacillus_wiedmannii
GCF_002570255.1	Bacillus	Bacillus_wiedmannii
GCF_002550875.1	Bacillus	Bacillus_wiedmannii
GCF_000291495.1	Bacillus	Bacillus_wiedmannii
GCF_002580165.1	Bacillus	Bacillus_wiedmannii
GCF_002569165.1	Bacillus	Bacillus_wiedmannii
GCF_002555855.1	Bacillus	Bacillus_wiedmannii
GCF_018741285.1	Bacillus	Bacillus_wiedmannii
GCF_005217335.1	Bacillus	Bacillus_wiedmannii
GCF_015845075.1	Bacillus	Bacillus_wiedmannii
GCF_001044575.1	Bacillus	Bacillus_wiedmannii
GCF_900101305.1	Bacillus	Bacillus_wiedmannii
GCF_900094755.1	Bacillus	Bacillus_wiedmannii
GCF_900094745.1	Bacillus	Bacillus_wiedmannii
GCF_900094725.1	Bacillus	Bacillus_wiedmannii
GCF_005217695.1	Bacillus	Bacillus_wiedmannii
GCF_002555485.1	Bacillus	Bacillus_wiedmannii
GCF_002579945.1	Bacillus	Bacillus_wiedmannii
GCF_004331875.1	Bacillus	Bacillus_wiedmannii
GCF_003030885.1	Bacillus	Bacillus_wiedmannii
GCF_002589515.1	Bacillus	Bacillus_wiedmannii
GCF_002589455.1	Bacillus	Bacillus_wiedmannii
GCF_002589405.1	Bacillus	Bacillus_wiedmannii
GCF_002589135.1	Bacillus	Bacillus_wiedmannii
GCF_002583885.1	Bacillus	Bacillus_wiedmannii
GCF_005217165.1	Bacillus	Bacillus_wiedmannii
GCF_002582515.1	Bacillus	Bacillus_wiedmannii
GCF_016068395.1	Bacillus	Bacillus_wiedmannii
GCF_022810705.1	Bacillus	Bacillus_wiedmannii
GCF_000160955.1	Bacillus	Bacillus_wiedmannii
GCF_002582255.1	Bacillus	Bacillus_wiedmannii
GCF_002556095.1	Bacillus	Bacillus_wiedmannii
GCF_002568955.1	Bacillus	Bacillus_wiedmannii
GCF_002570335.1	Bacillus	Bacillus_wiedmannii
GCF_001685015.1	Bacillus	Bacillus_wudalianchiensis
GCF_001857925.1	Bacillus	Bacillus_xiamenensis
GCF_002797355.1	Bacillus	Bacillus_xiapuensis
GCF_005280205.1	Bacillus	Bacillus_yapensis
GCF_023507735.1	Bacillus	Bacillus_zhangzhouensis
GCF_902362675.1	Bacteroides	Bacteroides_acidifaciens
GCF_004794095.1	Bacteroides	Bacteroides_acidifaciens
GCF_910574325.1	Bacteroides	Bacteroides_acidifaciens
GCF_024623115.1	Bacteroides	Bacteroides_acidifaciens
GCF_015234815.1	Bacteroides	Bacteroides_acidifaciens
GCF_015235485.1	Bacteroides	Bacteroides_acidifaciens
GCF_000944395.1	Bacteroides	Bacteroides_acidifaciens
GCF_910576515.1	Bacteroides	Bacteroides_acidifaciens
GCF_900155865.1	Bacteroides	Bacteroides_bouchesdurhonensis
GCF_008572535.1	Bacteroides	Bacteroides_caccae
GCF_015546885.1	Bacteroides	Bacteroides_caccae
GCF_003459065.1	Bacteroides	Bacteroides_caccae
GCF_015556775.1	Bacteroides	Bacteroides_caccae
GCF_003470705.1	Bacteroides	Bacteroides_caccae
GCF_015560545.1	Bacteroides	Bacteroides_caccae
GCF_018786055.1	Bacteroides	Bacteroides_caccae
GCF_003438425.1	Bacteroides	Bacteroides_caccae
GCF_016889745.1	Bacteroides	Bacteroides_caccae
GCF_020091545.1	Bacteroides	Bacteroides_caccae
GCF_005844255.1	Bacteroides	Bacteroides_caccae
GCF_003470465.1	Bacteroides	Bacteroides_caccae
GCF_015557245.1	Bacteroides	Bacteroides_caccae
GCF_018292205.1	Bacteroides	Bacteroides_caccae
GCF_015553135.1	Bacteroides	Bacteroides_caccae
GCF_023337095.1	Bacteroides	Bacteroides_caecicola
GCF_021531015.1	Bacteroides	Bacteroides_caecigallinarum
GCF_021532245.1	Bacteroides	Bacteroides_caecigallinarum
GCF_021531075.1	Bacteroides	Bacteroides_caecigallinarum
GCF_016902245.1	Bacteroides	Bacteroides_caecigallinarum
GCF_001688725.2	Bacteroides	Bacteroides_caecimuris
GCF_010206415.1	Bacteroides	Bacteroides_caecimuris
GCF_004793675.1	Bacteroides	Bacteroides_caecimuris
GCF_023277905.1	Bacteroides	Bacteroides_caecimuris
GCF_910574695.1	Bacteroides	Bacteroides_caecimuris
GCF_015550265.1	Bacteroides	Bacteroides_cellulosilyticus
GCF_020091405.1	Bacteroides	Bacteroides_cellulosilyticus
GCF_015557455.1	Bacteroides	Bacteroides_cellulosilyticus
GCF_015670835.1	Bacteroides	Bacteroides_cellulosilyticus
GCF_000158035.1	Bacteroides	Bacteroides_cellulosilyticus
GCF_018292125.1	Bacteroides	Bacteroides_cellulosilyticus
GCF_008572295.1	Bacteroides	Bacteroides_cellulosilyticus
GCF_000273015.1	Bacteroides	Bacteroides_cellulosilyticus
GCF_015559735.1	Bacteroides	Bacteroides_cellulosilyticus
GCF_015557195.1	Bacteroides	Bacteroides_cellulosilyticus
GCF_015554445.1	Bacteroides	Bacteroides_cellulosilyticus
GCF_001318345.1	Bacteroides	Bacteroides_cellulosilyticus
GCF_003459465.1	Bacteroides	Bacteroides_cellulosilyticus
GCF_008572285.1	Bacteroides	Bacteroides_cellulosilyticus
GCF_015560045.1	Bacteroides	Bacteroides_clarus
GCF_902363315.1	Bacteroides	Bacteroides_clarus
GCF_003464535.1	Bacteroides	Bacteroides_clarus
GCF_000195615.1	Bacteroides	Bacteroides_clarus
GCF_015670525.1	Bacteroides	Bacteroides_clarus
GCF_015547015.1	Bacteroides	Bacteroides_clarus
GCF_015549585.1	Bacteroides	Bacteroides_congonensis
GCF_000212915.1	Bacteroides	Bacteroides_coprosuis
GCF_902385525.1	Bacteroides	Bacteroides_cutis
GCF_018289295.1	Bacteroides	Bacteroides_eggerthii
GCF_015555985.1	Bacteroides	Bacteroides_eggerthii
GCF_016894205.1	Bacteroides	Bacteroides_eggerthii
GCF_003471525.1	Bacteroides	Bacteroides_eggerthii
GCF_003865075.1	Bacteroides	Bacteroides_faecalis
GCF_000614145.1	Bacteroides	Bacteroides_faecichinchillae
GCF_020091505.1	Bacteroides	Bacteroides_faecis
GCF_003439395.1	Bacteroides	Bacteroides_faecis
GCF_008571655.1	Bacteroides	Bacteroides_faecis
GCF_018786045.1	Bacteroides	Bacteroides_faecis
GCF_008571565.1	Bacteroides	Bacteroides_faecis
GCF_005844775.1	Bacteroides	Bacteroides_faecis
GCF_015554665.1	Bacteroides	Bacteroides_faecis
GCF_000304195.1	Bacteroides	Bacteroides_finegoldii
GCF_001404475.1	Bacteroides	Bacteroides_finegoldii
GCF_000156195.1	Bacteroides	Bacteroides_finegoldii
GCF_015555945.1	Bacteroides	Bacteroides_finegoldii
GCF_015557025.1	Bacteroides	Bacteroides_finegoldii
GCF_015552415.1	Bacteroides	Bacteroides_finegoldii
GCF_000195635.1	Bacteroides	Bacteroides_fluxus
GCF_000724795.2	Bacteroides	Bacteroides_fragilis
GCF_000210835.1	Bacteroides	Bacteroides_fragilis
GCF_013267555.1	Bacteroides	Bacteroides_fragilis
GCF_023702735.1	Bacteroides	Bacteroides_fragilis
GCF_021359565.1	Bacteroides	Bacteroides_fragilis
GCF_000710375.2	Bacteroides	Bacteroides_fragilis
GCF_000724805.2	Bacteroides	Bacteroides_fragilis
GCF_000009925.1	Bacteroides	Bacteroides_fragilis
GCF_018292185.1	Bacteroides	Bacteroides_fragilis
GCF_001682215.1	Bacteroides	Bacteroides_fragilis
GCF_001286525.1	Bacteroides	Bacteroides_fragilis
GCF_016889925.1	Bacteroides	Bacteroides_fragilis
GCF_000025985.1	Bacteroides	Bacteroides_fragilis
GCF_020091565.1	Bacteroides	Bacteroides_fragilis
GCF_016901875.1	Bacteroides	Bacteroides_gallinaceum
GCF_000374365.1	Bacteroides	Bacteroides_gallinarum
GCF_000428125.1	Bacteroides	Bacteroides_graminisolvens
GCF_000186225.1	Bacteroides	Bacteroides_helcogenes
GCF_900683665.1	Bacteroides	Bacteroides_heparinolyticus
GCF_002998535.1	Bacteroides	Bacteroides_heparinolyticus
GCF_020550085.1	Bacteroides	Bacteroides_humanifaecis
GCF_900104585.1	Bacteroides	Bacteroides_ihuae
GCF_900128495.1	Bacteroides	Bacteroides_ilei
GCF_001578635.1	Bacteroides	Bacteroides_intestinalis
GCF_003470025.1	Bacteroides	Bacteroides_intestinalis
GCF_003469595.1	Bacteroides	Bacteroides_intestinalis
GCF_003436685.1	Bacteroides	Bacteroides_intestinalis
GCF_020341695.1	Bacteroides	Bacteroides_intestinalis
GCF_003467005.1	Bacteroides	Bacteroides_intestinalis
GCF_015546945.1	Bacteroides	Bacteroides_intestinalis
GCF_902364365.1	Bacteroides	Bacteroides_intestinalis
GCF_007341375.1	Bacteroides	Bacteroides_koreensis
GCF_007341395.1	Bacteroides	Bacteroides_kribbi
GCF_009193295.2	Bacteroides	Bacteroides_luhongzhouii
GCF_900128905.1	Bacteroides	Bacteroides_luti
GCF_900128455.1	Bacteroides	Bacteroides_mediterraneensis
GCF_016900355.1	Bacteroides	Bacteroides_mediterraneensis
GCF_900108345.1	Bacteroides	Bacteroides_ndongoniae
GCF_902375225.1	Bacteroides	Bacteroides_neonati
GCF_019930665.1	Bacteroides	Bacteroides_nordii
GCF_902374815.1	Bacteroides	Bacteroides_oleiciplenus
GCF_007012325.1	Bacteroides	Bacteroides_ovatus
GCF_003363235.1	Bacteroides	Bacteroides_ovatus
GCF_003463495.1	Bacteroides	Bacteroides_ovatus
GCF_015554685.1	Bacteroides	Bacteroides_ovatus
GCF_015557705.1	Bacteroides	Bacteroides_ovatus
GCF_015558645.1	Bacteroides	Bacteroides_ovatus
GCF_018785975.1	Bacteroides	Bacteroides_ovatus
GCF_000273195.1	Bacteroides	Bacteroides_ovatus
GCF_900095495.1	Bacteroides	Bacteroides_ovatus
GCF_918279245.1	Bacteroides	Bacteroides_ovatus
GCF_015556825.1	Bacteroides	Bacteroides_ovatus
GCF_005844885.1	Bacteroides	Bacteroides_ovatus
GCF_005844755.1	Bacteroides	Bacteroides_ovatus
GCF_003457725.1	Bacteroides	Bacteroides_ovatus
GCF_001535615.1	Bacteroides	Bacteroides_ovatus
GCF_005844905.1	Bacteroides	Bacteroides_ovatus
GCF_003465985.1	Bacteroides	Bacteroides_ovatus
GCF_900102645.1	Bacteroides	Bacteroides_ovatus
GCF_003472965.1	Bacteroides	Bacteroides_ovatus
GCF_001405735.1	Bacteroides	Bacteroides_ovatus
GCF_003459425.1	Bacteroides	Bacteroides_ovatus
GCF_015548845.1	Bacteroides	Bacteroides_ovatus
GCF_015550085.1	Bacteroides	Bacteroides_ovatus
GCF_020091525.1	Bacteroides	Bacteroides_ovatus
GCF_001578575.1	Bacteroides	Bacteroides_ovatus
GCF_015552185.1	Bacteroides	Bacteroides_ovatus
GCF_009734165.1	Bacteroides	Bacteroides_ovatus
GCF_003465275.1	Bacteroides	Bacteroides_ovatus
GCF_918277415.1	Bacteroides	Bacteroides_ovatus
GCF_003470645.1	Bacteroides	Bacteroides_ovatus
GCF_918258265.1	Bacteroides	Bacteroides_ovatus
GCF_005844895.1	Bacteroides	Bacteroides_ovatus
GCF_018492845.1	Bacteroides	Bacteroides_ovatus
GCF_005844935.1	Bacteroides	Bacteroides_ovatus
GCF_005844955.1	Bacteroides	Bacteroides_ovatus
GCF_003468975.1	Bacteroides	Bacteroides_ovatus
GCF_015831805.1	Bacteroides	Bacteroides_ovatus
GCF_015552295.1	Bacteroides	Bacteroides_ovatus
GCF_000613745.1	Bacteroides	Bacteroides_propionicifaciens
GCF_018390535.1	Bacteroides	Bacteroides_propionicigenes
GCF_018206305.1	Bacteroides	Bacteroides_pyogenes
GCF_008121415.1	Bacteroides	Bacteroides_pyogenes
GCF_018206695.1	Bacteroides	Bacteroides_pyogenes
GCF_000428105.1	Bacteroides	Bacteroides_pyogenes
GCF_008121325.1	Bacteroides	Bacteroides_pyogenes
GCF_018206995.1	Bacteroides	Bacteroides_pyogenes
GCF_018206395.1	Bacteroides	Bacteroides_pyogenes
GCF_018206735.1	Bacteroides	Bacteroides_pyogenes
GCF_008121385.1	Bacteroides	Bacteroides_pyogenes
GCF_014196225.1	Bacteroides	Bacteroides_pyogenes
GCF_021532155.1	Bacteroides	Bacteroides_pyogenes
GCF_021411265.1	Bacteroides	Bacteroides_pyogenes
GCF_018206495.1	Bacteroides	Bacteroides_pyogenes
GCF_018206295.1	Bacteroides	Bacteroides_pyogenes
GCF_014196955.1	Bacteroides	Bacteroides_reticulotermitis
GCF_000614125.1	Bacteroides	Bacteroides_rodentium
GCF_020091345.1	Bacteroides	Bacteroides_salyersiae
GCF_000273235.1	Bacteroides	Bacteroides_salyersiae
GCF_018785925.1	Bacteroides	Bacteroides_salyersiae
GCF_001405695.1	Bacteroides	Bacteroides_salyersiae
GCF_009025335.1	Bacteroides	Bacteroides_salyersiae
GCF_902374995.1	Bacteroides	Bacteroides_salyersiae
GCF_018291945.1	Bacteroides	Bacteroides_salyersiae
GCF_020091385.1	Bacteroides	Bacteroides_salyersiae
GCF_000614165.1	Bacteroides	Bacteroides_stercorirosoris
GCF_003463365.1	Bacteroides	Bacteroides_stercorirosoris
GCF_003468355.1	Bacteroides	Bacteroides_stercoris
GCF_001535605.1	Bacteroides	Bacteroides_stercoris
GCF_020091485.1	Bacteroides	Bacteroides_stercoris
GCF_003462745.1	Bacteroides	Bacteroides_stercoris
GCF_003468175.1	Bacteroides	Bacteroides_stercoris
GCF_003458365.1	Bacteroides	Bacteroides_stercoris
GCF_003470005.1	Bacteroides	Bacteroides_stercoris
GCF_009025035.1	Bacteroides	Bacteroides_stercoris
GCF_015551965.1	Bacteroides	Bacteroides_stercoris
GCF_902364555.1	Bacteroides	Bacteroides_stercoris
GCF_000154525.1	Bacteroides	Bacteroides_stercoris
GCF_000413395.1	Bacteroides	Bacteroides_stercoris
GCF_009024985.1	Bacteroides	Bacteroides_stercoris
GCF_009024805.1	Bacteroides	Bacteroides_stercoris
GCF_009024935.1	Bacteroides	Bacteroides_stercoris
GCF_009024975.1	Bacteroides	Bacteroides_stercoris
GCF_003438545.1	Bacteroides	Bacteroides_stercoris
GCF_019734215.1	Bacteroides	Bacteroides_stercoris
GCF_003465625.1	Bacteroides	Bacteroides_stercoris
GCF_003464965.1	Bacteroides	Bacteroides_stercoris
GCF_015560345.1	Bacteroides	Bacteroides_stercoris
GCF_003458275.1	Bacteroides	Bacteroides_stercoris
GCF_003475165.1	Bacteroides	Bacteroides_stercoris
GCF_003474945.1	Bacteroides	Bacteroides_stercoris
GCF_018289275.1	Bacteroides	Bacteroides_thetaiotaomicron
GCF_001314975.1	Bacteroides	Bacteroides_thetaiotaomicron
GCF_022453665.1	Bacteroides	Bacteroides_thetaiotaomicron
GCF_019857385.1	Bacteroides	Bacteroides_thetaiotaomicron
GCF_000513195.1	Bacteroides	Bacteroides_timonensis
GCF_900130135.1	Bacteroides	Bacteroides_togonis
GCF_015559845.1	Bacteroides	Bacteroides_uniformis
GCF_009020365.1	Bacteroides	Bacteroides_uniformis
GCF_009020375.1	Bacteroides	Bacteroides_uniformis
GCF_009020795.1	Bacteroides	Bacteroides_uniformis
GCF_015548005.1	Bacteroides	Bacteroides_uniformis
GCF_015549665.1	Bacteroides	Bacteroides_uniformis
GCF_003438465.1	Bacteroides	Bacteroides_uniformis
GCF_015550845.1	Bacteroides	Bacteroides_uniformis
GCF_015551105.1	Bacteroides	Bacteroides_uniformis
GCF_015551575.1	Bacteroides	Bacteroides_uniformis
GCF_015552405.1	Bacteroides	Bacteroides_uniformis
GCF_015554825.1	Bacteroides	Bacteroides_uniformis
GCF_015557755.1	Bacteroides	Bacteroides_uniformis
GCF_015559225.1	Bacteroides	Bacteroides_uniformis
GCF_015561145.1	Bacteroides	Bacteroides_uniformis
GCF_015668775.1	Bacteroides	Bacteroides_uniformis
GCF_018704075.1	Bacteroides	Bacteroides_uniformis
GCF_018785825.1	Bacteroides	Bacteroides_uniformis
GCF_018785865.1	Bacteroides	Bacteroides_uniformis
GCF_009020165.1	Bacteroides	Bacteroides_uniformis
GCF_009020055.1	Bacteroides	Bacteroides_uniformis
GCF_009019285.1	Bacteroides	Bacteroides_uniformis
GCF_009019235.1	Bacteroides	Bacteroides_uniformis
GCF_018292165.1	Bacteroides	Bacteroides_uniformis
GCF_018289375.1	Bacteroides	Bacteroides_uniformis
GCF_018291785.1	Bacteroides	Bacteroides_uniformis
GCF_001405595.1	Bacteroides	Bacteroides_uniformis
GCF_001406635.1	Bacteroides	Bacteroides_uniformis
GCF_001406715.1	Bacteroides	Bacteroides_uniformis
GCF_003437205.1	Bacteroides	Bacteroides_uniformis
GCF_003437605.1	Bacteroides	Bacteroides_uniformis
GCF_003439225.1	Bacteroides	Bacteroides_uniformis
GCF_003439685.1	Bacteroides	Bacteroides_uniformis
GCF_003459325.1	Bacteroides	Bacteroides_uniformis
GCF_003463315.1	Bacteroides	Bacteroides_uniformis
GCF_003469475.1	Bacteroides	Bacteroides_uniformis
GCF_003470495.1	Bacteroides	Bacteroides_uniformis
GCF_003470725.1	Bacteroides	Bacteroides_uniformis
GCF_003471545.1	Bacteroides	Bacteroides_uniformis
GCF_009019175.1	Bacteroides	Bacteroides_uniformis
GCF_009019185.1	Bacteroides	Bacteroides_uniformis
GCF_009019195.1	Bacteroides	Bacteroides_uniformis
GCF_021409485.1	Bacteroides	Bacteroides_uniformis
GCF_015555865.1	Bacteroides	Bacteroides_uniformis
GCF_009020645.1	Bacteroides	Bacteroides_uniformis
GCF_003464785.1	Bacteroides	Bacteroides_uniformis
GCF_003436475.1	Bacteroides	Bacteroides_uniformis
GCF_015550905.1	Bacteroides	Bacteroides_uniformis
GCF_000273785.1	Bacteroides	Bacteroides_uniformis
GCF_005845245.1	Bacteroides	Bacteroides_uniformis
GCF_003457925.1	Bacteroides	Bacteroides_uniformis
GCF_003469415.1	Bacteroides	Bacteroides_uniformis
GCF_018704025.1	Bacteroides	Bacteroides_uniformis
GCF_001405475.1	Bacteroides	Bacteroides_uniformis
GCF_001406135.1	Bacteroides	Bacteroides_uniformis
GCF_018289175.1	Bacteroides	Bacteroides_uniformis
GCF_003473285.1	Bacteroides	Bacteroides_uniformis
GCF_003469025.1	Bacteroides	Bacteroides_uniformis
GCF_003466885.1	Bacteroides	Bacteroides_uniformis
GCF_003468865.1	Bacteroides	Bacteroides_uniformis
GCF_009019055.1	Bacteroides	Bacteroides_uniformis
GCF_009020475.1	Bacteroides	Bacteroides_uniformis
GCF_001406095.1	Bacteroides	Bacteroides_uniformis
GCF_009020155.1	Bacteroides	Bacteroides_uniformis
GCF_009020225.1	Bacteroides	Bacteroides_uniformis
GCF_015555535.1	Bacteroides	Bacteroides_uniformis
GCF_016117815.1	Bacteroides	Bacteroides_uniformis
GCF_000403175.1	Bacteroides	Bacteroides_uniformis
GCF_006742345.1	Bacteroides	Bacteroides_uniformis
GCF_003472995.1	Bacteroides	Bacteroides_uniformis
GCF_009019245.1	Bacteroides	Bacteroides_uniformis
GCF_019733725.1	Bacteroides	Bacteroides_xylanisolvens
GCF_009102625.1	Bacteroides	Bacteroides_xylanisolvens
GCF_018785745.1	Bacteroides	Bacteroides_xylanisolvens
GCF_009102825.1	Bacteroides	Bacteroides_xylanisolvens
GCF_016864215.1	Bacteroides	Bacteroides_xylanisolvens
GCF_003474245.1	Bacteroides	Bacteroides_xylanisolvens
GCF_009093915.1	Bacteroides	Bacteroides_xylanisolvens
GCF_900107825.1	Bacteroides	Bacteroides_xylanisolvens
GCF_009102765.1	Bacteroides	Bacteroides_xylanisolvens
GCF_000273315.1	Bacteroides	Bacteroides_xylanisolvens
GCF_902374095.1	Bacteroides	Bacteroides_xylanisolvens
GCF_015668785.1	Bacteroides	Bacteroides_xylanisolvens
GCF_015559535.1	Bacteroides	Bacteroides_xylanisolvens
GCF_015553425.1	Bacteroides	Bacteroides_xylanisolvens
GCF_009102085.1	Bacteroides	Bacteroides_xylanisolvens
GCF_003437545.1	Bacteroides	Bacteroides_xylanisolvens
GCF_003474645.1	Bacteroides	Bacteroides_xylanisolvens
GCF_018289035.1	Bacteroides	Bacteroides_xylanisolvens
GCF_018279805.1	Bacteroides	Bacteroides_xylanisolvens
GCF_006546965.1	Bacteroides	Bacteroides_xylanisolvens
GCF_018289135.1	Bacteroides	Bacteroides_xylanisolvens
GCF_009193325.2	Bacteroides	Bacteroides_zhangwenhongii
GCF_002998435.1	Bacteroides	Bacteroides_zoogleoformans
GCF_000296465.1	Barnesiella	Barnesiella_intestinihominis
GCF_015549655.1	Barnesiella	Barnesiella_intestinihominis
GCF_015556345.1	Barnesiella	Barnesiella_intestinihominis
GCF_018785765.1	Barnesiella	Barnesiella_intestinihominis
GCF_015559065.1	Barnesiella	Barnesiella_intestinihominis
GCF_015555135.1	Barnesiella	Barnesiella_intestinihominis
GCF_000512915.1	Barnesiella	Barnesiella_viscericola
GCF_001263395.1	Bifidobacterium	Bifidobacterium_actinocoloniiforme
GCF_003429385.1	Bifidobacterium	Bifidobacterium_adolescentis
GCF_003856735.1	Bifidobacterium	Bifidobacterium_adolescentis
GCF_000817995.1	Bifidobacterium	Bifidobacterium_adolescentis
GCF_017815835.1	Bifidobacterium	Bifidobacterium_adolescentis
GCF_003030905.1	Bifidobacterium	Bifidobacterium_adolescentis
GCF_023497865.1	Bifidobacterium	Bifidobacterium_adolescentis
GCF_009832825.1	Bifidobacterium	Bifidobacterium_adolescentis
GCF_003315635.1	Bifidobacterium	Bifidobacterium_aemilianum
GCF_010667685.1	Bifidobacterium	Bifidobacterium_aerophilum
GCF_001417815.1	Bifidobacterium	Bifidobacterium_aesculapii
GCF_018555435.2	Bifidobacterium	Bifidobacterium_amazonense
GCF_000966445.2	Bifidobacterium	Bifidobacterium_angulatum
GCF_001025155.1	Bifidobacterium	Bifidobacterium_angulatum
GCF_016835115.1	Bifidobacterium	Bifidobacterium_animalis
GCF_000817045.1	Bifidobacterium	Bifidobacterium_animalis
GCF_004135895.1	Bifidobacterium	Bifidobacterium_animalis
GCF_002220485.1	Bifidobacterium	Bifidobacterium_animalis
GCF_020309945.1	Bifidobacterium	Bifidobacterium_animalis
GCF_001688645.2	Bifidobacterium	Bifidobacterium_animalis
GCF_000021425.1	Bifidobacterium	Bifidobacterium_animalis
GCF_000092765.1	Bifidobacterium	Bifidobacterium_animalis
GCF_002860345.1	Bifidobacterium	Bifidobacterium_anseris
GCF_016100825.1	Bifidobacterium	Bifidobacterium_apousia
GCF_009299485.1	Bifidobacterium	Bifidobacterium_apri
GCF_002259795.1	Bifidobacterium	Bifidobacterium_aquikefiri
GCF_002715865.1	Bifidobacterium	Bifidobacterium_asteroides
GCF_003202695.1	Bifidobacterium	Bifidobacterium_asteroides
GCF_019469425.1	Bifidobacterium	Bifidobacterium_asteroides
GCF_017349335.2	Bifidobacterium	Bifidobacterium_asteroides
GCF_000967185.1	Bifidobacterium	Bifidobacterium_asteroides
GCF_000967265.1	Bifidobacterium	Bifidobacterium_asteroides
GCF_000970835.1	Bifidobacterium	Bifidobacterium_asteroides
GCF_016102155.1	Bifidobacterium	Bifidobacterium_asteroides
GCF_010667745.1	Bifidobacterium	Bifidobacterium_avesanii
GCF_000741165.1	Bifidobacterium	Bifidobacterium_biavatii
GCF_001025135.1	Bifidobacterium	Bifidobacterium_bifidum
GCF_003390735.1	Bifidobacterium	Bifidobacterium_bifidum
GCF_000265095.1	Bifidobacterium	Bifidobacterium_bifidum
GCF_002845845.1	Bifidobacterium	Bifidobacterium_bifidum
GCF_000771605.1	Bifidobacterium	Bifidobacterium_bohemicum
GCF_000737845.1	Bifidobacterium	Bifidobacterium_bombi
GCF_021531155.1	Bifidobacterium	Bifidobacterium_boum
GCF_000687615.1	Bifidobacterium	Bifidobacterium_boum
GCF_002838225.1	Bifidobacterium	Bifidobacterium_breve
GCF_002838345.1	Bifidobacterium	Bifidobacterium_breve
GCF_002838385.1	Bifidobacterium	Bifidobacterium_breve
GCF_002838405.1	Bifidobacterium	Bifidobacterium_breve
GCF_002838425.1	Bifidobacterium	Bifidobacterium_breve
GCF_002838505.1	Bifidobacterium	Bifidobacterium_breve
GCF_002838745.1	Bifidobacterium	Bifidobacterium_breve
GCF_009931415.1	Bifidobacterium	Bifidobacterium_breve
GCF_000569075.1	Bifidobacterium	Bifidobacterium_breve
GCF_000568955.1	Bifidobacterium	Bifidobacterium_breve
GCF_000569055.1	Bifidobacterium	Bifidobacterium_breve
GCF_000213865.1	Bifidobacterium	Bifidobacterium_breve
GCF_002838485.1	Bifidobacterium	Bifidobacterium_breve
GCF_001281425.1	Bifidobacterium	Bifidobacterium_breve
GCF_002838705.1	Bifidobacterium	Bifidobacterium_breve
GCF_024665435.1	Bifidobacterium	Bifidobacterium_breve
GCF_900637145.1	Bifidobacterium	Bifidobacterium_breve
GCF_002838465.1	Bifidobacterium	Bifidobacterium_breve
GCF_002838725.1	Bifidobacterium	Bifidobacterium_breve
GCF_902167875.1	Bifidobacterium	Bifidobacterium_breve
GCF_002838685.1	Bifidobacterium	Bifidobacterium_breve
GCF_013267755.1	Bifidobacterium	Bifidobacterium_breve
GCF_002838565.1	Bifidobacterium	Bifidobacterium_breve
GCF_902387425.1	Bifidobacterium	Bifidobacterium_breve
GCF_002838645.1	Bifidobacterium	Bifidobacterium_breve
GCF_018555655.1	Bifidobacterium	Bifidobacterium_callimiconis
GCF_003129905.1	Bifidobacterium	Bifidobacterium_callitrichidarum
GCF_008698085.1	Bifidobacterium	Bifidobacterium_callitrichos
GCF_009727065.1	Bifidobacterium	Bifidobacterium_canis
GCF_003952025.1	Bifidobacterium	Bifidobacterium_castoris
GCF_009684555.1	Bifidobacterium	Bifidobacterium_catenulatum
GCF_001025195.1	Bifidobacterium	Bifidobacterium_catenulatum
GCF_901212515.1	Bifidobacterium	Bifidobacterium_catenulatum
GCF_009160805.1	Bifidobacterium	Bifidobacterium_catenulatum
GCF_003129925.1	Bifidobacterium	Bifidobacterium_catulorum
GCF_009193305.1	Bifidobacterium	Bifidobacterium_cebidarum
GCF_002761235.1	Bifidobacterium	Bifidobacterium_choerinum
GCF_016100725.1	Bifidobacterium	Bifidobacterium_choladohabitans
GCF_010667615.1	Bifidobacterium	Bifidobacterium_choloepi
GCF_018555455.1	Bifidobacterium	Bifidobacterium_colobi
GCF_900094885.1	Bifidobacterium	Bifidobacterium_commune
GCF_000737865.1	Bifidobacterium	Bifidobacterium_coryneforme
GCF_002286935.1	Bifidobacterium	Bifidobacterium_criceti
GCF_000738005.1	Bifidobacterium	Bifidobacterium_crudilactis
GCF_000771465.1	Bifidobacterium	Bifidobacterium_cuniculi
GCF_017743195.1	Bifidobacterium	Bifidobacterium_dentium
GCF_017743215.1	Bifidobacterium	Bifidobacterium_dentium
GCF_000146775.1	Bifidobacterium	Bifidobacterium_dentium
GCF_000024445.1	Bifidobacterium	Bifidobacterium_dentium
GCF_009160725.1	Bifidobacterium	Bifidobacterium_dentium
GCF_003951975.1	Bifidobacterium	Bifidobacterium_dolichotidis
GCF_014898155.1	Bifidobacterium	Bifidobacterium_eulemuris
GCF_014385295.1	Bifidobacterium	Bifidobacterium_faecale
GCF_002802915.1	Bifidobacterium	Bifidobacterium_felsineum
GCF_000771165.1	Bifidobacterium	Bifidobacterium_gallicum
GCF_902375315.1	Bifidobacterium	Bifidobacterium_gallicum
GCF_003951095.1	Bifidobacterium	Bifidobacterium_goeldii
GCF_002259755.1	Bifidobacterium	Bifidobacterium_hapali
GCF_017357045.1	Bifidobacterium	Bifidobacterium_imperatoris
GCF_000706765.1	Bifidobacterium	Bifidobacterium_indicum
GCF_002286915.1	Bifidobacterium	Bifidobacterium_italicum
GCF_009078285.1	Bifidobacterium	Bifidobacterium_jacchi
GCF_000800455.1	Bifidobacterium	Bifidobacterium_kashiwanohense
GCF_014898175.1	Bifidobacterium	Bifidobacterium_lemurum
GCF_009193355.1	Bifidobacterium	Bifidobacterium_leontopitheci
GCF_017743155.1	Bifidobacterium	Bifidobacterium_longum
GCF_017357345.1	Bifidobacterium	Bifidobacterium_longum
GCF_001725985.1	Bifidobacterium	Bifidobacterium_longum
GCF_018141605.1	Bifidobacterium	Bifidobacterium_longum
GCF_020181415.1	Bifidobacterium	Bifidobacterium_longum
GCF_000196575.1	Bifidobacterium	Bifidobacterium_longum
GCF_021432165.1	Bifidobacterium	Bifidobacterium_longum
GCF_022819225.1	Bifidobacterium	Bifidobacterium_longum
GCF_902167885.1	Bifidobacterium	Bifidobacterium_longum
GCF_023208115.1	Bifidobacterium	Bifidobacterium_longum
GCF_017357325.1	Bifidobacterium	Bifidobacterium_longum
GCF_018140675.1	Bifidobacterium	Bifidobacterium_longum
GCF_000730205.1	Bifidobacterium	Bifidobacterium_longum
GCF_017357065.1	Bifidobacterium	Bifidobacterium_longum
GCF_016838685.1	Bifidobacterium	Bifidobacterium_longum
GCF_014334375.1	Bifidobacterium	Bifidobacterium_longum
GCF_014334075.1	Bifidobacterium	Bifidobacterium_longum
GCF_011764605.1	Bifidobacterium	Bifidobacterium_longum
GCF_009728915.1	Bifidobacterium	Bifidobacterium_longum
GCF_008086305.1	Bifidobacterium	Bifidobacterium_longum
GCF_004936435.1	Bifidobacterium	Bifidobacterium_longum
GCF_001293145.1	Bifidobacterium	Bifidobacterium_longum
GCF_005406285.1	Bifidobacterium	Bifidobacterium_longum
GCF_000829295.1	Bifidobacterium	Bifidobacterium_longum
GCF_000007525.1	Bifidobacterium	Bifidobacterium_longum
GCF_000008945.1	Bifidobacterium	Bifidobacterium_longum
GCF_940588555.1	Bifidobacterium	Bifidobacterium_longum
GCF_015102215.1	Bifidobacterium	Bifidobacterium_longum
GCF_022701235.1	Bifidobacterium	Bifidobacterium_longum
GCF_001051015.2	Bifidobacterium	Bifidobacterium_longum
GCF_017132775.1	Bifidobacterium	Bifidobacterium_longum
GCF_000772485.1	Bifidobacterium	Bifidobacterium_longum
GCF_000219455.1	Bifidobacterium	Bifidobacterium_longum
GCF_015102035.1	Bifidobacterium	Bifidobacterium_longum
GCF_003342655.1	Bifidobacterium	Bifidobacterium_longum
GCF_013393765.1	Bifidobacterium	Bifidobacterium_longum
GCF_014898215.1	Bifidobacterium	Bifidobacterium_longum
GCF_001446275.1	Bifidobacterium	Bifidobacterium_longum
GCF_015100215.1	Bifidobacterium	Bifidobacterium_longum
GCF_020353915.1	Bifidobacterium	Bifidobacterium_longum
GCF_020008065.1	Bifidobacterium	Bifidobacterium_longum
GCF_000771365.1	Bifidobacterium	Bifidobacterium_magnum
GCF_002860355.1	Bifidobacterium	Bifidobacterium_margollesii
GCF_000770945.1	Bifidobacterium	Bifidobacterium_merycicum
GCF_019331735.1	Bifidobacterium	Bifidobacterium_miconis
GCF_019331675.1	Bifidobacterium	Bifidobacterium_miconisargentati
GCF_000771245.1	Bifidobacterium	Bifidobacterium_minimum
GCF_020884755.1	Bifidobacterium	Bifidobacterium_mizhiense
GCF_000771525.1	Bifidobacterium	Bifidobacterium_mongoliense
GCF_005405825.1	Bifidobacterium	Bifidobacterium_moukalabense
GCF_005405745.1	Bifidobacterium	Bifidobacterium_moukalabense
GCF_005405865.1	Bifidobacterium	Bifidobacterium_moukalabense
GCF_000522505.1	Bifidobacterium	Bifidobacterium_moukalabense
GCF_005405765.1	Bifidobacterium	Bifidobacterium_moukalabense
GCF_005405845.1	Bifidobacterium	Bifidobacterium_moukalabense
GCF_008698155.1	Bifidobacterium	Bifidobacterium_myosotis
GCF_002860365.1	Bifidobacterium	Bifidobacterium_parmae
GCF_019331775.1	Bifidobacterium	Bifidobacterium_phasiani
GCF_010667645.1	Bifidobacterium	Bifidobacterium_platyrrhinorum
GCF_019331695.1	Bifidobacterium	Bifidobacterium_pluvialisilvae
GCF_016101585.1	Bifidobacterium	Bifidobacterium_polysaccharolyticum
GCF_019331805.1	Bifidobacterium	Bifidobacterium_pongonis
GCF_000771045.1	Bifidobacterium	Bifidobacterium_porcinum
GCF_002802875.1	Bifidobacterium	Bifidobacterium_primatium
GCF_015557305.1	Bifidobacterium	Bifidobacterium_pseudocatenulatum
GCF_015669825.1	Bifidobacterium	Bifidobacterium_pseudocatenulatum
GCF_015549915.1	Bifidobacterium	Bifidobacterium_pseudocatenulatum
GCF_003471325.1	Bifidobacterium	Bifidobacterium_pseudocatenulatum
GCF_003472575.1	Bifidobacterium	Bifidobacterium_pseudocatenulatum
GCF_003464925.1	Bifidobacterium	Bifidobacterium_pseudocatenulatum
GCF_005844335.1	Bifidobacterium	Bifidobacterium_pseudocatenulatum
GCF_003467755.1	Bifidobacterium	Bifidobacterium_pseudocatenulatum
GCF_003471505.1	Bifidobacterium	Bifidobacterium_pseudocatenulatum
GCF_003472415.1	Bifidobacterium	Bifidobacterium_pseudocatenulatum
GCF_015552115.1	Bifidobacterium	Bifidobacterium_pseudocatenulatum
GCF_003467065.1	Bifidobacterium	Bifidobacterium_pseudocatenulatum
GCF_902505395.1	Bifidobacterium	Bifidobacterium_pseudocatenulatum
GCF_017743235.1	Bifidobacterium	Bifidobacterium_pseudocatenulatum
GCF_003459475.1	Bifidobacterium	Bifidobacterium_pseudocatenulatum
GCF_003463505.1	Bifidobacterium	Bifidobacterium_pseudocatenulatum
GCF_003472685.1	Bifidobacterium	Bifidobacterium_pseudocatenulatum
GCF_003473115.1	Bifidobacterium	Bifidobacterium_pseudocatenulatum
GCF_003436025.1	Bifidobacterium	Bifidobacterium_pseudocatenulatum
GCF_015551625.1	Bifidobacterium	Bifidobacterium_pseudocatenulatum
GCF_015667675.1	Bifidobacterium	Bifidobacterium_pseudocatenulatum
GCF_003436955.1	Bifidobacterium	Bifidobacterium_pseudocatenulatum
GCF_001025215.1	Bifidobacterium	Bifidobacterium_pseudocatenulatum
GCF_003436315.1	Bifidobacterium	Bifidobacterium_pseudocatenulatum
GCF_021484885.1	Bifidobacterium	Bifidobacterium_pseudocatenulatum
GCF_020541905.1	Bifidobacterium	Bifidobacterium_pseudocatenulatum
GCF_020541865.1	Bifidobacterium	Bifidobacterium_pseudocatenulatum
GCF_020541825.1	Bifidobacterium	Bifidobacterium_pseudocatenulatum
GCF_003952825.1	Bifidobacterium	Bifidobacterium_pseudocatenulatum
GCF_020541885.1	Bifidobacterium	Bifidobacterium_pseudocatenulatum
GCF_003436545.1	Bifidobacterium	Bifidobacterium_pseudocatenulatum
GCF_003474835.1	Bifidobacterium	Bifidobacterium_pseudocatenulatum
GCF_003437835.1	Bifidobacterium	Bifidobacterium_pseudocatenulatum
GCF_003438405.1	Bifidobacterium	Bifidobacterium_pseudocatenulatum
GCF_003439655.1	Bifidobacterium	Bifidobacterium_pseudocatenulatum
GCF_003465775.1	Bifidobacterium	Bifidobacterium_pseudocatenulatum
GCF_020541925.1	Bifidobacterium	Bifidobacterium_pseudocatenulatum
GCF_003467515.1	Bifidobacterium	Bifidobacterium_pseudocatenulatum
GCF_003468555.1	Bifidobacterium	Bifidobacterium_pseudocatenulatum
GCF_003470125.1	Bifidobacterium	Bifidobacterium_pseudocatenulatum
GCF_003471295.1	Bifidobacterium	Bifidobacterium_pseudocatenulatum
GCF_022691205.1	Bifidobacterium	Bifidobacterium_pseudolongum
GCF_024138855.1	Bifidobacterium	Bifidobacterium_pseudolongum
GCF_020309965.1	Bifidobacterium	Bifidobacterium_pseudolongum
GCF_000771565.1	Bifidobacterium	Bifidobacterium_psychraerophilum
GCF_016899725.1	Bifidobacterium	Bifidobacterium_pullorum
GCF_016899675.1	Bifidobacterium	Bifidobacterium_pullorum
GCF_016899575.1	Bifidobacterium	Bifidobacterium_pullorum
GCF_004135085.1	Bifidobacterium	Bifidobacterium_pullorum
GCF_000771405.1	Bifidobacterium	Bifidobacterium_pullorum
GCF_016899995.1	Bifidobacterium	Bifidobacterium_pullorum
GCF_000770965.1	Bifidobacterium	Bifidobacterium_pullorum
GCF_000771505.1	Bifidobacterium	Bifidobacterium_pullorum
GCF_016900615.1	Bifidobacterium	Bifidobacterium_pullorum
GCF_010667665.1	Bifidobacterium	Bifidobacterium_ramosum
GCF_008698125.1	Bifidobacterium	Bifidobacterium_reuteri
GCF_008698235.1	Bifidobacterium	Bifidobacterium_rousetti
GCF_016900135.1	Bifidobacterium	Bifidobacterium_ruminantium
GCF_000770925.1	Bifidobacterium	Bifidobacterium_ruminantium
GCF_017378515.1	Bifidobacterium	Bifidobacterium_saguini
GCF_019331725.1	Bifidobacterium	Bifidobacterium_saguinibicoloris
GCF_010667655.1	Bifidobacterium	Bifidobacterium_saimiriisciurei
GCF_003952945.1	Bifidobacterium	Bifidobacterium_samirii
GCF_018555385.1	Bifidobacterium	Bifidobacterium_santillanense
GCF_002802865.1	Bifidobacterium	Bifidobacterium_scaligerum
GCF_001042635.1	Bifidobacterium	Bifidobacterium_scardovii
GCF_001059475.1	Bifidobacterium	Bifidobacterium_scardovii
GCF_000770985.1	Bifidobacterium	Bifidobacterium_scardovii
GCF_018555415.1	Bifidobacterium	Bifidobacterium_simiarum
GCF_019331715.1	Bifidobacterium	Bifidobacterium_simiiventris
GCF_000741785.1	Bifidobacterium	Bifidobacterium_stellenboschense
GCF_000771705.1	Bifidobacterium	Bifidobacterium_stercoris
GCF_014898195.1	Bifidobacterium	Bifidobacterium_subtile
GCF_000771005.1	Bifidobacterium	Bifidobacterium_thermacidophilum
GCF_012844045.1	Bifidobacterium	Bifidobacterium_thermophilum
GCF_902385935.1	Bifidobacterium	Bifidobacterium_thermophilum
GCF_009371885.1	Bifidobacterium	Bifidobacterium_tibiigranuli
GCF_008698195.1	Bifidobacterium	Bifidobacterium_tissieri
GCF_000429745.1	Bifidobacterium	Bifidobacterium_tsurumiense
GCF_002234915.1	Bifidobacterium	Bifidobacterium_vansinderenii
GCF_008698145.1	Bifidobacterium	Bifidobacterium_vespertilionis
GCF_003315615.1	Bifidobacterium	Bifidobacterium_xylocopae
GCF_003287895.1	Blautia	Blautia_argi
GCF_024622975.1	Blautia	Blautia_caecimuris
GCF_004340925.1	Blautia	Blautia_coccoides
GCF_004123145.1	Blautia	Blautia_faecicola
GCF_018785625.1	Blautia	Blautia_faecis
GCF_014385375.1	Blautia	Blautia_faecis
GCF_022136135.1	Blautia	Blautia_faecis
GCF_020537665.1	Blautia	Blautia_faecis
GCF_024461195.1	Blautia	Blautia_faecis
GCF_013304475.1	Blautia	Blautia_faecis
GCF_020537505.1	Blautia	Blautia_glucerasea
GCF_020563965.1	Blautia	Blautia_glucerasea
GCF_020559725.1	Blautia	Blautia_glucerasea
GCF_020537445.1	Blautia	Blautia_glucerasea
GCF_013304385.1	Blautia	Blautia_glucerasea
GCF_002222595.2	Blautia	Blautia_hansenii
GCF_020538335.1	Blautia	Blautia_hansenii
GCF_024460155.1	Blautia	Blautia_hominis
GCF_000157975.1	Blautia	Blautia_hydrogenotrophica
GCF_014297355.1	Blautia	Blautia_intestinalis
GCF_015159595.1	Blautia	Blautia_liquoris
GCF_902167945.1	Blautia	Blautia_luti
GCF_020537125.1	Blautia	Blautia_luti
GCF_015669135.1	Blautia	Blautia_luti
GCF_902387025.1	Blautia	Blautia_marasmi
GCF_024460075.1	Blautia	Blautia_marasmi
GCF_013305025.1	Blautia	Blautia_massiliensis
GCF_009876875.1	Blautia	Blautia_massiliensis
GCF_009876905.1	Blautia	Blautia_massiliensis
GCF_013305005.1	Blautia	Blautia_massiliensis
GCF_022138475.1	Blautia	Blautia_massiliensis
GCF_013304415.1	Blautia	Blautia_massiliensis
GCF_014269345.1	Blautia	Blautia_massiliensis
GCF_013304975.1	Blautia	Blautia_massiliensis
GCF_013305165.1	Blautia	Blautia_massiliensis
GCF_015559385.1	Blautia	Blautia_massiliensis
GCF_015549855.1	Blautia	Blautia_massiliensis
GCF_013305035.1	Blautia	Blautia_massiliensis
GCF_020735365.1	Blautia	Blautia_massiliensis
GCF_001487165.1	Blautia	Blautia_massiliensis
GCF_003437665.1	Blautia	Blautia_obeum
GCF_005845175.1	Blautia	Blautia_obeum
GCF_003464645.1	Blautia	Blautia_obeum
GCF_003468995.1	Blautia	Blautia_obeum
GCF_003474255.1	Blautia	Blautia_obeum
GCF_003471125.1	Blautia	Blautia_obeum
GCF_001404455.1	Blautia	Blautia_obeum
GCF_003469845.1	Blautia	Blautia_obeum
GCF_000153905.1	Blautia	Blautia_obeum
GCF_009883065.1	Blautia	Blautia_obeum
GCF_003474705.1	Blautia	Blautia_obeum
GCF_003466965.1	Blautia	Blautia_obeum
GCF_003463085.1	Blautia	Blautia_obeum
GCF_001404535.1	Blautia	Blautia_obeum
GCF_001405215.1	Blautia	Blautia_obeum
GCF_003436075.1	Blautia	Blautia_obeum
GCF_015667435.1	Blautia	Blautia_obeum
GCF_003459025.1	Blautia	Blautia_obeum
GCF_000210015.1	Blautia	Blautia_obeum
GCF_004210255.1	Blautia	Blautia_producta
GCF_000765245.1	Blautia	Blautia_producta
GCF_024462695.1	Blautia	Blautia_producta
GCF_902363525.1	Blautia	Blautia_producta
GCF_024462715.1	Blautia	Blautia_producta
GCF_014131715.1	Blautia	Blautia_producta
GCF_013112015.1	Blautia	Blautia_pseudococcoides
GCF_013304935.1	Blautia	Blautia_schinkii
GCF_013304875.1	Blautia	Blautia_schinkii
GCF_013304925.1	Blautia	Blautia_schinkii
GCF_020537945.1	Blautia	Blautia_schinkii
GCF_014385405.1	Blautia	Blautia_stercoris
GCF_015550855.1	Blautia	Blautia_wexlerae
GCF_015549355.1	Blautia	Blautia_wexlerae
GCF_009883115.1	Blautia	Blautia_wexlerae
GCF_001404735.1	Blautia	Blautia_wexlerae
GCF_001404755.1	Blautia	Blautia_wexlerae
GCF_018785545.1	Blautia	Blautia_wexlerae
GCF_015550985.1	Blautia	Blautia_wexlerae
GCF_009883045.1	Blautia	Blautia_wexlerae
GCF_015556425.1	Blautia	Blautia_wexlerae
GCF_000484655.1	Blautia	Blautia_wexlerae
GCF_015667985.1	Blautia	Blautia_wexlerae
GCF_015668375.1	Blautia	Blautia_wexlerae
GCF_000424085.1	Blautia	Blautia_wexlerae
GCF_015552855.1	Blautia	Blautia_wexlerae
GCF_009881295.1	Blautia	Blautia_wexlerae
GCF_015669755.1	Blautia	Blautia_wexlerae
GCF_015554555.1	Blautia	Blautia_wexlerae
GCF_009876865.1	Blautia	Blautia_wexlerae
GCF_009881535.1	Blautia	Blautia_wexlerae
GCF_015667495.1	Blautia	Blautia_wexlerae
GCF_018145735.1	Campylobacter	Campylobacter_anatolicus
GCF_013372105.1	Campylobacter	Campylobacter_armoricus
GCF_006176175.1	Campylobacter	Campylobacter_armoricus
GCF_009036385.1	Campylobacter	Campylobacter_armoricus
GCF_006176095.1	Campylobacter	Campylobacter_armoricus
GCF_005406215.1	Campylobacter	Campylobacter_aviculae
GCF_002238335.1	Campylobacter	Campylobacter_avium
GCF_020861555.1	Campylobacter	Campylobacter_bilis
GCF_013201895.1	Campylobacter	Campylobacter_blaseri
GCF_013177655.1	Campylobacter	Campylobacter_canadensis
GCF_020137725.1	Campylobacter	Campylobacter_canadensis
GCF_020138235.1	Campylobacter	Campylobacter_canadensis
GCF_020138305.1	Campylobacter	Campylobacter_canadensis
GCF_020138275.1	Campylobacter	Campylobacter_canadensis
GCF_004307315.1	Campylobacter	Campylobacter_coli
GCF_018176575.1	Campylobacter	Campylobacter_coli
GCF_018176875.1	Campylobacter	Campylobacter_coli
GCF_023278005.1	Campylobacter	Campylobacter_coli
GCF_000583795.1	Campylobacter	Campylobacter_coli
GCF_019930865.1	Campylobacter	Campylobacter_coli
GCF_014906205.1	Campylobacter	Campylobacter_coli
GCF_001717605.1	Campylobacter	Campylobacter_coli
GCF_000583775.1	Campylobacter	Campylobacter_coli
GCF_001865495.1	Campylobacter	Campylobacter_coli
GCF_020042445.1	Campylobacter	Campylobacter_coli
GCF_003030205.1	Campylobacter	Campylobacter_coli
GCF_001865535.1	Campylobacter	Campylobacter_coli
GCF_002024185.1	Campylobacter	Campylobacter_coli
GCF_001865515.1	Campylobacter	Campylobacter_coli
GCF_008727315.1	Campylobacter	Campylobacter_coli
GCF_008727495.1	Campylobacter	Campylobacter_coli
GCF_013391125.1	Campylobacter	Campylobacter_coli
GCF_014906165.1	Campylobacter	Campylobacter_coli
GCF_018885185.1	Campylobacter	Campylobacter_coli
GCF_014906185.1	Campylobacter	Campylobacter_coli
GCF_014705905.1	Campylobacter	Campylobacter_coli
GCF_018885245.1	Campylobacter	Campylobacter_coli
GCF_019930985.1	Campylobacter	Campylobacter_coli
GCF_020143085.2	Campylobacter	Campylobacter_coli
GCF_000583755.1	Campylobacter	Campylobacter_coli
GCF_000465235.1	Campylobacter	Campylobacter_coli
GCF_005517455.1	Campylobacter	Campylobacter_coli
GCF_001639125.1	Campylobacter	Campylobacter_coli
GCF_018885165.1	Campylobacter	Campylobacter_coli
GCF_015680025.1	Campylobacter	Campylobacter_concisus
GCF_000017725.2	Campylobacter	Campylobacter_concisus
GCF_003048695.2	Campylobacter	Campylobacter_concisus
GCF_003048615.2	Campylobacter	Campylobacter_concisus
GCF_003048835.2	Campylobacter	Campylobacter_concisus
GCF_015680005.1	Campylobacter	Campylobacter_concisus
GCF_003048375.1	Campylobacter	Campylobacter_concisus
GCF_003048685.2	Campylobacter	Campylobacter_concisus
GCF_014931055.1	Campylobacter	Campylobacter_corcagiensis
GCF_002104335.1	Campylobacter	Campylobacter_cuniculorum
GCF_000017465.2	Campylobacter	Campylobacter_curvus
GCF_012979035.1	Campylobacter	Campylobacter_curvus
GCF_013372125.1	Campylobacter	Campylobacter_curvus
GCF_012979055.1	Campylobacter	Campylobacter_curvus
GCF_012979015.1	Campylobacter	Campylobacter_curvus
GCF_012978935.1	Campylobacter	Campylobacter_curvus
GCF_017170235.1	Campylobacter	Campylobacter_curvus
GCF_005406205.1	Campylobacter	Campylobacter_estrildidarum
GCF_011600855.2	Campylobacter	Campylobacter_fetus
GCF_016406645.1	Campylobacter	Campylobacter_fetus
GCF_011600955.2	Campylobacter	Campylobacter_fetus
GCF_011601375.2	Campylobacter	Campylobacter_fetus
GCF_017896385.1	Campylobacter	Campylobacter_fetus
GCF_002973655.1	Campylobacter	Campylobacter_fetus
GCF_007723545.1	Campylobacter	Campylobacter_fetus
GCF_011600995.2	Campylobacter	Campylobacter_fetus
GCF_900060165.1	Campylobacter	Campylobacter_geochelonis
GCF_013201685.1	Campylobacter	Campylobacter_geochelonis
GCF_020736185.1	Campylobacter	Campylobacter_gracilis
GCF_001190745.1	Campylobacter	Campylobacter_gracilis
GCF_024621645.1	Campylobacter	Campylobacter_helveticus
GCF_024621785.1	Campylobacter	Campylobacter_helveticus
GCF_002080395.1	Campylobacter	Campylobacter_helveticus
GCF_004345065.1	Campylobacter	Campylobacter_helveticus
GCF_024621205.1	Campylobacter	Campylobacter_helveticus
GCF_006229075.1	Campylobacter	Campylobacter_helveticus
GCF_006151615.1	Campylobacter	Campylobacter_helveticus
GCF_006151605.1	Campylobacter	Campylobacter_helveticus
GCF_024621285.1	Campylobacter	Campylobacter_helveticus
GCF_009362665.1	Campylobacter	Campylobacter_hepaticus
GCF_003837975.1	Campylobacter	Campylobacter_hepaticus
GCF_003837815.1	Campylobacter	Campylobacter_hepaticus
GCF_009362525.1	Campylobacter	Campylobacter_hepaticus
GCF_009362505.1	Campylobacter	Campylobacter_hepaticus
GCF_009362625.1	Campylobacter	Campylobacter_hepaticus
GCF_003838075.1	Campylobacter	Campylobacter_hepaticus
GCF_009362715.1	Campylobacter	Campylobacter_hepaticus
GCF_009362495.1	Campylobacter	Campylobacter_hepaticus
GCF_009362515.1	Campylobacter	Campylobacter_hepaticus
GCF_009362695.1	Campylobacter	Campylobacter_hepaticus
GCF_009362725.1	Campylobacter	Campylobacter_hepaticus
GCF_001687475.2	Campylobacter	Campylobacter_hepaticus
GCF_004324355.1	Campylobacter	Campylobacter_hepaticus
GCF_015774875.1	Campylobacter	Campylobacter_hepaticus
GCF_009362405.1	Campylobacter	Campylobacter_hepaticus
GCF_019930945.1	Campylobacter	Campylobacter_hominis
GCF_000017585.1	Campylobacter	Campylobacter_hominis
GCF_013372145.1	Campylobacter	Campylobacter_hyointestinalis
GCF_001486965.1	Campylobacter	Campylobacter_hyointestinalis
GCF_902385735.1	Campylobacter	Campylobacter_hyointestinalis
GCF_013372165.1	Campylobacter	Campylobacter_hyointestinalis
GCF_005844045.1	Campylobacter	Campylobacter_hyointestinalis
GCF_001483985.1	Campylobacter	Campylobacter_iguaniorum
GCF_024705535.1	Campylobacter	Campylobacter_insulaenigrae
GCF_008000655.1	Campylobacter	Campylobacter_insulaenigrae
GCF_024705205.1	Campylobacter	Campylobacter_insulaenigrae
GCF_024705575.1	Campylobacter	Campylobacter_insulaenigrae
GCF_024705115.1	Campylobacter	Campylobacter_insulaenigrae
GCF_900638675.1	Campylobacter	Campylobacter_insulaenigrae
GCF_900637885.1	Campylobacter	Campylobacter_insulaenigrae
GCF_024705555.1	Campylobacter	Campylobacter_insulaenigrae
GCF_024705175.1	Campylobacter	Campylobacter_insulaenigrae
GCF_024705255.1	Campylobacter	Campylobacter_insulaenigrae
GCF_001870105.1	Campylobacter	Campylobacter_jejuni
GCF_007107025.1	Campylobacter	Campylobacter_jejuni
GCF_016458865.1	Campylobacter	Campylobacter_jejuni
GCF_013393785.1	Campylobacter	Campylobacter_jejuni
GCF_018885205.1	Campylobacter	Campylobacter_jejuni
GCF_009649035.1	Campylobacter	Campylobacter_jejuni
GCF_013393805.1	Campylobacter	Campylobacter_jejuni
GCF_013177475.1	Campylobacter	Campylobacter_jejuni
GCF_001721965.1	Campylobacter	Campylobacter_jejuni
GCF_000835365.1	Campylobacter	Campylobacter_jejuni
GCF_000466075.2	Campylobacter	Campylobacter_jejuni
GCF_900638235.1	Campylobacter	Campylobacter_jejuni
GCF_003950275.1	Campylobacter	Campylobacter_jejuni
GCF_900638195.1	Campylobacter	Campylobacter_jejuni
GCF_000011865.1	Campylobacter	Campylobacter_jejuni
GCF_024334025.1	Campylobacter	Campylobacter_jejuni
GCF_001865395.1	Campylobacter	Campylobacter_jejuni
GCF_001721985.1	Campylobacter	Campylobacter_jejuni
GCF_017351955.1	Campylobacter	Campylobacter_jejuni
GCF_022220425.1	Campylobacter	Campylobacter_jejuni
GCF_003030185.1	Campylobacter	Campylobacter_jejuni
GCF_003368065.1	Campylobacter	Campylobacter_jejuni
GCF_000632435.1	Campylobacter	Campylobacter_jejuni
GCF_002224385.1	Campylobacter	Campylobacter_jejuni
GCF_017356765.1	Campylobacter	Campylobacter_jejuni
GCF_016600925.1	Campylobacter	Campylobacter_jejuni
GCF_002224325.1	Campylobacter	Campylobacter_jejuni
GCF_000025425.1	Campylobacter	Campylobacter_jejuni
GCF_000466925.3	Campylobacter	Campylobacter_jejuni
GCF_003368225.1	Campylobacter	Campylobacter_jejuni
GCF_004328905.1	Campylobacter	Campylobacter_jejuni
GCF_008727415.1	Campylobacter	Campylobacter_jejuni
GCF_008727455.1	Campylobacter	Campylobacter_jejuni
GCF_012224765.1	Campylobacter	Campylobacter_jejuni
GCF_015245165.1	Campylobacter	Campylobacter_jejuni
GCF_017352015.1	Campylobacter	Campylobacter_jejuni
GCF_017356865.1	Campylobacter	Campylobacter_jejuni
GCF_024181005.1	Campylobacter	Campylobacter_jejuni
GCF_024181745.1	Campylobacter	Campylobacter_jejuni
GCF_024333985.1	Campylobacter	Campylobacter_jejuni
GCF_000830775.1	Campylobacter	Campylobacter_jejuni
GCF_900638185.1	Campylobacter	Campylobacter_jejuni
GCF_000737085.1	Campylobacter	Campylobacter_jejuni
GCF_000835305.1	Campylobacter	Campylobacter_jejuni
GCF_003971585.1	Campylobacter	Campylobacter_jejuni
GCF_017356925.1	Campylobacter	Campylobacter_jejuni
GCF_022220265.1	Campylobacter	Campylobacter_jejuni
GCF_900638365.1	Campylobacter	Campylobacter_jejuni
GCF_000171795.2	Campylobacter	Campylobacter_jejuni
GCF_017356745.1	Campylobacter	Campylobacter_jejuni
GCF_000430385.1	Campylobacter	Campylobacter_jejuni
GCF_000493495.1	Campylobacter	Campylobacter_jejuni
GCF_001865595.1	Campylobacter	Campylobacter_jejuni
GCF_900638285.1	Campylobacter	Campylobacter_jejuni
GCF_900638205.1	Campylobacter	Campylobacter_jejuni
GCF_020719855.1	Campylobacter	Campylobacter_jejuni
GCF_012224585.1	Campylobacter	Campylobacter_jejuni
GCF_001686905.1	Campylobacter	Campylobacter_jejuni
GCF_001506305.1	Campylobacter	Campylobacter_jejuni
GCF_001506725.1	Campylobacter	Campylobacter_jejuni
GCF_001507045.1	Campylobacter	Campylobacter_jejuni
GCF_001506185.1	Campylobacter	Campylobacter_jejuni
GCF_002214785.1	Campylobacter	Campylobacter_jejuni
GCF_001506745.1	Campylobacter	Campylobacter_jejuni
GCF_001506985.1	Campylobacter	Campylobacter_jejuni
GCF_002101355.1	Campylobacter	Campylobacter_jejuni
GCF_001951235.1	Campylobacter	Campylobacter_jejuni
GCF_001506945.1	Campylobacter	Campylobacter_jejuni
GCF_001587015.1	Campylobacter	Campylobacter_jejuni
GCF_001507205.1	Campylobacter	Campylobacter_jejuni
GCF_001506585.1	Campylobacter	Campylobacter_jejuni
GCF_001506285.1	Campylobacter	Campylobacter_jejuni
GCF_001506685.1	Campylobacter	Campylobacter_jejuni
GCF_001507245.1	Campylobacter	Campylobacter_jejuni
GCF_001506925.1	Campylobacter	Campylobacter_jejuni
GCF_001506805.1	Campylobacter	Campylobacter_jejuni
GCF_001506625.1	Campylobacter	Campylobacter_jejuni
GCF_001506545.1	Campylobacter	Campylobacter_jejuni
GCF_000009085.1	Campylobacter	Campylobacter_jejuni
GCF_001506865.1	Campylobacter	Campylobacter_jejuni
GCF_001506665.1	Campylobacter	Campylobacter_jejuni
GCF_001506385.1	Campylobacter	Campylobacter_jejuni
GCF_012225065.1	Campylobacter	Campylobacter_jejuni
GCF_900638175.1	Campylobacter	Campylobacter_jejuni
GCF_020719705.1	Campylobacter	Campylobacter_jejuni
GCF_020718705.1	Campylobacter	Campylobacter_jejuni
GCF_003368165.1	Campylobacter	Campylobacter_jejuni
GCF_003368245.1	Campylobacter	Campylobacter_jejuni
GCF_003368085.1	Campylobacter	Campylobacter_jejuni
GCF_001412295.1	Campylobacter	Campylobacter_jejuni
GCF_000017905.1	Campylobacter	Campylobacter_jejuni
GCF_001506705.1	Campylobacter	Campylobacter_jejuni
GCF_003060745.1	Campylobacter	Campylobacter_jejuni
GCF_002234455.1	Campylobacter	Campylobacter_jejuni
GCF_003368045.1	Campylobacter	Campylobacter_jejuni
GCF_900638165.1	Campylobacter	Campylobacter_jejuni
GCF_014151925.1	Campylobacter	Campylobacter_jejuni
GCF_014152385.1	Campylobacter	Campylobacter_jejuni
GCF_003060725.1	Campylobacter	Campylobacter_jejuni
GCF_002587105.1	Campylobacter	Campylobacter_jejuni
GCF_019056455.1	Campylobacter	Campylobacter_jejuni
GCF_000759575.2	Campylobacter	Campylobacter_jejuni
GCF_019056415.1	Campylobacter	Campylobacter_jejuni
GCF_014151305.1	Campylobacter	Campylobacter_jejuni
GCF_018176755.1	Campylobacter	Campylobacter_jejuni
GCF_001951275.1	Campylobacter	Campylobacter_jejuni
GCF_003368105.1	Campylobacter	Campylobacter_jejuni
GCF_002139385.1	Campylobacter	Campylobacter_lanienae
GCF_002138485.1	Campylobacter	Campylobacter_lanienae
GCF_002139255.1	Campylobacter	Campylobacter_lanienae
GCF_002139275.1	Campylobacter	Campylobacter_lanienae
GCF_002138525.1	Campylobacter	Campylobacter_lanienae
GCF_002139335.1	Campylobacter	Campylobacter_lanienae
GCF_002139915.1	Campylobacter	Campylobacter_lanienae
GCF_002138565.1	Campylobacter	Campylobacter_lanienae
GCF_002139315.1	Campylobacter	Campylobacter_lanienae
GCF_002139215.1	Campylobacter	Campylobacter_lanienae
GCF_002139345.1	Campylobacter	Campylobacter_lanienae
GCF_002139935.1	Campylobacter	Campylobacter_lanienae
GCF_000816225.1	Campylobacter	Campylobacter_lari
GCF_000019205.1	Campylobacter	Campylobacter_lari
GCF_000816365.1	Campylobacter	Campylobacter_lari
GCF_000816425.1	Campylobacter	Campylobacter_lari
GCF_014253065.1	Campylobacter	Campylobacter_massiliensis
GCF_012978755.1	Campylobacter	Campylobacter_mucosalis
GCF_004803775.1	Campylobacter	Campylobacter_mucosalis
GCF_004323845.1	Campylobacter	Campylobacter_novaezeelandiae
GCF_016599075.1	Campylobacter	Campylobacter_novaezeelandiae
GCF_018968685.1	Campylobacter	Campylobacter_novaezeelandiae
GCF_013201605.1	Campylobacter	Campylobacter_ornithocola
GCF_008011495.1	Campylobacter	Campylobacter_peloridis
GCF_000816785.1	Campylobacter	Campylobacter_peloridis
GCF_019623485.1	Campylobacter	Campylobacter_peloridis
GCF_002021925.1	Campylobacter	Campylobacter_pinnipediorum
GCF_001730535.1	Campylobacter	Campylobacter_pinnipediorum
GCF_002022005.1	Campylobacter	Campylobacter_pinnipediorum
GCF_009690845.1	Campylobacter	Campylobacter_portucalensis
GCF_020736205.1	Campylobacter	Campylobacter_rectus
GCF_004803815.1	Campylobacter	Campylobacter_showae
GCF_900699785.1	Campylobacter	Campylobacter_showae
GCF_900573975.1	Campylobacter	Campylobacter_showae
GCF_002220775.1	Campylobacter	Campylobacter_sputorum
GCF_900460785.1	Campylobacter	Campylobacter_sputorum
GCF_002220755.1	Campylobacter	Campylobacter_sputorum
GCF_002220735.1	Campylobacter	Campylobacter_sputorum
GCF_008245005.1	Campylobacter	Campylobacter_sputorum
GCF_000816305.1	Campylobacter	Campylobacter_subantarcticus
GCF_005406225.1	Campylobacter	Campylobacter_taeniopygiae
GCF_006864425.1	Campylobacter	Campylobacter_troglodytis
GCF_916098265.1	Campylobacter	Campylobacter_upsaliensis
GCF_916098255.1	Campylobacter	Campylobacter_upsaliensis
GCF_013372245.1	Campylobacter	Campylobacter_upsaliensis
GCF_000167395.1	Campylobacter	Campylobacter_upsaliensis
GCF_014068875.1	Campylobacter	Campylobacter_upsaliensis
GCF_016458385.1	Campylobacter	Campylobacter_upsaliensis
GCF_900637395.1	Campylobacter	Campylobacter_upsaliensis
GCF_902388215.1	Campylobacter	Campylobacter_ureolyticus
GCF_012273175.1	Campylobacter	Campylobacter_ureolyticus
GCF_000413435.1	Campylobacter	Campylobacter_ureolyticus
GCF_022835215.1	Campylobacter	Campylobacter_ureolyticus
GCF_001190755.1	Campylobacter	Campylobacter_ureolyticus
GCF_016766895.1	Campylobacter	Campylobacter_ureolyticus
GCF_004357945.1	Campylobacter	Campylobacter_volucris
GCF_015594805.1	Campylobacter	Campylobacter_volucris
GCF_015594835.1	Campylobacter	Campylobacter_volucris
GCF_004345045.1	Campylobacter	Campylobacter_volucris
GCF_015594715.1	Campylobacter	Campylobacter_volucris
GCF_008011665.1	Campylobacter	Campylobacter_volucris
GCF_015594855.1	Campylobacter	Campylobacter_volucris
GCF_018345255.1	Campylobacter	Campylobacter_vulpis
GCF_002738305.1	Campylobacter	Campylobacter_vulpis
GCF_018344285.1	Campylobacter	Campylobacter_vulpis
GCF_018344335.1	Campylobacter	Campylobacter_vulpis
GCF_002738235.1	Campylobacter	Campylobacter_vulpis
GCF_018345195.1	Campylobacter	Campylobacter_vulpis
GCF_018345175.1	Campylobacter	Campylobacter_vulpis
GCF_018344325.1	Campylobacter	Campylobacter_vulpis
GCF_018344255.1	Campylobacter	Campylobacter_vulpis
GCF_000981805.1	Citrobacter	Citrobacter_amalonaticus
GCF_001558935.2	Citrobacter	Citrobacter_amalonaticus
GCF_015353115.1	Citrobacter	Citrobacter_amalonaticus
GCF_900079795.1	Citrobacter	Citrobacter_amalonaticus
GCF_001559075.2	Citrobacter	Citrobacter_amalonaticus
GCF_004353845.1	Citrobacter	Citrobacter_arsenatis
GCF_009648935.1	Citrobacter	Citrobacter_braakii
GCF_019270275.1	Citrobacter	Citrobacter_braakii
GCF_013267145.1	Citrobacter	Citrobacter_braakii
GCF_019270355.1	Citrobacter	Citrobacter_braakii
GCF_019270195.1	Citrobacter	Citrobacter_braakii
GCF_002208845.2	Citrobacter	Citrobacter_braakii
GCF_020034515.1	Citrobacter	Citrobacter_braakii
GCF_019270375.1	Citrobacter	Citrobacter_braakii
[truncated: 6,408 more rows]

## Sheet: RefSeq
accession	genus	species
GCF_900107075.1	Acidaminococcus	Acidaminococcus fermentans
GCF_020735645.1	Acidaminococcus	Acidaminococcus fermentans
GCF_900314805.1	Acidaminococcus	Acidaminococcus fermentans
GCF_900115425.1	Acidaminococcus	Acidaminococcus fermentans
GCF_009696675.1	Acidaminococcus	Acidaminococcus fermentans
GCF_000025305.1	Acidaminococcus	Acidaminococcus fermentans
GCF_000425045.1	Acidaminococcus	Acidaminococcus intestini
GCF_022137915.1	Acidaminococcus	Acidaminococcus intestini
GCF_022136925.1	Acidaminococcus	Acidaminococcus intestini
GCF_020562405.1	Acidaminococcus	Acidaminococcus intestini
GCF_020554535.1	Acidaminococcus	Acidaminococcus intestini
GCF_020540385.1	Acidaminococcus	Acidaminococcus intestini
GCF_000174215.1	Acidaminococcus	Acidaminococcus intestini
GCF_000230275.1	Acidaminococcus	Acidaminococcus intestini
GCF_902381715.1	Acidaminococcus	Acidaminococcus intestini
GCF_900095825.1	Acidaminococcus	Acidaminococcus massiliensis
GCF_902376135.1	Acidaminococcus	Acidaminococcus massiliensis
GCF_900291475.1	Acidaminococcus	Acidaminococcus provencensis
GCF_900106585.1	Acidaminococcus	Acidaminococcus timonensis
GCF_013363755.1	Acidovorax	Acidovorax antarcticus
GCF_003269065.1	Acidovorax	Acidovorax anthurii
GCF_003029765.1	Acidovorax	Acidovorax avenae
GCF_003029885.1	Acidovorax	Acidovorax avenae
GCF_003029905.1	Acidovorax	Acidovorax avenae
GCF_003029945.1	Acidovorax	Acidovorax avenae
GCF_003029805.1	Acidovorax	Acidovorax avenae
GCF_003030325.1	Acidovorax	Acidovorax avenae
GCF_003029785.1	Acidovorax	Acidovorax avenae
GCF_000176855.2	Acidovorax	Acidovorax avenae
GCF_003029985.1	Acidovorax	Acidovorax avenae
GCF_003029865.1	Acidovorax	Acidovorax avenae
GCF_003029965.1	Acidovorax	Acidovorax avenae
GCF_003030005.1	Acidovorax	Acidovorax avenae
GCF_003029725.1	Acidovorax	Acidovorax avenae
GCF_003029705.1	Acidovorax	Acidovorax avenae
GCF_003029685.1	Acidovorax	Acidovorax avenae
GCF_001282395.1	Acidovorax	Acidovorax avenae
GCF_003029825.1	Acidovorax	Acidovorax avenae
GCF_001298675.1	Acidovorax	Acidovorax caeni
GCF_900116825.1	Acidovorax	Acidovorax caeni
GCF_002157125.1	Acidovorax	Acidovorax carolinensis
GCF_002157165.1	Acidovorax	Acidovorax carolinensis
GCF_002157145.1	Acidovorax	Acidovorax carolinensis
GCF_002157185.1	Acidovorax	Acidovorax carolinensis
GCF_015694455.1	Acidovorax	Acidovorax cattleyae
GCF_003029845.1	Acidovorax	Acidovorax cattleyae
GCF_900104515.1	Acidovorax	Acidovorax cattleyae
GCF_000015325.1	Acidovorax	Acidovorax citrulli
GCF_002441975.1	Acidovorax	Acidovorax citrulli
GCF_003387255.1	Acidovorax	Acidovorax citrulli
GCF_022494945.1	Acidovorax	Acidovorax citrulli
GCF_003664145.1	Acidovorax	Acidovorax citrulli
GCF_022493915.1	Acidovorax	Acidovorax citrulli
GCF_000968215.1	Acidovorax	Acidovorax citrulli
GCF_003096435.1	Acidovorax	Acidovorax citrulli
GCF_020783295.1	Acidovorax	Acidovorax citrulli
GCF_000948135.1	Acidovorax	Acidovorax citrulli
GCF_001593665.2	Acidovorax	Acidovorax citrulli
GCF_900100305.1	Acidovorax	Acidovorax citrulli
GCF_020783275.1	Acidovorax	Acidovorax citrulli
GCF_022494965.1	Acidovorax	Acidovorax citrulli
GCF_007993815.1	Acidovorax	Acidovorax delafieldii
GCF_000175235.1	Acidovorax	Acidovorax delafieldii
GCF_903797705.1	Acidovorax	Acidovorax facilis
GCF_023913775.1	Acidovorax	Acidovorax facilis
GCF_023958295.1	Acidovorax	Acidovorax kalamii
GCF_002245625.1	Acidovorax	Acidovorax kalamii
GCF_900112675.1	Acidovorax	Acidovorax konjaci
GCF_014489595.1	Acidovorax	Acidovorax monticola
GCF_000687165.1	Acidovorax	Acidovorax oryzae
GCF_000218805.1	Acidovorax	Acidovorax oryzae
GCF_020510705.1	Acidovorax	Acidovorax radicis
GCF_000204215.1	Acidovorax	Acidovorax radicis
GCF_000204195.1	Acidovorax	Acidovorax radicis
GCF_900107605.1	Acidovorax	Acidovorax soli
GCF_014207955.1	Acidovorax	Acidovorax soli
GCF_017353205.1	Acidovorax	Acidovorax temperans
GCF_006716905.1	Acidovorax	Acidovorax temperans
GCF_000935585.1	Acidovorax	Acidovorax temperans
GCF_900102625.1	Acidovorax	Acidovorax valerianellae
GCF_900113035.1	Acidovorax	Acidovorax wautersii
GCF_910575205.1	Adlercreutzia	Adlercreutzia caecimuris
GCF_024623275.1	Adlercreutzia	Adlercreutzia caecimuris
GCF_009917565.1	Adlercreutzia	Adlercreutzia caecimuris
GCF_910574675.1	Adlercreutzia	Adlercreutzia caecimuris
GCF_000403355.2	Adlercreutzia	Adlercreutzia caecimuris
GCF_004801615.1	Adlercreutzia	Adlercreutzia caecimuris
GCF_020558765.1	Adlercreutzia	Adlercreutzia equolifaciens
GCF_003340305.1	Adlercreutzia	Adlercreutzia equolifaciens
GCF_003428485.1	Adlercreutzia	Adlercreutzia equolifaciens
GCF_902387565.1	Adlercreutzia	Adlercreutzia equolifaciens
GCF_024171685.1	Adlercreutzia	Adlercreutzia equolifaciens
GCF_019972915.1	Adlercreutzia	Adlercreutzia equolifaciens
GCF_020558135.1	Adlercreutzia	Adlercreutzia equolifaciens
GCF_009874275.1	Adlercreutzia	Adlercreutzia equolifaciens
GCF_022136775.1	Adlercreutzia	Adlercreutzia equolifaciens
GCF_003340325.1	Adlercreutzia	Adlercreutzia equolifaciens
GCF_009755265.1	Adlercreutzia	Adlercreutzia equolifaciens
GCF_003726015.1	Adlercreutzia	Adlercreutzia equolifaciens
GCF_016865385.1	Adlercreutzia	Adlercreutzia equolifaciens
GCF_000478885.1	Adlercreutzia	Adlercreutzia equolifaciens
GCF_011405655.1	Adlercreutzia	Adlercreutzia hattorii
GCF_009767905.1	Adlercreutzia	Adlercreutzia mucosicola
GCF_024623255.1	Adlercreutzia	Adlercreutzia mucosicola
GCF_000422625.1	Adlercreutzia	Adlercreutzia mucosicola
GCF_024623245.1	Adlercreutzia	Adlercreutzia muris
GCF_009927985.1	Adlercreutzia	Adlercreutzia muris
GCF_008831045.1	Adlercreutzia	Adlercreutzia muris
GCF_932751085.1	Adlercreutzia	Adlercreutzia muris
GCF_001683795.1	Akkermansia	Akkermansia glycaniphila
GCF_018779965.1	Akkermansia	Akkermansia glycaniphila
GCF_900097105.1	Akkermansia	Akkermansia glycaniphila
GCF_018847415.1	Akkermansia	Akkermansia muciniphila
GCF_004015265.1	Akkermansia	Akkermansia muciniphila
GCF_024086675.1	Akkermansia	Akkermansia muciniphila
GCF_008422695.1	Akkermansia	Akkermansia muciniphila
GCF_010229055.1	Akkermansia	Akkermansia muciniphila
GCF_018779715.1	Akkermansia	Akkermansia muciniphila
GCF_010223175.1	Akkermansia	Akkermansia muciniphila
GCF_018847895.1	Akkermansia	Akkermansia muciniphila
GCF_018847355.1	Akkermansia	Akkermansia muciniphila
GCF_018847595.1	Akkermansia	Akkermansia muciniphila
GCF_018709665.1	Akkermansia	Akkermansia muciniphila
GCF_018779665.1	Akkermansia	Akkermansia muciniphila
GCF_018709865.1	Akkermansia	Akkermansia muciniphila
GCF_900184975.1	Akkermansia	Akkermansia muciniphila
GCF_008422865.1	Akkermansia	Akkermansia muciniphila
GCF_024086755.1	Akkermansia	Akkermansia muciniphila
GCF_018847575.1	Akkermansia	Akkermansia muciniphila
GCF_018847555.1	Akkermansia	Akkermansia muciniphila
GCF_018779675.1	Akkermansia	Akkermansia muciniphila
GCF_002885475.1	Akkermansia	Akkermansia muciniphila
GCF_010223115.1	Akkermansia	Akkermansia muciniphila
GCF_018847515.1	Akkermansia	Akkermansia muciniphila
GCF_023516675.1	Akkermansia	Akkermansia muciniphila
GCF_017570485.1	Akkermansia	Akkermansia muciniphila
GCF_002885425.1	Akkermansia	Akkermansia muciniphila
GCF_018847495.1	Akkermansia	Akkermansia muciniphila
GCF_003716915.1	Akkermansia	Akkermansia muciniphila
GCF_018709815.1	Akkermansia	Akkermansia muciniphila
GCF_900185025.1	Akkermansia	Akkermansia muciniphila
GCF_008423405.1	Akkermansia	Akkermansia muciniphila
GCF_002885215.1	Akkermansia	Akkermansia muciniphila
GCF_004101765.1	Akkermansia	Akkermansia muciniphila
GCF_004015325.1	Akkermansia	Akkermansia muciniphila
GCF_008422635.1	Akkermansia	Akkermansia muciniphila
GCF_010223575.1	Akkermansia	Akkermansia muciniphila
GCF_017570525.1	Akkermansia	Akkermansia muciniphila
GCF_018847275.1	Akkermansia	Akkermansia muciniphila
GCF_010229315.1	Akkermansia	Akkermansia muciniphila
GCF_024086795.1	Akkermansia	Akkermansia muciniphila
GCF_018847935.1	Akkermansia	Akkermansia muciniphila
GCF_900184985.1	Akkermansia	Akkermansia muciniphila
GCF_010223095.1	Akkermansia	Akkermansia muciniphila
GCF_002885695.1	Akkermansia	Akkermansia muciniphila
GCF_900184845.1	Akkermansia	Akkermansia muciniphila
GCF_010230725.1	Akkermansia	Akkermansia muciniphila
GCF_018847755.1	Akkermansia	Akkermansia muciniphila
GCF_018847075.1	Akkermansia	Akkermansia muciniphila
GCF_002161325.1	Akkermansia	Akkermansia muciniphila
GCF_002885025.1	Akkermansia	Akkermansia muciniphila
GCF_008423325.1	Akkermansia	Akkermansia muciniphila
GCF_002885265.1	Akkermansia	Akkermansia muciniphila
GCF_003716955.1	Akkermansia	Akkermansia muciniphila
GCF_003716975.1	Akkermansia	Akkermansia muciniphila
GCF_018779745.1	Akkermansia	Akkermansia muciniphila
GCF_008423165.1	Akkermansia	Akkermansia muciniphila
GCF_018779765.1	Akkermansia	Akkermansia muciniphila
GCF_024172835.1	Akkermansia	Akkermansia muciniphila
GCF_018847215.1	Akkermansia	Akkermansia muciniphila
GCF_008422665.1	Akkermansia	Akkermansia muciniphila
GCF_002201495.1	Akkermansia	Akkermansia muciniphila
GCF_010230515.1	Akkermansia	Akkermansia muciniphila
GCF_008423265.1	Akkermansia	Akkermansia muciniphila
GCF_002885195.1	Akkermansia	Akkermansia muciniphila
GCF_004015225.1	Akkermansia	Akkermansia muciniphila
GCF_002885615.1	Akkermansia	Akkermansia muciniphila
GCF_008422715.1	Akkermansia	Akkermansia muciniphila
GCF_018847615.1	Akkermansia	Akkermansia muciniphila
GCF_000020225.1	Akkermansia	Akkermansia muciniphila
GCF_018709675.1	Akkermansia	Akkermansia muciniphila
GCF_900184905.1	Akkermansia	Akkermansia muciniphila
GCF_023516655.1	Akkermansia	Akkermansia muciniphila
GCF_008423455.1	Akkermansia	Akkermansia muciniphila
GCF_010223405.1	Akkermansia	Akkermansia muciniphila
GCF_010230935.1	Akkermansia	Akkermansia muciniphila
GCF_018847175.1	Akkermansia	Akkermansia muciniphila
GCF_010230155.1	Akkermansia	Akkermansia muciniphila
GCF_900185065.1	Akkermansia	Akkermansia muciniphila
GCF_002885165.1	Akkermansia	Akkermansia muciniphila
GCF_018847155.1	Akkermansia	Akkermansia muciniphila
GCF_008422765.1	Akkermansia	Akkermansia muciniphila
GCF_002885335.1	Akkermansia	Akkermansia muciniphila
GCF_002885535.1	Akkermansia	Akkermansia muciniphila
GCF_009731575.1	Akkermansia	Akkermansia muciniphila
GCF_008422885.1	Akkermansia	Akkermansia muciniphila
GCF_008422705.1	Akkermansia	Akkermansia muciniphila
GCF_008423065.1	Akkermansia	Akkermansia muciniphila
GCF_002885355.1	Akkermansia	Akkermansia muciniphila
GCF_002885055.1	Akkermansia	Akkermansia muciniphila
GCF_022135785.1	Akkermansia	Akkermansia muciniphila
GCF_018847115.1	Akkermansia	Akkermansia muciniphila
GCF_018847535.1	Akkermansia	Akkermansia muciniphila
GCF_018779705.1	Akkermansia	Akkermansia muciniphila
GCF_002885105.1	Akkermansia	Akkermansia muciniphila
GCF_002885155.1	Akkermansia	Akkermansia muciniphila
GCF_008423015.1	Akkermansia	Akkermansia muciniphila
GCF_008423035.1	Akkermansia	Akkermansia muciniphila
GCF_018847055.1	Akkermansia	Akkermansia muciniphila
GCF_900184885.1	Akkermansia	Akkermansia muciniphila
GCF_018846995.1	Akkermansia	Akkermansia muciniphila
GCF_018847795.1	Akkermansia	Akkermansia muciniphila
GCF_024462135.1	Akkermansia	Akkermansia muciniphila
GCF_010509235.1	Akkermansia	Akkermansia muciniphila
GCF_018709825.1	Akkermansia	Akkermansia muciniphila
GCF_018847475.1	Akkermansia	Akkermansia muciniphila
GCF_902387295.1	Akkermansia	Akkermansia muciniphila
GCF_010230375.1	Akkermansia	Akkermansia muciniphila
GCF_010223155.1	Akkermansia	Akkermansia muciniphila
GCF_900184965.1	Akkermansia	Akkermansia muciniphila
GCF_002885255.1	Akkermansia	Akkermansia muciniphila
GCF_018847095.1	Akkermansia	Akkermansia muciniphila
GCF_002885595.1	Akkermansia	Akkermansia muciniphila
GCF_008423115.1	Akkermansia	Akkermansia muciniphila
GCF_008422965.1	Akkermansia	Akkermansia muciniphila
GCF_001688765.2	Akkermansia	Akkermansia muciniphila
GCF_002884915.1	Akkermansia	Akkermansia muciniphila
GCF_008422895.1	Akkermansia	Akkermansia muciniphila
GCF_004015045.1	Akkermansia	Akkermansia muciniphila
GCF_002885715.1	Akkermansia	Akkermansia muciniphila
GCF_008423365.1	Akkermansia	Akkermansia muciniphila
GCF_024172975.1	Akkermansia	Akkermansia muciniphila
GCF_002885315.1	Akkermansia	Akkermansia muciniphila
GCF_000723745.2	Akkermansia	Akkermansia muciniphila
GCF_023516695.1	Akkermansia	Akkermansia muciniphila
GCF_017570505.1	Akkermansia	Akkermansia muciniphila
GCF_010231195.1	Akkermansia	Akkermansia muciniphila
GCF_004104435.1	Akkermansia	Akkermansia muciniphila
GCF_009663785.1	Akkermansia	Akkermansia muciniphila
GCF_002885555.1	Akkermansia	Akkermansia muciniphila
GCF_018847335.1	Akkermansia	Akkermansia muciniphila
GCF_008422985.1	Akkermansia	Akkermansia muciniphila
GCF_010223135.1	Akkermansia	Akkermansia muciniphila
GCF_004015305.1	Akkermansia	Akkermansia muciniphila
GCF_014170075.1	Akkermansia	Akkermansia muciniphila
GCF_002885675.1	Akkermansia	Akkermansia muciniphila
GCF_024086775.1	Akkermansia	Akkermansia muciniphila
GCF_008423445.1	Akkermansia	Akkermansia muciniphila
GCF_010229495.1	Akkermansia	Akkermansia muciniphila
GCF_004015125.1	Akkermansia	Akkermansia muciniphila
GCF_002884975.1	Akkermansia	Akkermansia muciniphila
GCF_018709785.1	Akkermansia	Akkermansia muciniphila
GCF_018847695.1	Akkermansia	Akkermansia muciniphila
GCF_900185005.1	Akkermansia	Akkermansia muciniphila
GCF_018847395.1	Akkermansia	Akkermansia muciniphila
GCF_022835455.1	Akkermansia	Akkermansia muciniphila
GCF_008422805.1	Akkermansia	Akkermansia muciniphila
GCF_018709735.1	Akkermansia	Akkermansia muciniphila
GCF_002885575.1	Akkermansia	Akkermansia muciniphila
GCF_004015025.1	Akkermansia	Akkermansia muciniphila
GCF_018847375.1	Akkermansia	Akkermansia muciniphila
GCF_016697425.1	Akkermansia	Akkermansia muciniphila
GCF_008423385.1	Akkermansia	Akkermansia muciniphila
GCF_900184865.1	Akkermansia	Akkermansia muciniphila
GCF_010229955.1	Akkermansia	Akkermansia muciniphila
GCF_008423275.1	Akkermansia	Akkermansia muciniphila
GCF_008423295.1	Akkermansia	Akkermansia muciniphila
GCF_018847255.1	Akkermansia	Akkermansia muciniphila
GCF_002885625.1	Akkermansia	Akkermansia muciniphila
GCF_004015345.1	Akkermansia	Akkermansia muciniphila
GCF_002884995.1	Akkermansia	Akkermansia muciniphila
GCF_002885015.1	Akkermansia	Akkermansia muciniphila
GCF_018847035.1	Akkermansia	Akkermansia muciniphila
GCF_018847015.1	Akkermansia	Akkermansia muciniphila
GCF_004015065.1	Akkermansia	Akkermansia muciniphila
GCF_004168105.1	Akkermansia	Akkermansia muciniphila
GCF_010223075.1	Akkermansia	Akkermansia muciniphila
GCF_002885375.1	Akkermansia	Akkermansia muciniphila
GCF_018140615.1	Akkermansia	Akkermansia muciniphila
GCF_010223255.1	Akkermansia	Akkermansia muciniphila
GCF_019132835.1	Akkermansia	Akkermansia muciniphila
GCF_018709725.1	Akkermansia	Akkermansia muciniphila
GCF_008422995.1	Akkermansia	Akkermansia muciniphila
GCF_022835435.1	Akkermansia	Akkermansia muciniphila
GCF_008423135.1	Akkermansia	Akkermansia muciniphila
GCF_002885655.1	Akkermansia	Akkermansia muciniphila
GCF_002885415.1	Akkermansia	Akkermansia muciniphila
GCF_023516625.1	Akkermansia	Akkermansia muciniphila
GCF_008423245.1	Akkermansia	Akkermansia muciniphila
GCF_008423095.1	Akkermansia	Akkermansia muciniphila
GCF_002885095.1	Akkermansia	Akkermansia muciniphila
GCF_008423375.1	Akkermansia	Akkermansia muciniphila
GCF_008423335.1	Akkermansia	Akkermansia muciniphila
GCF_008422925.1	Akkermansia	Akkermansia muciniphila
GCF_008422815.1	Akkermansia	Akkermansia muciniphila
GCF_018847235.1	Akkermansia	Akkermansia muciniphila
GCF_004319565.1	Akkermansia	Akkermansia muciniphila
GCF_004015005.1	Akkermansia	Akkermansia muciniphila
GCF_002885455.1	Akkermansia	Akkermansia muciniphila
GCF_018847315.1	Akkermansia	Akkermansia muciniphila
GCF_018847455.1	Akkermansia	Akkermansia muciniphila
GCF_004015105.1	Akkermansia	Akkermansia muciniphila
GCF_002885295.1	Akkermansia	Akkermansia muciniphila
GCF_900185045.1	Akkermansia	Akkermansia muciniphila
GCF_022133405.1	Akkermansia	Akkermansia muciniphila
GCF_002885135.1	Akkermansia	Akkermansia muciniphila
GCF_010229695.1	Akkermansia	Akkermansia muciniphila
GCF_008000975.1	Akkermansia	Akkermansia muciniphila
GCF_008422615.1	Akkermansia	Akkermansia muciniphila
GCF_002885395.1	Akkermansia	Akkermansia muciniphila
GCF_018847135.1	Akkermansia	Akkermansia muciniphila
GCF_008423215.1	Akkermansia	Akkermansia muciniphila
GCF_004015205.1	Akkermansia	Akkermansia muciniphila
GCF_003716935.1	Akkermansia	Akkermansia muciniphila
GCF_018847295.1	Akkermansia	Akkermansia muciniphila
GCF_024086545.1	Akkermansia	Akkermansia muciniphila
GCF_008423185.1	Akkermansia	Akkermansia muciniphila
GCF_008422795.1	Akkermansia	Akkermansia muciniphila
GCF_002885465.1	Akkermansia	Akkermansia muciniphila
GCF_018709765.1	Akkermansia	Akkermansia muciniphila
GCF_004015285.1	Akkermansia	Akkermansia muciniphila
GCF_018336995.1	Akkermansia	Akkermansia muciniphila
GCF_018847195.1	Akkermansia	Akkermansia muciniphila
GCF_008422875.1	Akkermansia	Akkermansia muciniphila
GCF_008422775.1	Akkermansia	Akkermansia muciniphila
GCF_902387265.1	Akkermansia	Akkermansia muciniphila
GCF_017570425.1	Akkermansia	Akkermansia muciniphila
GCF_002885235.1	Akkermansia	Akkermansia muciniphila
GCF_902387255.1	Akkermansia	Akkermansia muciniphila
GCF_018709685.1	Akkermansia	Akkermansia muciniphila
GCF_008422685.1	Akkermansia	Akkermansia muciniphila
GCF_017504145.1	Akkermansia	Akkermansia muciniphila
GCF_004015085.1	Akkermansia	Akkermansia muciniphila
GCF_002885075.1	Akkermansia	Akkermansia muciniphila
GCF_010223015.1	Akkermansia	Akkermansia muciniphila
GCF_900184855.1	Akkermansia	Akkermansia muciniphila
GCF_018709805.1	Akkermansia	Akkermansia muciniphila
GCF_002885515.1	Akkermansia	Akkermansia muciniphila
GCF_010223195.1	Akkermansia	Akkermansia muciniphila
GCF_018847435.1	Akkermansia	Akkermansia muciniphila
GCF_010231335.1	Akkermansia	Akkermansia muciniphila
GCF_004015245.1	Akkermansia	Akkermansia muciniphila
GCF_006542745.1	Alistipes	Alistipes communis
GCF_000311925.1	Alistipes	Alistipes communis
GCF_020558405.1	Alistipes	Alistipes communis
GCF_902374705.1	Alistipes	Alistipes communis
GCF_006542665.1	Alistipes	Alistipes communis
GCF_015553715.1	Alistipes	Alistipes communis
GCF_006542685.1	Alistipes	Alistipes dispar
GCF_022668915.1	Alistipes	Alistipes dispar
GCF_000265365.1	Alistipes	Alistipes finegoldii
GCF_019132405.1	Alistipes	Alistipes finegoldii
GCF_008421235.1	Alistipes	Alistipes finegoldii
GCF_022846055.1	Alistipes	Alistipes finegoldii
GCF_022835515.1	Alistipes	Alistipes finegoldii
GCF_001405855.1	Alistipes	Alistipes finegoldii
GCF_019132335.1	Alistipes	Alistipes finegoldii
GCF_022137805.1	Alistipes	Alistipes finegoldii
GCF_015557985.1	Alistipes	Alistipes finegoldii
GCF_020558485.1	Alistipes	Alistipes finegoldii
GCF_019132745.1	Alistipes	Alistipes finegoldii
GCF_004167925.1	Alistipes	Alistipes finegoldii
GCF_001405655.1	Alistipes	Alistipes finegoldii
GCF_015548275.1	Alistipes	Alistipes finegoldii
GCF_000321205.1	Alistipes	Alistipes ihumii
GCF_902374895.1	Alistipes	Alistipes ihumii
GCF_000231275.1	Alistipes	Alistipes indistinctus
GCF_014163495.1	Alistipes	Alistipes indistinctus
GCF_003460105.1	Alistipes	Alistipes indistinctus
GCF_902374545.1	Alistipes	Alistipes indistinctus
GCF_000786575.1	Alistipes	Alistipes inops
GCF_900604385.1	Alistipes	Alistipes megaguti
GCF_018362775.1	Alistipes	Alistipes montrealensis
GCF_019132625.1	Alistipes	Alistipes onderdonkii
GCF_022834935.1	Alistipes	Alistipes onderdonkii
GCF_015561075.1	Alistipes	Alistipes onderdonkii
GCF_002159215.1	Alistipes	Alistipes onderdonkii
GCF_014982815.1	Alistipes	Alistipes onderdonkii
GCF_006542645.1	Alistipes	Alistipes onderdonkii
GCF_000374505.1	Alistipes	Alistipes onderdonkii
GCF_022845675.1	Alistipes	Alistipes onderdonkii
GCF_004168145.1	Alistipes	Alistipes onderdonkii
GCF_019132395.1	Alistipes	Alistipes onderdonkii
GCF_015559605.1	Alistipes	Alistipes onderdonkii
GCF_006542705.1	Alistipes	Alistipes onderdonkii
GCF_015560085.1	Alistipes	Alistipes onderdonkii
GCF_022137085.1	Alistipes	Alistipes onderdonkii
GCF_019132515.1	Alistipes	Alistipes onderdonkii
GCF_019131895.1	Alistipes	Alistipes onderdonkii
GCF_015669895.1	Alistipes	Alistipes onderdonkii
GCF_015668835.1	Alistipes	Alistipes onderdonkii
GCF_024462515.1	Alistipes	Alistipes onderdonkii
GCF_006542725.1	Alistipes	Alistipes onderdonkii
GCF_024461535.1	Alistipes	Alistipes onderdonkii
GCF_015669735.1	Alistipes	Alistipes onderdonkii
GCF_009663755.1	Alistipes	Alistipes onderdonkii
GCF_015669575.1	Alistipes	Alistipes onderdonkii
GCF_024459965.1	Alistipes	Alistipes onderdonkii
GCF_019132495.1	Alistipes	Alistipes onderdonkii
GCF_015551135.1	Alistipes	Alistipes onderdonkii
GCF_900083545.1	Alistipes	Alistipes provencensis
GCF_020555445.1	Alistipes	Alistipes putredinis
GCF_024462435.1	Alistipes	Alistipes putredinis
GCF_022136045.1	Alistipes	Alistipes putredinis
GCF_019132025.1	Alistipes	Alistipes putredinis
GCF_000154465.1	Alistipes	Alistipes putredinis
GCF_015549455.1	Alistipes	Alistipes putredinis
GCF_015554085.1	Alistipes	Alistipes putredinis
GCF_902373695.1	Alistipes	Alistipes putredinis
GCF_024462405.1	Alistipes	Alistipes putredinis
GCF_018786185.1	Alistipes	Alistipes putredinis
GCF_902374845.1	Alistipes	Alistipes senegalensis
GCF_015554845.1	Alistipes	Alistipes senegalensis
GCF_015666955.1	Alistipes	Alistipes senegalensis
GCF_020735725.1	Alistipes	Alistipes senegalensis
GCF_900624755.1	Alistipes	Alistipes senegalensis
GCF_000312145.1	Alistipes	Alistipes senegalensis
GCF_015558405.1	Alistipes	Alistipes shahii
GCF_015547645.1	Alistipes	Alistipes shahii
GCF_015556995.1	Alistipes	Alistipes shahii
GCF_024125105.1	Alistipes	Alistipes shahii
GCF_008416365.1	Alistipes	Alistipes shahii
GCF_005844225.1	Alistipes	Alistipes shahii
GCF_015559775.1	Alistipes	Alistipes shahii
GCF_024462315.1	Alistipes	Alistipes shahii
GCF_015556735.1	Alistipes	Alistipes shahii
GCF_000210575.1	Alistipes	Alistipes shahii
GCF_012844205.1	Alistipes	Alistipes shahii
GCF_008416385.1	Alistipes	Alistipes shahii
GCF_019132105.1	Alistipes	Alistipes shahii
GCF_900107675.1	Alistipes	Alistipes timonensis
GCF_024623305.1	Alistipes	Alistipes timonensis
GCF_015555395.1	Alistipes	Alistipes timonensis
GCF_902376165.1	Alistipes	Alistipes timonensis
GCF_910574265.1	Alistipes	Alistipes timonensis
GCF_910573725.1	Alistipes	Alistipes timonensis
GCF_000285455.1	Alistipes	Alistipes timonensis
GCF_020215685.1	Anaerococcus	Anaerococcus degeneri
GCF_017874475.1	Anaerococcus	Anaerococcus degeneri
GCF_013371425.1	Anaerococcus	Anaerococcus faecalis
GCF_002871895.1	Anaerococcus	Anaerococcus hydrogenalis
GCF_000173355.1	Anaerococcus	Anaerococcus hydrogenalis
GCF_902374295.1	Anaerococcus	Anaerococcus hydrogenalis
GCF_000191745.1	Anaerococcus	Anaerococcus hydrogenalis
GCF_928368155.1	Anaerococcus	Anaerococcus ihuae
GCF_001182725.1	Anaerococcus	Anaerococcus jeddahensis
GCF_000758765.1	Anaerococcus	Anaerococcus lactolyticus
GCF_000156575.1	Anaerococcus	Anaerococcus lactolyticus
GCF_900290195.1	Anaerococcus	Anaerococcus marasmi
GCF_900128415.1	Anaerococcus	Anaerococcus mediterraneensis
GCF_019957155.1	Anaerococcus	Anaerococcus murdochii
GCF_003433955.1	Anaerococcus	Anaerococcus nagyae
GCF_017874535.1	Anaerococcus	Anaerococcus nagyae
GCF_016599815.1	Anaerococcus	Anaerococcus obesiensis
GCF_000311745.1	Anaerococcus	Anaerococcus obesiensis
GCF_002847745.1	Anaerococcus	Anaerococcus octavius
GCF_900445265.1	Anaerococcus	Anaerococcus octavius
GCF_009696575.1	Anaerococcus	Anaerococcus porci
GCF_000024105.1	Anaerococcus	Anaerococcus prevotii
GCF_000191725.1	Anaerococcus	Anaerococcus prevotii
GCF_900445285.1	Anaerococcus	Anaerococcus prevotii
GCF_000312365.2	Anaerococcus	Anaerococcus provencensis
GCF_902375965.1	Anaerococcus	Anaerococcus rubeinfantis
GCF_001487145.1	Anaerococcus	Anaerococcus rubeinfantis
GCF_902374885.1	Anaerococcus	Anaerococcus senegalensis
GCF_000321005.1	Anaerococcus	Anaerococcus senegalensis
GCF_000159095.1	Anaerococcus	Anaerococcus tetradius
GCF_001546165.1	Anaerococcus	Anaerococcus tetradius
GCF_900128425.1	Anaerococcus	Anaerococcus urinomassiliensis
GCF_015549525.1	Anaerococcus	Anaerococcus vaginalis
GCF_016127475.1	Anaerococcus	Anaerococcus vaginalis
GCF_000163295.1	Anaerococcus	Anaerococcus vaginalis
GCF_000307225.1	Anaerococcus	Anaerococcus vaginalis
GCF_902385705.1	Anaerococcus	Anaerococcus vaginalis
GCF_900626155.1	Anaerococcus	Anaerococcus vaginimassiliensis
GCF_016586355.1	Anaerostipes	Anaerostipes butyraticus
GCF_020559245.1	Anaerostipes	Anaerostipes caccae
GCF_020564225.1	Anaerostipes	Anaerostipes caccae
GCF_014467075.1	Anaerostipes	Anaerostipes caccae
GCF_020181435.1	Anaerostipes	Anaerostipes caccae
GCF_020562705.1	Anaerostipes	Anaerostipes caccae
GCF_020563325.1	Anaerostipes	Anaerostipes caccae
GCF_014131675.1	Anaerostipes	Anaerostipes caccae
GCF_020563505.1	Anaerostipes	Anaerostipes caccae
GCF_000154305.1	Anaerostipes	Anaerostipes caccae
GCF_020564085.1	Anaerostipes	Anaerostipes caccae
GCF_020564175.1	Anaerostipes	Anaerostipes caccae
GCF_020564205.1	Anaerostipes	Anaerostipes caccae
GCF_024461975.1	Anaerostipes	Anaerostipes caccae
GCF_020564015.1	Anaerostipes	Anaerostipes caccae
GCF_902362985.1	Anaerostipes	Anaerostipes caccae
GCF_022137645.1	Anaerostipes	Anaerostipes caccae
GCF_900624715.1	Anaerostipes	Anaerostipes caccae
GCF_020562925.1	Anaerostipes	Anaerostipes caccae
GCF_020562865.1	Anaerostipes	Anaerostipes caccae
GCF_020562685.1	Anaerostipes	Anaerostipes caccae
GCF_020559935.1	Anaerostipes	Anaerostipes caccae
GCF_020563985.1	Anaerostipes	Anaerostipes caccae
GCF_020559405.1	Anaerostipes	Anaerostipes caccae
GCF_000185825.1	Anaerostipes	Anaerostipes caccae
GCF_018982945.1	Anaerostipes	Anaerostipes faecalis
GCF_017776395.1	Anaerostipes	Anaerostipes hadrus
GCF_013304555.1	Anaerostipes	Anaerostipes hadrus
GCF_024462215.1	Anaerostipes	Anaerostipes hadrus
GCF_013302795.1	Anaerostipes	Anaerostipes hadrus
GCF_020560515.1	Anaerostipes	Anaerostipes hadrus
GCF_020559255.1	Anaerostipes	Anaerostipes hadrus
GCF_001405635.1	Anaerostipes	Anaerostipes hadrus
GCF_018916965.1	Anaerostipes	Anaerostipes hadrus
GCF_013302665.1	Anaerostipes	Anaerostipes hadrus
GCF_013302755.1	Anaerostipes	Anaerostipes hadrus
GCF_013302455.1	Anaerostipes	Anaerostipes hadrus
GCF_018786105.1	Anaerostipes	Anaerostipes hadrus
GCF_001998765.1	Anaerostipes	Anaerostipes hadrus
GCF_020537395.1	Anaerostipes	Anaerostipes hadrus
GCF_013302815.1	Anaerostipes	Anaerostipes hadrus
GCF_001404655.1	Anaerostipes	Anaerostipes hadrus
GCF_024125185.1	Anaerostipes	Anaerostipes hadrus
GCF_013302465.1	Anaerostipes	Anaerostipes hadrus
GCF_024460575.1	Anaerostipes	Anaerostipes hadrus
GCF_020560085.1	Anaerostipes	Anaerostipes hadrus
GCF_013302785.1	Anaerostipes	Anaerostipes hadrus
GCF_013302745.1	Anaerostipes	Anaerostipes hadrus
GCF_001405715.1	Anaerostipes	Anaerostipes hadrus
GCF_013302645.1	Anaerostipes	Anaerostipes hadrus
GCF_020560665.1	Anaerostipes	Anaerostipes hadrus
GCF_020538085.1	Anaerostipes	Anaerostipes hadrus
GCF_013302475.1	Anaerostipes	Anaerostipes hadrus
GCF_017776475.1	Anaerostipes	Anaerostipes hadrus
GCF_000332875.2	Anaerostipes	Anaerostipes hadrus
GCF_017776445.1	Anaerostipes	Anaerostipes hadrus
GCF_013303225.1	Anaerostipes	Anaerostipes hadrus
GCF_020560415.1	Anaerostipes	Anaerostipes hadrus
GCF_020564425.1	Anaerostipes	Anaerostipes hadrus
GCF_902388025.1	Anaerostipes	Anaerostipes hadrus
GCF_000210695.1	Anaerostipes	Anaerostipes hadrus
GCF_018786145.1	Anaerostipes	Anaerostipes hadrus
GCF_013302355.1	Anaerostipes	Anaerostipes hadrus
GCF_020537325.1	Anaerostipes	Anaerostipes hadrus
GCF_013302525.1	Anaerostipes	Anaerostipes hadrus
GCF_013302845.1	Anaerostipes	Anaerostipes hadrus
GCF_013303175.1	Anaerostipes	Anaerostipes hadrus
GCF_013302855.1	Anaerostipes	Anaerostipes hadrus
GCF_013302715.1	Anaerostipes	Anaerostipes hadrus
GCF_018786165.1	Anaerostipes	Anaerostipes hadrus
GCF_013302555.1	Anaerostipes	Anaerostipes hadrus
GCF_013302685.1	Anaerostipes	Anaerostipes hadrus
GCF_902362395.1	Anaerostipes	Anaerostipes hadrus
GCF_013302675.1	Anaerostipes	Anaerostipes hadrus
GCF_008416325.1	Anaerostipes	Anaerostipes hadrus
GCF_001404835.1	Anaerostipes	Anaerostipes hadrus
GCF_001404955.1	Anaerostipes	Anaerostipes hadrus
GCF_000876135.1	Anaerostipes	Anaerostipes hadrus
GCF_013302595.1	Anaerostipes	Anaerostipes hadrus
GCF_013304505.1	Anaerostipes	Anaerostipes hadrus
GCF_013303185.1	Anaerostipes	Anaerostipes hadrus
GCF_013302565.1	Anaerostipes	Anaerostipes hadrus
GCF_022134965.1	Anaerostipes	Anaerostipes hadrus
GCF_013302545.1	Anaerostipes	Anaerostipes hadrus
GCF_013302605.1	Anaerostipes	Anaerostipes hadrus
GCF_013302445.1	Anaerostipes	Anaerostipes hadrus
GCF_015554695.1	Anaerostipes	Anaerostipes hadrus
GCF_002270485.1	Anaerostipes	Anaerostipes hominis
GCF_005280655.1	Anaerostipes	Anaerostipes rhamnosivorans
GCF_001636425.1	Bacillus	Bacillus acidicola
GCF_014138805.1	Bacillus	Bacillus aerius
GCF_009183655.1	Bacillus	Bacillus aerolatus
GCF_004101925.1	Bacillus	Bacillus aerophilus
GCF_000831655.1	Bacillus	Bacillus aerophilus
GCF_015620945.1	Bacillus	Bacillus albus
GCF_018916635.1	Bacillus	Bacillus albus
GCF_004116415.1	Bacillus	Bacillus albus
GCF_004116035.1	Bacillus	Bacillus albus
GCF_001884185.1	Bacillus	Bacillus albus
GCF_004116065.1	Bacillus	Bacillus albus
GCF_011751575.1	Bacillus	Bacillus albus
GCF_004153665.1	Bacillus	Bacillus albus
GCF_009740005.1	Bacillus	Bacillus albus
GCF_004116085.1	Bacillus	Bacillus albus
GCF_011751595.1	Bacillus	Bacillus albus
GCF_004116025.1	Bacillus	Bacillus albus
GCF_002019795.1	Bacillus	Bacillus alkalicellulosilyticus
GCF_019042735.1	Bacillus	Bacillus alkalicola
GCF_002797415.1	Bacillus	Bacillus alkalisoli
GCF_001896335.1	Bacillus	Bacillus altitudinis
GCF_001543165.1	Bacillus	Bacillus altitudinis
GCF_003064485.1	Bacillus	Bacillus altitudinis
GCF_002042895.1	Bacillus	Bacillus altitudinis
GCF_019149285.1	Bacillus	Bacillus altitudinis
GCF_003217715.1	Bacillus	Bacillus altitudinis
GCF_019037255.1	Bacillus	Bacillus altitudinis
GCF_013391605.1	Bacillus	Bacillus altitudinis
GCF_022700755.1	Bacillus	Bacillus altitudinis
GCF_002571755.1	Bacillus	Bacillus altitudinis
GCF_018128565.1	Bacillus	Bacillus altitudinis
GCF_005849435.1	Bacillus	Bacillus altitudinis
GCF_012844145.1	Bacillus	Bacillus altitudinis
GCF_000828455.1	Bacillus	Bacillus altitudinis
GCF_016807685.1	Bacillus	Bacillus altitudinis
GCF_017948365.1	Bacillus	Bacillus altitudinis
GCF_001029865.1	Bacillus	Bacillus altitudinis
GCF_001700735.1	Bacillus	Bacillus altitudinis
GCF_007681435.1	Bacillus	Bacillus altitudinis
GCF_000972685.1	Bacillus	Bacillus altitudinis
GCF_019164215.1	Bacillus	Bacillus altitudinis
GCF_016785155.1	Bacillus	Bacillus altitudinis
GCF_024507855.1	Bacillus	Bacillus altitudinis
GCF_019311265.1	Bacillus	Bacillus altitudinis
GCF_024362715.1	Bacillus	Bacillus altitudinis
GCF_010747395.1	Bacillus	Bacillus altitudinis
GCF_006007905.1	Bacillus	Bacillus altitudinis
GCF_018361385.1	Bacillus	Bacillus altitudinis
GCF_023525275.1	Bacillus	Bacillus altitudinis
GCF_901542325.1	Bacillus	Bacillus altitudinis
GCF_007682105.1	Bacillus	Bacillus altitudinis
GCF_024397295.1	Bacillus	Bacillus altitudinis
GCF_007681245.1	Bacillus	Bacillus altitudinis
GCF_007681425.1	Bacillus	Bacillus altitudinis
GCF_013391615.1	Bacillus	Bacillus altitudinis
GCF_024380035.1	Bacillus	Bacillus altitudinis
GCF_001457015.1	Bacillus	Bacillus altitudinis
GCF_007681315.1	Bacillus	Bacillus altitudinis
GCF_004563755.2	Bacillus	Bacillus altitudinis
GCF_013131835.1	Bacillus	Bacillus altitudinis
GCF_007681345.1	Bacillus	Bacillus altitudinis
GCF_003284495.1	Bacillus	Bacillus altitudinis
GCF_002797105.1	Bacillus	Bacillus altitudinis
GCF_019037745.1	Bacillus	Bacillus altitudinis
GCF_008764185.1	Bacillus	Bacillus altitudinis
GCF_021654615.1	Bacillus	Bacillus altitudinis
GCF_003160715.1	Bacillus	Bacillus altitudinis
GCF_000299555.2	Bacillus	Bacillus altitudinis
GCF_900411365.1	Bacillus	Bacillus altitudinis
GCF_019355135.1	Bacillus	Bacillus altitudinis
GCF_023714595.1	Bacillus	Bacillus altitudinis
GCF_002753875.2	Bacillus	Bacillus altitudinis
GCF_021654595.1	Bacillus	Bacillus altitudinis
GCF_018128625.1	Bacillus	Bacillus altitudinis
GCF_019039005.1	Bacillus	Bacillus altitudinis
GCF_001431145.1	Bacillus	Bacillus altitudinis
GCF_023554815.1	Bacillus	Bacillus altitudinis
GCF_002741745.1	Bacillus	Bacillus altitudinis
GCF_015846075.1	Bacillus	Bacillus altitudinis
GCF_002443015.2	Bacillus	Bacillus altitudinis
GCF_007923025.1	Bacillus	Bacillus altitudinis
GCF_023714965.1	Bacillus	Bacillus altitudinis
GCF_900156275.1	Bacillus	Bacillus altitudinis
GCF_013283915.1	Bacillus	Bacillus altitudinis
GCF_900119345.1	Bacillus	Bacillus altitudinis
GCF_001191605.1	Bacillus	Bacillus altitudinis
GCF_000789425.2	Bacillus	Bacillus altitudinis
GCF_023714945.1	Bacillus	Bacillus altitudinis
GCF_018128585.1	Bacillus	Bacillus altitudinis
GCF_011067205.1	Bacillus	Bacillus altitudinis
GCF_007681095.1	Bacillus	Bacillus altitudinis
GCF_024134705.1	Bacillus	Bacillus altitudinis
GCF_018128635.1	Bacillus	Bacillus altitudinis
GCF_007676515.1	Bacillus	Bacillus altitudinis
GCF_007676435.1	Bacillus	Bacillus altitudinis
GCF_900094985.1	Bacillus	Bacillus altitudinis
GCF_017161205.1	Bacillus	Bacillus altitudinis
GCF_023714045.1	Bacillus	Bacillus altitudinis
GCF_019036945.1	Bacillus	Bacillus altitudinis
GCF_000949525.1	Bacillus	Bacillus altitudinis
GCF_024262145.1	Bacillus	Bacillus altitudinis
GCF_000691145.1	Bacillus	Bacillus altitudinis
GCF_013307105.1	Bacillus	Bacillus altitudinis
GCF_007671735.1	Bacillus	Bacillus altitudinis
GCF_001908475.1	Bacillus	Bacillus altitudinis
GCF_022570695.1	Bacillus	Bacillus altitudinis
GCF_018128575.1	Bacillus	Bacillus altitudinis
GCF_023502445.1	Bacillus	Bacillus altitudinis
GCF_023823755.1	Bacillus	Bacillus altitudinis
GCF_023373945.1	Bacillus	Bacillus altitudinis
GCF_902500235.1	Bacillus	Bacillus altitudinis
GCF_018128525.1	Bacillus	Bacillus altitudinis
GCF_015160895.1	Bacillus	Bacillus altitudinis
GCF_020521575.1	Bacillus	Bacillus altitudinis
GCF_008180475.1	Bacillus	Bacillus altitudinis
GCF_016767855.1	Bacillus	Bacillus altitudinis
GCF_900188195.1	Bacillus	Bacillus altitudinis
GCF_001431785.1	Bacillus	Bacillus altitudinis
GCF_000225935.1	Bacillus	Bacillus altitudinis
GCF_022803025.1	Bacillus	Bacillus altitudinis
GCF_022819205.1	Bacillus	Bacillus altitudinis
GCF_000948175.1	Bacillus	Bacillus alveayuensis
GCF_000750045.1	Bacillus	Bacillus amyloliquefaciens
GCF_001587435.1	Bacillus	Bacillus amyloliquefaciens
GCF_018363035.1	Bacillus	Bacillus amyloliquefaciens
GCF_001866745.1	Bacillus	Bacillus amyloliquefaciens
GCF_011421515.1	Bacillus	Bacillus amyloliquefaciens
GCF_015880875.1	Bacillus	Bacillus amyloliquefaciens
GCF_018791865.1	Bacillus	Bacillus amyloliquefaciens
GCF_020971785.1	Bacillus	Bacillus amyloliquefaciens
GCF_004006115.1	Bacillus	Bacillus amyloliquefaciens
GCF_001587325.1	Bacillus	Bacillus amyloliquefaciens
GCF_004804235.1	Bacillus	Bacillus amyloliquefaciens
GCF_007827165.1	Bacillus	Bacillus amyloliquefaciens
GCF_024653145.1	Bacillus	Bacillus amyloliquefaciens
GCF_019459645.1	Bacillus	Bacillus amyloliquefaciens
GCF_013346175.1	Bacillus	Bacillus amyloliquefaciens
GCF_017357905.1	Bacillus	Bacillus amyloliquefaciens
GCF_001431285.1	Bacillus	Bacillus amyloliquefaciens
GCF_001922005.1	Bacillus	Bacillus amyloliquefaciens
GCF_001469685.1	Bacillus	Bacillus amyloliquefaciens
GCF_001286965.1	Bacillus	Bacillus amyloliquefaciens
GCF_011317125.1	Bacillus	Bacillus amyloliquefaciens
GCF_020256445.1	Bacillus	Bacillus amyloliquefaciens
GCF_001077735.1	Bacillus	Bacillus amyloliquefaciens
GCF_019880425.1	Bacillus	Bacillus amyloliquefaciens
GCF_022492915.1	Bacillus	Bacillus amyloliquefaciens
GCF_003868675.1	Bacillus	Bacillus amyloliquefaciens
GCF_003312895.1	Bacillus	Bacillus amyloliquefaciens
GCF_018223605.1	Bacillus	Bacillus amyloliquefaciens
GCF_000784675.1	Bacillus	Bacillus amyloliquefaciens
GCF_001593765.1	Bacillus	Bacillus amyloliquefaciens
GCF_014930895.1	Bacillus	Bacillus amyloliquefaciens
GCF_000747705.1	Bacillus	Bacillus amyloliquefaciens
GCF_017815555.1	Bacillus	Bacillus amyloliquefaciens
GCF_001874385.1	Bacillus	Bacillus amyloliquefaciens
GCF_000835145.1	Bacillus	Bacillus amyloliquefaciens
GCF_017824715.1	Bacillus	Bacillus amyloliquefaciens
GCF_001286945.1	Bacillus	Bacillus amyloliquefaciens
GCF_008017625.1	Bacillus	Bacillus amyloliquefaciens
GCF_000204275.1	Bacillus	Bacillus amyloliquefaciens
GCF_001278635.1	Bacillus	Bacillus amyloliquefaciens
GCF_000465655.1	Bacillus	Bacillus amyloliquefaciens
GCF_000469015.2	Bacillus	Bacillus amyloliquefaciens
GCF_013122255.1	Bacillus	Bacillus amyloliquefaciens
GCF_011754125.1	Bacillus	Bacillus amyloliquefaciens
GCF_007923205.1	Bacillus	Bacillus amyloliquefaciens
GCF_002864145.1	Bacillus	Bacillus amyloliquefaciens
GCF_001586105.1	Bacillus	Bacillus amyloliquefaciens
GCF_013346215.1	Bacillus	Bacillus amyloliquefaciens
GCF_024452365.1	Bacillus	Bacillus amyloliquefaciens
GCF_014791945.1	Bacillus	Bacillus amyloliquefaciens
GCF_000559145.1	Bacillus	Bacillus amyloliquefaciens
GCF_001617995.1	Bacillus	Bacillus amyloliquefaciens
GCF_023757615.1	Bacillus	Bacillus amyloliquefaciens
GCF_002209305.1	Bacillus	Bacillus amyloliquefaciens
GCF_019880325.1	Bacillus	Bacillus amyloliquefaciens
GCF_007362635.1	Bacillus	Bacillus amyloliquefaciens
GCF_014840205.2	Bacillus	Bacillus amyloliquefaciens
GCF_019396925.1	Bacillus	Bacillus amyloliquefaciens
GCF_013346285.1	Bacillus	Bacillus amyloliquefaciens
GCF_001483885.1	Bacillus	Bacillus amyloliquefaciens
GCF_019093835.1	Bacillus	Bacillus amyloliquefaciens
GCF_020311635.1	Bacillus	Bacillus amyloliquefaciens
GCF_017948535.1	Bacillus	Bacillus amyloliquefaciens
GCF_020536055.1	Bacillus	Bacillus amyloliquefaciens
GCF_001619745.1	Bacillus	Bacillus amyloliquefaciens
GCF_024653525.1	Bacillus	Bacillus amyloliquefaciens
GCF_001596755.1	Bacillus	Bacillus amyloliquefaciens
GCF_000817575.1	Bacillus	Bacillus amyloliquefaciens
GCF_022559645.1	Bacillus	Bacillus amyloliquefaciens
GCF_001294785.1	Bacillus	Bacillus amyloliquefaciens
GCF_023115375.1	Bacillus	Bacillus amyloliquefaciens
GCF_000196735.1	Bacillus	Bacillus amyloliquefaciens
GCF_000494835.1	Bacillus	Bacillus amyloliquefaciens
GCF_008824205.1	Bacillus	Bacillus amyloliquefaciens
GCF_004421045.1	Bacillus	Bacillus amyloliquefaciens
GCF_019880285.1	Bacillus	Bacillus amyloliquefaciens
GCF_024653455.1	Bacillus	Bacillus amyloliquefaciens
GCF_019458745.1	Bacillus	Bacillus amyloliquefaciens
GCF_022833015.1	Bacillus	Bacillus amyloliquefaciens
GCF_001593785.1	Bacillus	Bacillus amyloliquefaciens
GCF_013346165.1	Bacillus	Bacillus amyloliquefaciens
GCF_013346305.1	Bacillus	Bacillus amyloliquefaciens
GCF_000508265.1	Bacillus	Bacillus amyloliquefaciens
GCF_000195515.1	Bacillus	Bacillus amyloliquefaciens
GCF_022832415.1	Bacillus	Bacillus amyloliquefaciens
GCF_003382375.1	Bacillus	Bacillus amyloliquefaciens
GCF_005048195.1	Bacillus	Bacillus amyloliquefaciens
GCF_013341255.1	Bacillus	Bacillus amyloliquefaciens
GCF_018502525.1	Bacillus	Bacillus amyloliquefaciens
GCF_013346105.1	Bacillus	Bacillus amyloliquefaciens
GCF_007845085.1	Bacillus	Bacillus amyloliquefaciens
GCF_014622745.1	Bacillus	Bacillus amyloliquefaciens
GCF_000242855.2	Bacillus	Bacillus amyloliquefaciens
GCF_001672615.1	Bacillus	Bacillus amyloliquefaciens
GCF_020179775.1	Bacillus	Bacillus amyloliquefaciens
GCF_021128895.1	Bacillus	Bacillus amyloliquefaciens
GCF_024653545.1	Bacillus	Bacillus amyloliquefaciens
GCF_015999565.1	Bacillus	Bacillus amyloliquefaciens
GCF_002024555.1	Bacillus	Bacillus amyloliquefaciens
GCF_020176805.1	Bacillus	Bacillus amyloliquefaciens
GCF_004804245.1	Bacillus	Bacillus amyloliquefaciens
GCF_014854735.1	Bacillus	Bacillus amyloliquefaciens
GCF_015845485.1	Bacillus	Bacillus amyloliquefaciens
GCF_000330805.1	Bacillus	Bacillus amyloliquefaciens
GCF_023714985.1	Bacillus	Bacillus amyloliquefaciens
GCF_009933355.1	Bacillus	Bacillus amyloliquefaciens
GCF_023238285.1	Bacillus	Bacillus amyloliquefaciens
GCF_007844995.1	Bacillus	Bacillus amyloliquefaciens
GCF_002173635.1	Bacillus	Bacillus amyloliquefaciens
GCF_017603845.1	Bacillus	Bacillus amyloliquefaciens
GCF_013423695.1	Bacillus	Bacillus amyloliquefaciens
GCF_000221645.1	Bacillus	Bacillus amyloliquefaciens
GCF_019458775.1	Bacillus	Bacillus amyloliquefaciens
GCF_019997305.1	Bacillus	Bacillus amyloliquefaciens
GCF_024138555.1	Bacillus	Bacillus amyloliquefaciens
GCF_008808015.1	Bacillus	Bacillus amyloliquefaciens
GCF_008017555.1	Bacillus	Bacillus amyloliquefaciens
GCF_024706495.1	Bacillus	Bacillus amyloliquefaciens
GCF_017592865.1	Bacillus	Bacillus amyloliquefaciens
GCF_023920185.1	Bacillus	Bacillus amyloliquefaciens
GCF_023278425.1	Bacillus	Bacillus amyloliquefaciens
GCF_019856555.1	Bacillus	Bacillus amyloliquefaciens
GCF_003546075.1	Bacillus	Bacillus amyloliquefaciens
GCF_024539575.1	Bacillus	Bacillus amyloliquefaciens
GCF_013328835.1	Bacillus	Bacillus amyloliquefaciens
GCF_900245865.1	Bacillus	Bacillus amyloliquefaciens
GCF_003149695.1	Bacillus	Bacillus amyloliquefaciens
GCF_001687185.1	Bacillus	Bacillus amyloliquefaciens
GCF_013346225.1	Bacillus	Bacillus amyloliquefaciens
GCF_024653505.1	Bacillus	Bacillus amyloliquefaciens
GCF_008534375.1	Bacillus	Bacillus amyloliquefaciens
GCF_014792065.1	Bacillus	Bacillus amyloliquefaciens
GCF_003337795.1	Bacillus	Bacillus amyloliquefaciens
GCF_001705195.1	Bacillus	Bacillus amyloliquefaciens
GCF_008017565.1	Bacillus	Bacillus amyloliquefaciens
GCF_024168855.1	Bacillus	Bacillus amyloliquefaciens
GCF_001889285.1	Bacillus	Bacillus amyloliquefaciens
GCF_013346265.1	Bacillus	Bacillus amyloliquefaciens
GCF_013346205.1	Bacillus	Bacillus amyloliquefaciens
GCF_021233135.1	Bacillus	Bacillus amyloliquefaciens
GCF_001558705.1	Bacillus	Bacillus amyloliquefaciens
GCF_003149795.1	Bacillus	Bacillus amyloliquefaciens
GCF_024539565.1	Bacillus	Bacillus amyloliquefaciens
GCF_011440355.1	Bacillus	Bacillus amyloliquefaciens
GCF_003149715.1	Bacillus	Bacillus amyloliquefaciens
GCF_900156245.1	Bacillus	Bacillus amyloliquefaciens
GCF_001244735.1	Bacillus	Bacillus andreraoultii
GCF_902375605.1	Bacillus	Bacillus andreraoultii
GCF_003335125.1	Bacillus	Bacillus anthracis
GCF_000782895.1	Bacillus	Bacillus anthracis
GCF_022221165.1	Bacillus	Bacillus anthracis
GCF_900014345.1	Bacillus	Bacillus anthracis
GCF_000697535.2	Bacillus	Bacillus anthracis
GCF_003367985.1	Bacillus	Bacillus anthracis
GCF_004328845.1	Bacillus	Bacillus anthracis
GCF_022220965.1	Bacillus	Bacillus anthracis
GCF_001683215.1	Bacillus	Bacillus anthracis
GCF_001273025.1	Bacillus	Bacillus anthracis
GCF_000793565.1	Bacillus	Bacillus anthracis
GCF_009669125.1	Bacillus	Bacillus anthracis
GCF_000167275.1	Bacillus	Bacillus anthracis
GCF_012273375.1	Bacillus	Bacillus anthracis
GCF_009872905.1	Bacillus	Bacillus anthracis
GCF_000521345.1	Bacillus	Bacillus anthracis
GCF_009806695.1	Bacillus	Bacillus anthracis
GCF_003410355.1	Bacillus	Bacillus anthracis
GCF_017814215.1	Bacillus	Bacillus anthracis
GCF_002025275.1	Bacillus	Bacillus anthracis
GCF_022014755.1	Bacillus	Bacillus anthracis
GCF_022221285.1	Bacillus	Bacillus anthracis
GCF_000793545.1	Bacillus	Bacillus anthracis
GCF_022221205.1	Bacillus	Bacillus anthracis
GCF_017814355.1	Bacillus	Bacillus anthracis
GCF_000181995.1	Bacillus	Bacillus anthracis
GCF_000167295.1	Bacillus	Bacillus anthracis
GCF_022221145.1	Bacillus	Bacillus anthracis
GCF_009872955.1	Bacillus	Bacillus anthracis
GCF_017814565.1	Bacillus	Bacillus anthracis
GCF_001276995.1	Bacillus	Bacillus anthracis
GCF_017814115.1	Bacillus	Bacillus anthracis
GCF_009872925.1	Bacillus	Bacillus anthracis
GCF_022221125.1	Bacillus	Bacillus anthracis
GCF_000558965.1	Bacillus	Bacillus anthracis
GCF_002550475.1	Bacillus	Bacillus anthracis
GCF_900014375.1	Bacillus	Bacillus anthracis
GCF_001015025.1	Bacillus	Bacillus anthracis
GCF_001273105.1	Bacillus	Bacillus anthracis
GCF_022221025.1	Bacillus	Bacillus anthracis
GCF_000181915.1	Bacillus	Bacillus anthracis
GCF_002525785.1	Bacillus	Bacillus anthracis
GCF_009872715.1	Bacillus	Bacillus anthracis
GCF_000512835.2	Bacillus	Bacillus anthracis
GCF_002525765.1	Bacillus	Bacillus anthracis
GCF_014249775.1	Bacillus	Bacillus anthracis
GCF_000021445.1	Bacillus	Bacillus anthracis
GCF_017813825.1	Bacillus	Bacillus anthracis
GCF_000359465.1	Bacillus	Bacillus anthracis
GCF_000832635.1	Bacillus	Bacillus anthracis
GCF_017813945.1	Bacillus	Bacillus anthracis
GCF_000742315.1	Bacillus	Bacillus anthracis
GCF_014712215.1	Bacillus	Bacillus anthracis
GCF_009872775.1	Bacillus	Bacillus anthracis
GCF_022221325.1	Bacillus	Bacillus anthracis
GCF_000181675.2	Bacillus	Bacillus anthracis
GCF_001654475.1	Bacillus	Bacillus anthracis
GCF_000181935.1	Bacillus	Bacillus anthracis
GCF_000319715.1	Bacillus	Bacillus anthracis
GCF_000833275.1	Bacillus	Bacillus anthracis
GCF_928858585.1	Bacillus	Bacillus anthracis
GCF_022220605.1	Bacillus	Bacillus anthracis
GCF_009872805.1	Bacillus	Bacillus anthracis
GCF_001883895.1	Bacillus	Bacillus anthracis
GCF_009669165.1	Bacillus	Bacillus anthracis
GCF_017814155.1	Bacillus	Bacillus anthracis
GCF_002208785.1	Bacillus	Bacillus anthracis
GCF_000782905.1	Bacillus	Bacillus anthracis
GCF_000782875.1	Bacillus	Bacillus anthracis
GCF_009872995.1	Bacillus	Bacillus anthracis
GCF_000742875.1	Bacillus	Bacillus anthracis
GCF_021014295.1	Bacillus	Bacillus anthracis
GCF_017814405.1	Bacillus	Bacillus anthracis
GCF_001029875.1	Bacillus	Bacillus anthracis
GCF_000832965.1	Bacillus	Bacillus anthracis
GCF_002525705.1	Bacillus	Bacillus anthracis
GCF_928858765.1	Bacillus	Bacillus anthracis
GCF_003064005.1	Bacillus	Bacillus anthracis
GCF_001273005.1	Bacillus	Bacillus anthracis
GCF_000167235.1	Bacillus	Bacillus anthracis
GCF_003368005.1	Bacillus	Bacillus anthracis
GCF_002019425.1	Bacillus	Bacillus anthracis
GCF_022220525.1	Bacillus	Bacillus anthracis
GCF_000008445.1	Bacillus	Bacillus anthracis
GCF_900014365.1	Bacillus	Bacillus anthracis
GCF_002025395.1	Bacillus	Bacillus anthracis
GCF_000783035.1	Bacillus	Bacillus anthracis
GCF_009669105.1	Bacillus	Bacillus anthracis
GCF_000832725.1	Bacillus	Bacillus anthracis
GCF_002025415.1	Bacillus	Bacillus anthracis
GCF_009872855.1	Bacillus	Bacillus anthracis
GCF_001277085.1	Bacillus	Bacillus anthracis
GCF_000986915.1	Bacillus	Bacillus anthracis
GCF_017814385.1	Bacillus	Bacillus anthracis
GCF_002896655.1	Bacillus	Bacillus anthracis
GCF_022221305.1	Bacillus	Bacillus anthracis
GCF_000783095.1	Bacillus	Bacillus anthracis
GCF_000697515.2	Bacillus	Bacillus anthracis
GCF_022220945.1	Bacillus	Bacillus anthracis
GCF_017963425.1	Bacillus	Bacillus anthracis
GCF_001683095.1	Bacillus	Bacillus anthracis
GCF_001883885.1	Bacillus	Bacillus anthracis
GCF_009669275.1	Bacillus	Bacillus anthracis
GCF_009872985.1	Bacillus	Bacillus anthracis
GCF_017814055.1	Bacillus	Bacillus anthracis
GCF_000559005.1	Bacillus	Bacillus anthracis
GCF_002025335.1	Bacillus	Bacillus anthracis
GCF_003063945.1	Bacillus	Bacillus anthracis
GCF_017813805.1	Bacillus	Bacillus anthracis
GCF_022221005.1	Bacillus	Bacillus anthracis
GCF_002025345.1	Bacillus	Bacillus anthracis
GCF_002896695.1	Bacillus	Bacillus anthracis
GCF_022014775.1	Bacillus	Bacillus anthracis
GCF_900014335.1	Bacillus	Bacillus anthracis
GCF_022220905.1	Bacillus	Bacillus anthracis
GCF_017814305.1	Bacillus	Bacillus anthracis
GCF_928865485.1	Bacillus	Bacillus anthracis
GCF_009669235.1	Bacillus	Bacillus anthracis
GCF_000697555.1	Bacillus	Bacillus anthracis
GCF_000832465.1	Bacillus	Bacillus anthracis
GCF_928869835.1	Bacillus	Bacillus anthracis
GCF_001683155.1	Bacillus	Bacillus anthracis
GCF_000359425.1	Bacillus	Bacillus anthracis
GCF_002277915.1	Bacillus	Bacillus anthracis
GCF_022220505.1	Bacillus	Bacillus anthracis
GCF_001543225.1	Bacillus	Bacillus anthracis
GCF_900011745.1	Bacillus	Bacillus anthracis
GCF_009872875.1	Bacillus	Bacillus anthracis
GCF_000793525.1	Bacillus	Bacillus anthracis
GCF_003345105.1	Bacillus	Bacillus anthracis
GCF_009872795.1	Bacillus	Bacillus anthracis
GCF_009831485.1	Bacillus	Bacillus anthracis
GCF_012273355.1	Bacillus	Bacillus anthracis
GCF_022221225.1	Bacillus	Bacillus anthracis
GCF_022221045.1	Bacillus	Bacillus anthracis
GCF_003063965.1	Bacillus	Bacillus anthracis
GCF_003063985.1	Bacillus	Bacillus anthracis
GCF_024396775.1	Bacillus	Bacillus anthracis
GCF_002980615.3	Bacillus	Bacillus anthracis
GCF_000743805.1	Bacillus	Bacillus anthracis
GCF_009669045.1	Bacillus	Bacillus anthracis
GCF_000583105.1	Bacillus	Bacillus anthracis
GCF_009806655.1	Bacillus	Bacillus anthracis
GCF_001683195.1	Bacillus	Bacillus anthracis
GCF_000740925.2	Bacillus	Bacillus anthracis
GCF_017814515.1	Bacillus	Bacillus anthracis
GCF_014466795.1	Bacillus	Bacillus anthracis
GCF_009669135.1	Bacillus	Bacillus anthracis
GCF_000832565.1	Bacillus	Bacillus anthracis
GCF_017813975.1	Bacillus	Bacillus anthracis
GCF_000310045.1	Bacillus	Bacillus anthracis
GCF_022221185.1	Bacillus	Bacillus anthracis
GCF_003227955.1	Bacillus	Bacillus anthracis
GCF_000534935.2	Bacillus	Bacillus anthracis
GCF_000783115.1	Bacillus	Bacillus anthracis
GCF_000725325.1	Bacillus	Bacillus anthracis
GCF_022221245.1	Bacillus	Bacillus anthracis
GCF_012273335.1	Bacillus	Bacillus anthracis
GCF_000783235.1	Bacillus	Bacillus anthracis
GCF_017814105.1	Bacillus	Bacillus anthracis
GCF_009872685.1	Bacillus	Bacillus anthracis
GCF_017963445.1	Bacillus	Bacillus anthracis
GCF_002896585.1	Bacillus	Bacillus anthracis
GCF_002525715.1	Bacillus	Bacillus anthracis
GCF_016484455.1	Bacillus	Bacillus anthracis
GCF_022220985.1	Bacillus	Bacillus anthracis
GCF_017814175.1	Bacillus	Bacillus anthracis
GCF_000181835.1	Bacillus	Bacillus anthracis
GCF_009669065.1	Bacillus	Bacillus anthracis
GCF_001936375.1	Bacillus	Bacillus anthracis
GCF_001683065.1	Bacillus	Bacillus anthracis
GCF_003045745.2	Bacillus	Bacillus anthracis
GCF_002570225.1	Bacillus	Bacillus anthracis
GCF_022220665.1	Bacillus	Bacillus anthracis
GCF_000832785.1	Bacillus	Bacillus anthracis
GCF_017813875.1	Bacillus	Bacillus anthracis
GCF_022221265.1	Bacillus	Bacillus anthracis
GCF_009872895.1	Bacillus	Bacillus anthracis
GCF_000831505.1	Bacillus	Bacillus anthracis
GCF_022220585.1	Bacillus	Bacillus anthracis
GCF_012273315.1	Bacillus	Bacillus anthracis
GCF_009669055.1	Bacillus	Bacillus anthracis
GCF_014712235.1	Bacillus	Bacillus anthracis
GCF_022220925.1	Bacillus	Bacillus anthracis
GCF_022014795.1	Bacillus	Bacillus anthracis
GCF_017814225.1	Bacillus	Bacillus anthracis
GCF_019693235.1	Bacillus	Bacillus anthracis
GCF_000258885.1	Bacillus	Bacillus anthracis
GCF_022221085.1	Bacillus	Bacillus anthracis
GCF_009831565.1	Bacillus	Bacillus anthracis
GCF_021390035.1	Bacillus	Bacillus anthracis
GCF_000832505.1	Bacillus	Bacillus anthracis
GCF_008087155.1	Bacillus	Bacillus anthracis
GCF_002896665.1	Bacillus	Bacillus anthracis
GCF_009872635.1	Bacillus	Bacillus anthracis
GCF_006088855.1	Bacillus	Bacillus anthracis
GCF_000743825.1	Bacillus	Bacillus anthracis
GCF_001990245.1	Bacillus	Bacillus anthracis
GCF_000782975.1	Bacillus	Bacillus anthracis
GCF_002025455.1	Bacillus	Bacillus anthracis
GCF_001835485.1	Bacillus	Bacillus anthracis
GCF_009872725.1	Bacillus	Bacillus anthracis
GCF_009669225.1	Bacillus	Bacillus anthracis
GCF_022221105.1	Bacillus	Bacillus anthracis
GCF_001758315.1	Bacillus	Bacillus anthracis
GCF_000875715.1	Bacillus	Bacillus anthracis
GCF_009806595.1	Bacillus	Bacillus anthracis
GCF_900013475.1	Bacillus	Bacillus anthracis
GCF_017814475.1	Bacillus	Bacillus anthracis
GCF_013349165.1	Bacillus	Bacillus anthracis
GCF_017814095.1	Bacillus	Bacillus anthracis
GCF_020686345.1	Bacillus	Bacillus anthracis
GCF_000295695.2	Bacillus	Bacillus anthracis
GCF_017813995.1	Bacillus	Bacillus anthracis
GCF_000512775.2	Bacillus	Bacillus anthracis
GCF_009669025.1	Bacillus	Bacillus anthracis
GCF_009669005.1	Bacillus	Bacillus anthracis
GCF_002025265.1	Bacillus	Bacillus anthracis
GCF_017813815.1	Bacillus	Bacillus anthracis
GCF_003064045.1	Bacillus	Bacillus anthracis
GCF_000007845.1	Bacillus	Bacillus anthracis
GCF_000833125.1	Bacillus	Bacillus anthracis
GCF_017813925.1	Bacillus	Bacillus anthracis
GCF_009806635.1	Bacillus	Bacillus anthracis
GCF_000008165.1	Bacillus	Bacillus anthracis
GCF_017814375.1	Bacillus	Bacillus anthracis
GCF_000783195.1	Bacillus	Bacillus anthracis
GCF_000832665.1	Bacillus	Bacillus anthracis
GCF_017814075.1	Bacillus	Bacillus anthracis
GCF_000182055.1	Bacillus	Bacillus anthracis
GCF_017814285.1	Bacillus	Bacillus anthracis
GCF_009831675.1	Bacillus	Bacillus anthracis
GCF_002896595.1	Bacillus	Bacillus anthracis
GCF_017814555.1	Bacillus	Bacillus anthracis
GCF_001273065.1	Bacillus	Bacillus anthracis
GCF_022220545.1	Bacillus	Bacillus anthracis
GCF_002007035.1	Bacillus	Bacillus anthracis
GCF_000986935.1	Bacillus	Bacillus anthracis
GCF_017963435.1	Bacillus	Bacillus anthracis
GCF_001677305.1	Bacillus	Bacillus anthracis
GCF_009872975.1	Bacillus	Bacillus anthracis
GCF_002525695.1	Bacillus	Bacillus anthracis
GCF_002896635.1	Bacillus	Bacillus anthracis
GCF_018222265.1	Bacillus	Bacillus anthracis
GCF_024396795.1	Bacillus	Bacillus anthracis
GCF_000167315.1	Bacillus	Bacillus anthracis
GCF_002025435.1	Bacillus	Bacillus anthracis
GCF_009872815.1	Bacillus	Bacillus anthracis
GCF_003410255.1	Bacillus	Bacillus anthracis
GCF_001273145.1	Bacillus	Bacillus anthracis
GCF_000832425.1	Bacillus	Bacillus anthracis
GCF_000783155.1	Bacillus	Bacillus anthracis
GCF_000833065.1	Bacillus	Bacillus anthracis
GCF_001683275.1	Bacillus	Bacillus anthracis
GCF_009806615.1	Bacillus	Bacillus anthracis
GCF_001683135.1	Bacillus	Bacillus anthracis
GCF_002025375.1	Bacillus	Bacillus anthracis
GCF_000782995.1	Bacillus	Bacillus anthracis
GCF_009669205.1	Bacillus	Bacillus anthracis
GCF_001277955.1	Bacillus	Bacillus anthracis
GCF_017814495.1	Bacillus	Bacillus anthracis
GCF_001683295.1	Bacillus	Bacillus anthracis
GCF_022220645.1	Bacillus	Bacillus anthracis
GCF_017814535.1	Bacillus	Bacillus anthracis
GCF_000783075.1	Bacillus	Bacillus anthracis
GCF_017813915.1	Bacillus	Bacillus anthracis
GCF_000783165.1	Bacillus	Bacillus anthracis
GCF_017813895.1	Bacillus	Bacillus anthracis
GCF_022221065.1	Bacillus	Bacillus anthracis
GCF_001273045.1	Bacillus	Bacillus anthracis
GCF_000832585.1	Bacillus	Bacillus anthracis
GCF_009669145.1	Bacillus	Bacillus anthracis
GCF_023824055.1	Bacillus	Bacillus anthracis
GCF_000167335.1	Bacillus	Bacillus anthracis
GCF_001273125.1	Bacillus	Bacillus anthracis
GCF_013349185.1	Bacillus	Bacillus anthracis
GCF_022220625.1	Bacillus	Bacillus anthracis
GCF_009669265.1	Bacillus	Bacillus anthracis
GCF_000742895.1	Bacillus	Bacillus anthracis
GCF_000742655.1	Bacillus	Bacillus anthracis
GCF_003064015.1	Bacillus	Bacillus anthracis
GCF_000558985.1	Bacillus	Bacillus anthracis
GCF_002024565.1	Bacillus	Bacillus anthracis
GCF_000359445.1	Bacillus	Bacillus anthracis
GCF_009873035.1	Bacillus	Bacillus anthracis
GCF_000742695.1	Bacillus	Bacillus anthracis
GCF_000832745.1	Bacillus	Bacillus anthracis
GCF_000219895.1	Bacillus	Bacillus anthracis
GCF_001683175.1	Bacillus	Bacillus anthracis
GCF_017814195.1	Bacillus	Bacillus anthracis
GCF_000732465.1	Bacillus	Bacillus anthracis
GCF_009831545.1	Bacillus	Bacillus anthracis
GCF_000783055.1	Bacillus	Bacillus anthracis
GCF_002566425.1	Bacillus	Bacillus anthracis
GCF_022059355.1	Bacillus	Bacillus anthracis
GCF_006742565.1	Bacillus	Bacillus anthracis
GCF_022220685.1	Bacillus	Bacillus anthracis
GCF_002525775.1	Bacillus	Bacillus anthracis
GCF_016484445.1	Bacillus	Bacillus anthracis
GCF_014466805.1	Bacillus	Bacillus anthracis
GCF_009872675.1	Bacillus	Bacillus anthracis
GCF_900013465.1	Bacillus	Bacillus anthracis
GCF_017814325.1	Bacillus	Bacillus anthracis
GCF_000167255.1	Bacillus	Bacillus anthracis
GCF_000783215.1	Bacillus	Bacillus anthracis
GCF_000832445.1	Bacillus	Bacillus anthracis
GCF_014903775.1	Bacillus	Bacillus anthracis
GCF_017814255.1	Bacillus	Bacillus anthracis
GCF_000783015.1	Bacillus	Bacillus anthracis
GCF_009831645.1	Bacillus	Bacillus anthracis
GCF_002896575.1	Bacillus	Bacillus anthracis
GCF_900012555.1	Bacillus	Bacillus anthracis
GCF_017814035.1	Bacillus	Bacillus anthracis
GCF_003064085.1	Bacillus	Bacillus anthracis
GCF_001273085.1	Bacillus	Bacillus anthracis
GCF_013349245.1	Bacillus	Bacillus anthracis
GCF_002525685.1	Bacillus	Bacillus anthracis
GCF_017814005.1	Bacillus	Bacillus anthracis
GCF_900013485.1	Bacillus	Bacillus anthracis
GCF_002233635.1	Bacillus	Bacillus anthracis
GCF_900014355.1	Bacillus	Bacillus anthracis
GCF_022220565.1	Bacillus	Bacillus anthracis
GCF_001683235.1	Bacillus	Bacillus anthracis
GCF_001683255.1	Bacillus	Bacillus anthracis
GCF_003063925.1	Bacillus	Bacillus anthracis
GCF_000782885.1	Bacillus	Bacillus anthracis
GCF_000783135.1	Bacillus	Bacillus anthracis
GCF_000022865.1	Bacillus	Bacillus anthracis
GCF_009872735.1	Bacillus	Bacillus anthracis
GCF_001015005.1	Bacillus	Bacillus anthracis
GCF_001272985.1	Bacillus	Bacillus anthracis
GCF_009806675.1	Bacillus	Bacillus anthracis
GCF_022221345.1	Bacillus	Bacillus anthracis
GCF_017813795.1	Bacillus	Bacillus anthracis
GCF_002356575.1	Bacillus	Bacillus anthracis
GCF_001677295.1	Bacillus	Bacillus anthracis
GCF_000782955.1	Bacillus	Bacillus anthracis
GCF_000278385.1	Bacillus	Bacillus anthracis
GCF_013867695.1	Bacillus	Bacillus aquiflavi
GCF_019915265.1	Bacillus	Bacillus aquiflavi
GCF_011008855.1	Bacillus	Bacillus aquiflavi
GCF_000385965.2	Bacillus	Bacillus atrophaeus
GCF_002688645.1	Bacillus	Bacillus atrophaeus
GCF_018916725.1	Bacillus	Bacillus atrophaeus
GCF_000204765.1	Bacillus	Bacillus atrophaeus
GCF_000204705.1	Bacillus	Bacillus atrophaeus
GCF_001591925.1	Bacillus	Bacillus atrophaeus
GCF_000204885.1	Bacillus	Bacillus atrophaeus
GCF_000983035.1	Bacillus	Bacillus atrophaeus
GCF_003003645.1	Bacillus	Bacillus atrophaeus
GCF_000204725.1	Bacillus	Bacillus atrophaeus
GCF_015845745.1	Bacillus	Bacillus atrophaeus
GCF_000204745.1	Bacillus	Bacillus atrophaeus
GCF_000204905.1	Bacillus	Bacillus atrophaeus
GCF_000204825.1	Bacillus	Bacillus atrophaeus
GCF_001639965.1	Bacillus	Bacillus atrophaeus
GCF_000204785.1	Bacillus	Bacillus atrophaeus
GCF_022359775.1	Bacillus	Bacillus atrophaeus
GCF_002998075.1	Bacillus	Bacillus atrophaeus
GCF_000204685.1	Bacillus	Bacillus atrophaeus
GCF_002998055.1	Bacillus	Bacillus atrophaeus
GCF_003003625.1	Bacillus	Bacillus atrophaeus
GCF_019443725.1	Bacillus	Bacillus atrophaeus
GCF_000264395.1	Bacillus	Bacillus atrophaeus
GCF_008682345.1	Bacillus	Bacillus atrophaeus
GCF_002173495.1	Bacillus	Bacillus atrophaeus
GCF_001584335.1	Bacillus	Bacillus atrophaeus
GCF_002998135.1	Bacillus	Bacillus atrophaeus
GCF_006539905.1	Bacillus	Bacillus atrophaeus
GCF_000743235.1	Bacillus	Bacillus atrophaeus
GCF_000204845.1	Bacillus	Bacillus atrophaeus
GCF_000204865.1	Bacillus	Bacillus atrophaeus
GCF_016469025.1	Bacillus	Bacillus atrophaeus
GCF_000742675.1	Bacillus	Bacillus atrophaeus
GCF_002243495.1	Bacillus	Bacillus atrophaeus
GCF_000165925.1	Bacillus	Bacillus atrophaeus
GCF_001587405.1	Bacillus	Bacillus atrophaeus
GCF_018140555.1	Bacillus	Bacillus atrophaeus
GCF_023712925.1	Bacillus	Bacillus atrophaeus
GCF_000204805.1	Bacillus	Bacillus atrophaeus
GCF_001307105.1	Bacillus	Bacillus australimaris
GCF_018200265.1	Bacillus	Bacillus australimaris
GCF_001591605.1	Bacillus	Bacillus badius
GCF_000829555.1	Bacillus	Bacillus badius
GCF_002189605.1	Bacillus	Bacillus badius
GCF_000829535.1	Bacillus	Bacillus badius
GCF_001700275.1	Bacillus	Bacillus badius
GCF_001632185.1	Bacillus	Bacillus badius
GCF_004365825.1	Bacillus	Bacillus badius
GCF_020002245.1	Bacillus	Bacillus badius
GCF_001630115.1	Bacillus	Bacillus badius
GCF_014207535.1	Bacillus	Bacillus benzoevorans
GCF_019753385.1	Bacillus	Bacillus bingmayongensis
GCF_000299035.1	Bacillus	Bacillus bingmayongensis
GCF_000831065.1	Bacillus	Bacillus bombysepticus
GCF_023824075.1	Bacillus	Bacillus bombysepticus
GCF_018829645.1	Bacillus	Bacillus cabrialesii
GCF_018390475.1	Bacillus	Bacillus cabrialesii
GCF_004124315.2	Bacillus	Bacillus cabrialesii
GCF_003944805.1	Bacillus	Bacillus canaveralius
GCF_002860245.1	Bacillus	Bacillus canaveralius
GCF_002860125.1	Bacillus	Bacillus canaveralius
GCF_017832095.1	Bacillus	Bacillus capparidis
GCF_020524035.1	Bacillus	Bacillus carboniphilus
GCF_018221445.1	Bacillus	Bacillus cereus
GCF_006151815.1	Bacillus	Bacillus cereus
GCF_002568505.1	Bacillus	Bacillus cereus
GCF_000161135.1	Bacillus	Bacillus cereus
GCF_001604665.1	Bacillus	Bacillus cereus
GCF_002569335.1	Bacillus	Bacillus cereus
GCF_001566455.1	Bacillus	Bacillus cereus
GCF_002586265.1	Bacillus	Bacillus cereus
GCF_002575055.1	Bacillus	Bacillus cereus
GCF_019749315.1	Bacillus	Bacillus cereus
GCF_002550515.1	Bacillus	Bacillus cereus
GCF_002562725.1	Bacillus	Bacillus cereus
GCF_001901245.1	Bacillus	Bacillus cereus
GCF_001683705.1	Bacillus	Bacillus cereus
GCF_010580675.1	Bacillus	Bacillus cereus
GCF_002564345.1	Bacillus	Bacillus cereus
GCF_002562955.1	Bacillus	Bacillus cereus
GCF_000789315.1	Bacillus	Bacillus cereus
GCF_002551935.1	Bacillus	Bacillus cereus
GCF_002021435.1	Bacillus	Bacillus cereus
GCF_010232525.2	Bacillus	Bacillus cereus
GCF_000161195.1	Bacillus	Bacillus cereus
GCF_002576165.1	Bacillus	Bacillus cereus
GCF_900177025.1	Bacillus	Bacillus cereus
GCF_002574885.1	Bacillus	Bacillus cereus
GCF_002560475.1	Bacillus	Bacillus cereus
GCF_000161055.1	Bacillus	Bacillus cereus
GCF_001584005.1	Bacillus	Bacillus cereus
GCF_002575795.1	Bacillus	Bacillus cereus
GCF_002565005.1	Bacillus	Bacillus cereus
GCF_002558735.1	Bacillus	Bacillus cereus
GCF_022662915.1	Bacillus	Bacillus cereus
GCF_000290735.1	Bacillus	Bacillus cereus
GCF_000290715.1	Bacillus	Bacillus cereus
GCF_001982805.1	Bacillus	Bacillus cereus
GCF_021043245.1	Bacillus	Bacillus cereus
GCF_002582595.1	Bacillus	Bacillus cereus
GCF_022663375.1	Bacillus	Bacillus cereus
GCF_001635995.1	Bacillus	Bacillus cereus
GCF_002560175.1	Bacillus	Bacillus cereus
GCF_002584675.1	Bacillus	Bacillus cereus
GCF_002571855.1	Bacillus	Bacillus cereus
GCF_002567535.1	Bacillus	Bacillus cereus
GCF_001541995.1	Bacillus	Bacillus cereus
GCF_001913295.1	Bacillus	Bacillus cereus
GCF_004306995.1	Bacillus	Bacillus cereus
GCF_002530795.1	Bacillus	Bacillus cereus
GCF_022406835.1	Bacillus	Bacillus cereus
GCF_000290835.1	Bacillus	Bacillus cereus
GCF_002571085.1	Bacillus	Bacillus cereus
GCF_000021305.1	Bacillus	Bacillus cereus
GCF_002578325.1	Bacillus	Bacillus cereus
GCF_013284445.1	Bacillus	Bacillus cereus
GCF_002576725.1	Bacillus	Bacillus cereus
GCF_002201555.1	Bacillus	Bacillus cereus
GCF_002562715.1	Bacillus	Bacillus cereus
GCF_022664155.1	Bacillus	Bacillus cereus
GCF_015905265.1	Bacillus	Bacillus cereus
GCF_002199625.1	Bacillus	Bacillus cereus
GCF_002568465.1	Bacillus	Bacillus cereus
GCF_000291255.1	Bacillus	Bacillus cereus
GCF_022662775.1	Bacillus	Bacillus cereus
GCF_002552635.1	Bacillus	Bacillus cereus
GCF_002568565.1	Bacillus	Bacillus cereus
GCF_002199675.1	Bacillus	Bacillus cereus
GCF_002577915.1	Bacillus	Bacillus cereus
GCF_002575435.1	Bacillus	Bacillus cereus
GCF_001286825.1	Bacillus	Bacillus cereus
GCF_002565795.1	Bacillus	Bacillus cereus
GCF_022662995.1	Bacillus	Bacillus cereus
GCF_002343945.1	Bacillus	Bacillus cereus
GCF_013177495.2	Bacillus	Bacillus cereus
GCF_000291515.1	Bacillus	Bacillus cereus
GCF_002577165.1	Bacillus	Bacillus cereus
GCF_002021515.1	Bacillus	Bacillus cereus
GCF_002566185.1	Bacillus	Bacillus cereus
GCF_900176805.1	Bacillus	Bacillus cereus
GCF_022664265.1	Bacillus	Bacillus cereus
GCF_002553235.1	Bacillus	Bacillus cereus
GCF_002574345.1	Bacillus	Bacillus cereus
GCF_003270035.1	Bacillus	Bacillus cereus
GCF_000399165.1	Bacillus	Bacillus cereus
GCF_002566855.1	Bacillus	Bacillus cereus
GCF_000290795.1	Bacillus	Bacillus cereus
GCF_002559805.1	Bacillus	Bacillus cereus
GCF_002807175.1	Bacillus	Bacillus cereus
GCF_000291355.1	Bacillus	Bacillus cereus
GCF_001044795.1	Bacillus	Bacillus cereus
GCF_002575635.1	Bacillus	Bacillus cereus
GCF_000021225.1	Bacillus	Bacillus cereus
GCF_001619385.1	Bacillus	Bacillus cereus
GCF_024494765.1	Bacillus	Bacillus cereus
GCF_002559275.1	Bacillus	Bacillus cereus
GCF_002807505.1	Bacillus	Bacillus cereus
GCF_013303115.1	Bacillus	Bacillus cereus
GCF_002550835.1	Bacillus	Bacillus cereus
GCF_000003955.1	Bacillus	Bacillus cereus
GCF_007665505.1	Bacillus	Bacillus cereus
GCF_002567495.1	Bacillus	Bacillus cereus
GCF_024159145.1	Bacillus	Bacillus cereus
GCF_002561235.1	Bacillus	Bacillus cereus
GCF_002566525.1	Bacillus	Bacillus cereus
GCF_022662635.1	Bacillus	Bacillus cereus
GCF_008923765.1	Bacillus	Bacillus cereus
GCF_000161235.1	Bacillus	Bacillus cereus
GCF_002574975.1	Bacillus	Bacillus cereus
GCF_002570845.1	Bacillus	Bacillus cereus
GCF_002550595.1	Bacillus	Bacillus cereus
GCF_002583125.1	Bacillus	Bacillus cereus
GCF_003013315.1	Bacillus	Bacillus cereus
GCF_002565345.1	Bacillus	Bacillus cereus
GCF_002585665.1	Bacillus	Bacillus cereus
GCF_002551635.1	Bacillus	Bacillus cereus
GCF_002568445.1	Bacillus	Bacillus cereus
GCF_008923485.1	Bacillus	Bacillus cereus
GCF_002570465.1	Bacillus	Bacillus cereus
GCF_001583955.1	Bacillus	Bacillus cereus
GCF_900094775.1	Bacillus	Bacillus cereus
GCF_003439755.1	Bacillus	Bacillus cereus
GCF_002552895.1	Bacillus	Bacillus cereus
GCF_002564865.1	Bacillus	Bacillus cereus
GCF_024494785.1	Bacillus	Bacillus cereus
GCF_002560225.1	Bacillus	Bacillus cereus
GCF_000440055.1	Bacillus	Bacillus cereus
GCF_022662795.1	Bacillus	Bacillus cereus
GCF_002562355.1	Bacillus	Bacillus cereus
GCF_023516415.1	Bacillus	Bacillus cereus
GCF_002200175.1	Bacillus	Bacillus cereus
GCF_013267475.1	Bacillus	Bacillus cereus
GCF_000398985.1	Bacillus	Bacillus cereus
GCF_004681985.1	Bacillus	Bacillus cereus
GCF_022664195.1	Bacillus	Bacillus cereus
GCF_022663735.1	Bacillus	Bacillus cereus
GCF_002563005.1	Bacillus	Bacillus cereus
GCF_000161375.1	Bacillus	Bacillus cereus
GCF_002564625.1	Bacillus	Bacillus cereus
GCF_024494905.1	Bacillus	Bacillus cereus
GCF_001982925.1	Bacillus	Bacillus cereus
GCF_002565035.1	Bacillus	Bacillus cereus
GCF_002199705.1	Bacillus	Bacillus cereus
GCF_900176975.1	Bacillus	Bacillus cereus
GCF_001901905.1	Bacillus	Bacillus cereus
GCF_002199805.1	Bacillus	Bacillus cereus
GCF_002574715.1	Bacillus	Bacillus cereus
GCF_002807155.1	Bacillus	Bacillus cereus
GCF_000338315.1	Bacillus	Bacillus cereus
GCF_002559985.1	Bacillus	Bacillus cereus
GCF_016727405.1	Bacillus	Bacillus cereus
GCF_002559215.1	Bacillus	Bacillus cereus
GCF_002577455.1	Bacillus	Bacillus cereus
GCF_016483925.1	Bacillus	Bacillus cereus
GCF_001913385.1	Bacillus	Bacillus cereus
GCF_002561885.1	Bacillus	Bacillus cereus
GCF_000022505.1	Bacillus	Bacillus cereus
GCF_000008005.1	Bacillus	Bacillus cereus
GCF_000935235.1	Bacillus	Bacillus cereus
GCF_002552485.1	Bacillus	Bacillus cereus
GCF_002561715.1	Bacillus	Bacillus cereus
GCF_002577545.1	Bacillus	Bacillus cereus
GCF_007679475.1	Bacillus	Bacillus cereus
GCF_002201685.1	Bacillus	Bacillus cereus
GCF_002574175.1	Bacillus	Bacillus cereus
GCF_024494915.1	Bacillus	Bacillus cereus
GCF_900155895.1	Bacillus	Bacillus cereus
GCF_000743815.1	Bacillus	Bacillus cereus
GCF_002582385.1	Bacillus	Bacillus cereus
GCF_023008425.1	Bacillus	Bacillus cereus
GCF_020686535.1	Bacillus	Bacillus cereus
GCF_002570665.1	Bacillus	Bacillus cereus
GCF_024494885.1	Bacillus	Bacillus cereus
GCF_022663415.1	Bacillus	Bacillus cereus
GCF_022696175.1	Bacillus	Bacillus cereus
GCF_000007825.1	Bacillus	Bacillus cereus
GCF_016483385.1	Bacillus	Bacillus cereus
GCF_002558275.1	Bacillus	Bacillus cereus
GCF_002567185.1	Bacillus	Bacillus cereus
GCF_002561635.1	Bacillus	Bacillus cereus
GCF_000161095.1	Bacillus	Bacillus cereus
GCF_002561205.1	Bacillus	Bacillus cereus
GCF_001583935.1	Bacillus	Bacillus cereus
GCF_000832805.1	Bacillus	Bacillus cereus
GCF_022663775.1	Bacillus	Bacillus cereus
GCF_002200085.1	Bacillus	Bacillus cereus
GCF_002566675.1	Bacillus	Bacillus cereus
GCF_000399005.1	Bacillus	Bacillus cereus
GCF_002530625.1	Bacillus	Bacillus cereus
GCF_002585385.1	Bacillus	Bacillus cereus
GCF_001044825.1	Bacillus	Bacillus cereus
GCF_001619395.1	Bacillus	Bacillus cereus
GCF_010580595.1	Bacillus	Bacillus cereus
GCF_001044875.1	Bacillus	Bacillus cereus
GCF_022663835.1	Bacillus	Bacillus cereus
GCF_000399425.1	Bacillus	Bacillus cereus
GCF_002558665.1	Bacillus	Bacillus cereus
GCF_002568425.1	Bacillus	Bacillus cereus
GCF_002021545.1	Bacillus	Bacillus cereus
GCF_000291535.1	Bacillus	Bacillus cereus
GCF_002199315.1	Bacillus	Bacillus cereus
GCF_002586215.1	Bacillus	Bacillus cereus
GCF_002570425.1	Bacillus	Bacillus cereus
GCF_021654895.1	Bacillus	Bacillus cereus
GCF_024299105.1	Bacillus	Bacillus cereus
GCF_002807445.1	Bacillus	Bacillus cereus
GCF_002570795.1	Bacillus	Bacillus cereus
GCF_002567445.1	Bacillus	Bacillus cereus
GCF_001059825.1	Bacillus	Bacillus cereus
GCF_018221565.1	Bacillus	Bacillus cereus
GCF_016483305.1	Bacillus	Bacillus cereus
GCF_005217285.1	Bacillus	Bacillus cereus
GCF_002565865.1	Bacillus	Bacillus cereus
GCF_002567745.1	Bacillus	Bacillus cereus
GCF_012395315.1	Bacillus	Bacillus cereus
GCF_006094295.1	Bacillus	Bacillus cereus
GCF_005217375.1	Bacillus	Bacillus cereus
GCF_022664115.1	Bacillus	Bacillus cereus
GCF_000399625.1	Bacillus	Bacillus cereus
GCF_009935775.1	Bacillus	Bacillus cereus
GCF_002199615.1	Bacillus	Bacillus cereus
GCF_002567015.1	Bacillus	Bacillus cereus
GCF_001043655.1	Bacillus	Bacillus cereus
GCF_002558245.1	Bacillus	Bacillus cereus
GCF_022663305.1	Bacillus	Bacillus cereus
GCF_002585495.1	Bacillus	Bacillus cereus
GCF_016483445.1	Bacillus	Bacillus cereus
GCF_021655015.1	Bacillus	Bacillus cereus
GCF_002576265.1	Bacillus	Bacillus cereus
GCF_002560035.1	Bacillus	Bacillus cereus
GCF_000292415.1	Bacillus	Bacillus cereus
GCF_022662735.1	Bacillus	Bacillus cereus
GCF_002584065.1	Bacillus	Bacillus cereus
GCF_001913575.1	Bacillus	Bacillus cereus
GCF_002199845.1	Bacillus	Bacillus cereus
GCF_002559865.1	Bacillus	Bacillus cereus
GCF_002575955.1	Bacillus	Bacillus cereus
GCF_001566365.1	Bacillus	Bacillus cereus
GCF_000399025.1	Bacillus	Bacillus cereus
GCF_002566845.1	Bacillus	Bacillus cereus
GCF_002567555.1	Bacillus	Bacillus cereus
GCF_002566665.1	Bacillus	Bacillus cereus
GCF_002199405.1	Bacillus	Bacillus cereus
GCF_020686005.1	Bacillus	Bacillus cereus
GCF_016483615.1	Bacillus	Bacillus cereus
GCF_002196815.1	Bacillus	Bacillus cereus
GCF_002835635.1	Bacillus	Bacillus cereus
GCF_001913315.1	Bacillus	Bacillus cereus
GCF_021014445.1	Bacillus	Bacillus cereus
GCF_002578405.1	Bacillus	Bacillus cereus
GCF_000291075.1	Bacillus	Bacillus cereus
GCF_002567675.1	Bacillus	Bacillus cereus
GCF_002561655.1	Bacillus	Bacillus cereus
GCF_018499925.1	Bacillus	Bacillus cereus
GCF_002584695.1	Bacillus	Bacillus cereus
GCF_002570945.1	Bacillus	Bacillus cereus
GCF_002564835.1	Bacillus	Bacillus cereus
GCF_002577465.1	Bacillus	Bacillus cereus
GCF_024718195.1	Bacillus	Bacillus cereus
GCF_022663985.1	Bacillus	Bacillus cereus
GCF_022663445.1	Bacillus	Bacillus cereus
GCF_002021385.1	Bacillus	Bacillus cereus
GCF_022663055.1	Bacillus	Bacillus cereus
GCF_002550815.1	Bacillus	Bacillus cereus
GCF_002560215.1	Bacillus	Bacillus cereus
GCF_001059875.1	Bacillus	Bacillus cereus
GCF_002563235.1	Bacillus	Bacillus cereus
GCF_002578635.1	Bacillus	Bacillus cereus
GCF_002564885.1	Bacillus	Bacillus cereus
GCF_002558765.1	Bacillus	Bacillus cereus
GCF_001044715.1	Bacillus	Bacillus cereus
GCF_022663885.1	Bacillus	Bacillus cereus
GCF_002576095.1	Bacillus	Bacillus cereus
GCF_002563095.1	Bacillus	Bacillus cereus
GCF_015845135.1	Bacillus	Bacillus cereus
GCF_002021445.1	Bacillus	Bacillus cereus
GCF_021654935.1	Bacillus	Bacillus cereus
GCF_010223795.1	Bacillus	Bacillus cereus
GCF_002200075.1	Bacillus	Bacillus cereus
GCF_002585905.1	Bacillus	Bacillus cereus
GCF_000291415.1	Bacillus	Bacillus cereus
GCF_002576695.1	Bacillus	Bacillus cereus
GCF_010578145.1	Bacillus	Bacillus cereus
GCF_024495845.1	Bacillus	Bacillus cereus
GCF_002558615.1	Bacillus	Bacillus cereus
GCF_000291295.1	Bacillus	Bacillus cereus
GCF_002214725.1	Bacillus	Bacillus cereus
GCF_024495135.1	Bacillus	Bacillus cereus
GCF_001583805.1	Bacillus	Bacillus cereus
GCF_002562595.1	Bacillus	Bacillus cereus
GCF_002976415.1	Bacillus	Bacillus cereus
GCF_022662925.1	Bacillus	Bacillus cereus
GCF_002582935.1	Bacillus	Bacillus cereus
GCF_016483295.1	Bacillus	Bacillus cereus
GCF_001008565.1	Bacillus	Bacillus cereus
GCF_001584105.1	Bacillus	Bacillus cereus
GCF_002560775.1	Bacillus	Bacillus cereus
GCF_002559045.1	Bacillus	Bacillus cereus
GCF_001077095.1	Bacillus	Bacillus cereus
GCF_003270025.1	Bacillus	Bacillus cereus
GCF_002566605.1	Bacillus	Bacillus cereus
GCF_002565225.1	Bacillus	Bacillus cereus
GCF_002574405.1	Bacillus	Bacillus cereus
GCF_001895235.1	Bacillus	Bacillus cereus
GCF_019749015.1	Bacillus	Bacillus cereus
GCF_007668125.1	Bacillus	Bacillus cereus
GCF_002550855.1	Bacillus	Bacillus cereus
GCF_024495215.1	Bacillus	Bacillus cereus
GCF_002567795.1	Bacillus	Bacillus cereus
GCF_004330325.1	Bacillus	Bacillus cereus
GCF_002562085.1	Bacillus	Bacillus cereus
GCF_001044635.1	Bacillus	Bacillus cereus
GCF_002021465.1	Bacillus	Bacillus cereus
GCF_002583705.1	Bacillus	Bacillus cereus
GCF_002577085.1	Bacillus	Bacillus cereus
GCF_002216125.1	Bacillus	Bacillus cereus
GCF_002199875.1	Bacillus	Bacillus cereus
GCF_022663295.1	Bacillus	Bacillus cereus
GCF_002562265.1	Bacillus	Bacillus cereus
GCF_002562795.1	Bacillus	Bacillus cereus
GCF_002565465.1	Bacillus	Bacillus cereus
GCF_002568015.1	Bacillus	Bacillus cereus
GCF_002558085.1	Bacillus	Bacillus cereus
GCF_000161155.1	Bacillus	Bacillus cereus
GCF_002574285.1	Bacillus	Bacillus cereus
GCF_002560115.1	Bacillus	Bacillus cereus
GCF_002583535.1	Bacillus	Bacillus cereus
GCF_002575855.1	Bacillus	Bacillus cereus
GCF_002565245.1	Bacillus	Bacillus cereus
GCF_001982855.1	Bacillus	Bacillus cereus
GCF_002560105.1	Bacillus	Bacillus cereus
GCF_002567135.1	Bacillus	Bacillus cereus
GCF_002550705.1	Bacillus	Bacillus cereus
GCF_002566825.1	Bacillus	Bacillus cereus
GCF_022664055.1	Bacillus	Bacillus cereus
GCF_002558885.1	Bacillus	Bacillus cereus
GCF_002561095.1	Bacillus	Bacillus cereus
GCF_002574395.1	Bacillus	Bacillus cereus
GCF_002583755.1	Bacillus	Bacillus cereus
GCF_002976395.1	Bacillus	Bacillus cereus
GCF_001619525.1	Bacillus	Bacillus cereus
GCF_007923085.1	Bacillus	Bacillus cereus
GCF_001941925.1	Bacillus	Bacillus cereus
GCF_003020845.1	Bacillus	Bacillus cereus
GCF_001044955.1	Bacillus	Bacillus cereus
GCF_001566515.1	Bacillus	Bacillus cereus
GCF_002014575.1	Bacillus	Bacillus cereus
GCF_002561115.1	Bacillus	Bacillus cereus
GCF_000399345.1	Bacillus	Bacillus cereus
GCF_002564555.1	Bacillus	Bacillus cereus
GCF_013267455.1	Bacillus	Bacillus cereus
GCF_000291135.1	Bacillus	Bacillus cereus
GCF_002567665.1	Bacillus	Bacillus cereus
GCF_021655355.1	Bacillus	Bacillus cereus
GCF_016483345.1	Bacillus	Bacillus cereus
GCF_002559685.1	Bacillus	Bacillus cereus
GCF_900445355.1	Bacillus	Bacillus cereus
GCF_002199275.1	Bacillus	Bacillus cereus
GCF_000399245.1	Bacillus	Bacillus cereus
GCF_002000005.1	Bacillus	Bacillus cereus
GCF_024494995.1	Bacillus	Bacillus cereus
GCF_024494865.1	Bacillus	Bacillus cereus
GCF_016758515.1	Bacillus	Bacillus cereus
GCF_002564695.1	Bacillus	Bacillus cereus
GCF_009739965.1	Bacillus	Bacillus cereus
GCF_007677365.1	Bacillus	Bacillus cereus
GCF_022663755.1	Bacillus	Bacillus cereus
GCF_000293685.1	Bacillus	Bacillus cereus
GCF_016483665.1	Bacillus	Bacillus cereus
GCF_005217435.1	Bacillus	Bacillus cereus
GCF_022662895.1	Bacillus	Bacillus cereus
GCF_021655215.1	Bacillus	Bacillus cereus
GCF_007667625.1	Bacillus	Bacillus cereus
GCF_002558125.1	Bacillus	Bacillus cereus
GCF_002576595.1	Bacillus	Bacillus cereus
GCF_002566225.1	Bacillus	Bacillus cereus
GCF_000399145.1	Bacillus	Bacillus cereus
GCF_000832525.1	Bacillus	Bacillus cereus
GCF_001277915.1	Bacillus	Bacillus cereus
GCF_002564375.1	Bacillus	Bacillus cereus
GCF_024498115.1	Bacillus	Bacillus cereus
GCF_002552805.1	Bacillus	Bacillus cereus
GCF_002578425.1	Bacillus	Bacillus cereus
GCF_022663275.1	Bacillus	Bacillus cereus
GCF_018309165.1	Bacillus	Bacillus cereus
GCF_002558875.1	Bacillus	Bacillus cereus
GCF_002574255.1	Bacillus	Bacillus cereus
GCF_008416285.1	Bacillus	Bacillus cereus
GCF_002200125.1	Bacillus	Bacillus cereus
GCF_002583305.1	Bacillus	Bacillus cereus
GCF_016632305.1	Bacillus	Bacillus cereus
GCF_016483575.1	Bacillus	Bacillus cereus
GCF_001044735.1	Bacillus	Bacillus cereus
GCF_000160915.1	Bacillus	Bacillus cereus
GCF_000293545.1	Bacillus	Bacillus cereus
GCF_008923705.1	Bacillus	Bacillus cereus
GCF_002552045.1	Bacillus	Bacillus cereus
GCF_010580665.1	Bacillus	Bacillus cereus
GCF_002567915.1	Bacillus	Bacillus cereus
GCF_002201705.1	Bacillus	Bacillus cereus
GCF_016483525.1	Bacillus	Bacillus cereus
GCF_002567785.1	Bacillus	Bacillus cereus
GCF_002561255.1	Bacillus	Bacillus cereus
GCF_002577415.1	Bacillus	Bacillus cereus
GCF_002565815.1	Bacillus	Bacillus cereus
GCF_900750765.1	Bacillus	Bacillus cereus
GCF_002199695.1	Bacillus	Bacillus cereus
GCF_024623145.1	Bacillus	Bacillus cereus
GCF_002564355.1	Bacillus	Bacillus cereus
GCF_002566595.1	Bacillus	Bacillus cereus
GCF_002577105.1	Bacillus	Bacillus cereus
GCF_016483265.1	Bacillus	Bacillus cereus
GCF_000293725.1	Bacillus	Bacillus cereus
GCF_002584075.1	Bacillus	Bacillus cereus
GCF_002559355.1	Bacillus	Bacillus cereus
GCF_001619465.1	Bacillus	Bacillus cereus
GCF_018221525.1	Bacillus	Bacillus cereus
GCF_002575835.1	Bacillus	Bacillus cereus
GCF_002578335.1	Bacillus	Bacillus cereus
GCF_002566105.1	Bacillus	Bacillus cereus
GCF_007667665.1	Bacillus	Bacillus cereus
GCF_002561575.1	Bacillus	Bacillus cereus
GCF_022663485.1	Bacillus	Bacillus cereus
GCF_002584345.1	Bacillus	Bacillus cereus
GCF_015071115.1	Bacillus	Bacillus cereus
GCF_000290875.1	Bacillus	Bacillus cereus
GCF_002561535.1	Bacillus	Bacillus cereus
GCF_011751555.1	Bacillus	Bacillus cereus
GCF_002585955.1	Bacillus	Bacillus cereus
GCF_002567985.1	Bacillus	Bacillus cereus
GCF_004801195.1	Bacillus	Bacillus cereus
GCF_021654975.1	Bacillus	Bacillus cereus
GCF_008923575.1	Bacillus	Bacillus cereus
GCF_002199555.1	Bacillus	Bacillus cereus
GCF_002575215.1	Bacillus	Bacillus cereus
GCF_002562555.1	Bacillus	Bacillus cereus
GCF_000978375.1	Bacillus	Bacillus cereus
GCF_002199815.1	Bacillus	Bacillus cereus
GCF_002559935.1	Bacillus	Bacillus cereus
GCF_001044655.1	Bacillus	Bacillus cereus
GCF_022663395.1	Bacillus	Bacillus cereus
GCF_002558975.1	Bacillus	Bacillus cereus
GCF_002584775.1	Bacillus	Bacillus cereus
GCF_002576535.1	Bacillus	Bacillus cereus
GCF_021654875.1	Bacillus	Bacillus cereus
GCF_003270005.1	Bacillus	Bacillus cereus
GCF_010993515.1	Bacillus	Bacillus cereus
GCF_002575595.1	Bacillus	Bacillus cereus
GCF_000743195.1	Bacillus	Bacillus cereus
GCF_002563125.1	Bacillus	Bacillus cereus
GCF_013267235.1	Bacillus	Bacillus cereus
GCF_023502705.1	Bacillus	Bacillus cereus
GCF_000399605.1	Bacillus	Bacillus cereus
GCF_002575085.1	Bacillus	Bacillus cereus
GCF_002550315.1	Bacillus	Bacillus cereus
GCF_016758575.1	Bacillus	Bacillus cereus
GCF_002558745.1	Bacillus	Bacillus cereus
GCF_001044555.1	Bacillus	Bacillus cereus
GCF_002585765.1	Bacillus	Bacillus cereus
GCF_002564805.1	Bacillus	Bacillus cereus
GCF_001880305.1	Bacillus	Bacillus cereus
GCF_002199345.1	Bacillus	Bacillus cereus
GCF_002565025.1	Bacillus	Bacillus cereus
GCF_000291435.1	Bacillus	Bacillus cereus
GCF_000290775.1	Bacillus	Bacillus cereus
GCF_002562285.1	Bacillus	Bacillus cereus
GCF_002021335.1	Bacillus	Bacillus cereus
GCF_016757835.1	Bacillus	Bacillus cereus
GCF_002576185.1	Bacillus	Bacillus cereus
GCF_022663355.1	Bacillus	Bacillus cereus
GCF_002575405.1	Bacillus	Bacillus cereus
GCF_002559565.1	Bacillus	Bacillus cereus
GCF_009497015.2	Bacillus	Bacillus cereus
GCF_002568125.1	Bacillus	Bacillus cereus
GCF_022662835.1	Bacillus	Bacillus cereus
GCF_000161035.1	Bacillus	Bacillus cereus
GCF_019748885.1	Bacillus	Bacillus cereus
GCF_022662875.1	Bacillus	Bacillus cereus
GCF_002551625.1	Bacillus	Bacillus cereus
GCF_002576795.1	Bacillus	Bacillus cereus
GCF_002565885.1	Bacillus	Bacillus cereus
GCF_002007005.1	Bacillus	Bacillus cereus
GCF_008682285.1	Bacillus	Bacillus cereus
GCF_016483465.1	Bacillus	Bacillus cereus
GCF_002563075.1	Bacillus	Bacillus cereus
GCF_001913485.1	Bacillus	Bacillus cereus
GCF_002560615.1	Bacillus	Bacillus cereus
GCF_016483475.1	Bacillus	Bacillus cereus
GCF_002565455.1	Bacillus	Bacillus cereus
GCF_020089605.1	Bacillus	Bacillus cereus
GCF_000161275.1	Bacillus	Bacillus cereus
GCF_001566705.1	Bacillus	Bacillus cereus
GCF_000399065.1	Bacillus	Bacillus cereus
GCF_002574205.1	Bacillus	Bacillus cereus
GCF_001901235.1	Bacillus	Bacillus cereus
GCF_022663535.1	Bacillus	Bacillus cereus
GCF_009935575.1	Bacillus	Bacillus cereus
GCF_022509845.1	Bacillus	Bacillus cereus
GCF_016483245.1	Bacillus	Bacillus cereus
GCF_002561945.1	Bacillus	Bacillus cereus
GCF_002574875.1	Bacillus	Bacillus cereus
GCF_008041975.1	Bacillus	Bacillus cereus
GCF_002582665.1	Bacillus	Bacillus cereus
GCF_002807395.1	Bacillus	Bacillus cereus
GCF_001913325.1	Bacillus	Bacillus cereus
GCF_002564775.1	Bacillus	Bacillus cereus
GCF_002565315.1	Bacillus	Bacillus cereus
GCF_002565765.1	Bacillus	Bacillus cereus
GCF_002559505.1	Bacillus	Bacillus cereus
GCF_000291055.1	Bacillus	Bacillus cereus
GCF_002564945.1	Bacillus	Bacillus cereus
GCF_007679745.1	Bacillus	Bacillus cereus
GCF_002200055.1	Bacillus	Bacillus cereus
GCF_002586275.1	Bacillus	Bacillus cereus
GCF_002575175.1	Bacillus	Bacillus cereus
GCF_022662645.1	Bacillus	Bacillus cereus
GCF_002575245.1	Bacillus	Bacillus cereus
GCF_002565695.1	Bacillus	Bacillus cereus
GCF_000399105.1	Bacillus	Bacillus cereus
GCF_008923675.1	Bacillus	Bacillus cereus
GCF_002560525.1	Bacillus	Bacillus cereus
GCF_000399085.1	Bacillus	Bacillus cereus
GCF_001584065.1	Bacillus	Bacillus cereus
GCF_012395425.1	Bacillus	Bacillus cereus
GCF_022663605.1	Bacillus	Bacillus cereus
GCF_002564585.1	Bacillus	Bacillus cereus
GCF_015845455.1	Bacillus	Bacillus cereus
GCF_022663335.1	Bacillus	Bacillus cereus
GCF_024498915.1	Bacillus	Bacillus cereus
GCF_002575495.1	Bacillus	Bacillus cereus
GCF_015845375.1	Bacillus	Bacillus cereus
GCF_022663475.1	Bacillus	Bacillus cereus
GCF_002199945.1	Bacillus	Bacillus cereus
GCF_002558985.1	Bacillus	Bacillus cereus
GCF_002562575.1	Bacillus	Bacillus cereus
GCF_002577895.1	Bacillus	Bacillus cereus
GCF_021655275.1	Bacillus	Bacillus cereus
GCF_022664225.1	Bacillus	Bacillus cereus
GCF_002565115.1	Bacillus	Bacillus cereus
GCF_002559435.1	Bacillus	Bacillus cereus
GCF_002561385.1	Bacillus	Bacillus cereus
GCF_001044895.1	Bacillus	Bacillus cereus
GCF_002577745.1	Bacillus	Bacillus cereus
GCF_022662755.1	Bacillus	Bacillus cereus
GCF_002585595.1	Bacillus	Bacillus cereus
GCF_000143605.1	Bacillus	Bacillus cereus
GCF_002558515.1	Bacillus	Bacillus cereus
GCF_022663955.1	Bacillus	Bacillus cereus
GCF_001619405.1	Bacillus	Bacillus cereus
GCF_000290755.1	Bacillus	Bacillus cereus
GCF_002577285.1	Bacillus	Bacillus cereus
GCF_002570415.1	Bacillus	Bacillus cereus
GCF_003151095.1	Bacillus	Bacillus cereus
GCF_007678855.1	Bacillus	Bacillus cereus
GCF_002560715.1	Bacillus	Bacillus cereus
GCF_021390375.1	Bacillus	Bacillus cereus
GCF_002567275.1	Bacillus	Bacillus cereus
GCF_002562735.1	Bacillus	Bacillus cereus
GCF_016758545.1	Bacillus	Bacillus cereus
GCF_002561915.1	Bacillus	Bacillus cereus
GCF_001913305.1	Bacillus	Bacillus cereus
GCF_002553255.1	Bacillus	Bacillus cereus
GCF_021655175.1	Bacillus	Bacillus cereus
GCF_002567065.1	Bacillus	Bacillus cereus
GCF_010578245.1	Bacillus	Bacillus cereus
GCF_022664325.1	Bacillus	Bacillus cereus
GCF_002021355.1	Bacillus	Bacillus cereus
GCF_001719025.1	Bacillus	Bacillus cereus
GCF_002576395.1	Bacillus	Bacillus cereus
GCF_002578475.1	Bacillus	Bacillus cereus
GCF_002551665.1	Bacillus	Bacillus cereus
GCF_002559595.1	Bacillus	Bacillus cereus
GCF_002559765.1	Bacillus	Bacillus cereus
GCF_002562015.1	Bacillus	Bacillus cereus
GCF_022509825.1	Bacillus	Bacillus cereus
GCF_016483785.1	Bacillus	Bacillus cereus
GCF_011765305.1	Bacillus	Bacillus cereus
GCF_006864345.1	Bacillus	Bacillus cereus
GCF_000399225.1	Bacillus	Bacillus cereus
GCF_000291275.1	Bacillus	Bacillus cereus
GCF_002560325.1	Bacillus	Bacillus cereus
GCF_002530555.1	Bacillus	Bacillus cereus
GCF_002003645.1	Bacillus	Bacillus cereus
GCF_002568145.1	Bacillus	Bacillus cereus
GCF_008923505.1	Bacillus	Bacillus cereus
GCF_002530785.1	Bacillus	Bacillus cereus
GCF_008682265.1	Bacillus	Bacillus cereus
GCF_000283675.1	Bacillus	Bacillus cereus
GCF_001883965.1	Bacillus	Bacillus cereus
GCF_000161355.1	Bacillus	Bacillus cereus
GCF_002562645.1	Bacillus	Bacillus cereus
GCF_019990665.1	Bacillus	Bacillus cereus
GCF_002584845.1	Bacillus	Bacillus cereus
GCF_016117775.1	Bacillus	Bacillus cereus
GCF_022663005.1	Bacillus	Bacillus cereus
GCF_002555205.1	Bacillus	Bacillus cereus
GCF_001677965.1	Bacillus	Bacillus cereus
GCF_016483455.1	Bacillus	Bacillus cereus
GCF_000773635.1	Bacillus	Bacillus cereus
GCF_024359505.1	Bacillus	Bacillus cereus
GCF_002565605.1	Bacillus	Bacillus cereus
GCF_022662845.1	Bacillus	Bacillus cereus
GCF_012395395.1	Bacillus	Bacillus cereus
GCF_001913465.1	Bacillus	Bacillus cereus
GCF_001566445.1	Bacillus	Bacillus cereus
GCF_001913455.1	Bacillus	Bacillus cereus
GCF_009935735.1	Bacillus	Bacillus cereus
GCF_002570565.1	Bacillus	Bacillus cereus
GCF_002566365.1	Bacillus	Bacillus cereus
GCF_016483705.1	Bacillus	Bacillus cereus
GCF_001008595.1	Bacillus	Bacillus cereus
GCF_022662685.1	Bacillus	Bacillus cereus
GCF_006349715.2	Bacillus	Bacillus cereus
GCF_002568375.1	Bacillus	Bacillus cereus
GCF_002576825.1	Bacillus	Bacillus cereus
GCF_001901925.1	Bacillus	Bacillus cereus
GCF_002561565.1	Bacillus	Bacillus cereus
GCF_002577245.1	Bacillus	Bacillus cereus
GCF_002585785.1	Bacillus	Bacillus cereus
GCF_002578565.1	Bacillus	Bacillus cereus
GCF_000290975.2	Bacillus	Bacillus cereus
GCF_002567375.1	Bacillus	Bacillus cereus
GCF_022663815.1	Bacillus	Bacillus cereus
GCF_001883865.1	Bacillus	Bacillus cereus
GCF_002199485.1	Bacillus	Bacillus cereus
GCF_002021365.1	Bacillus	Bacillus cereus
GCF_016483605.1	Bacillus	Bacillus cereus
GCF_002813875.1	Bacillus	Bacillus cereus
GCF_001721145.1	Bacillus	Bacillus cereus
GCF_021655035.1	Bacillus	Bacillus cereus
GCF_002571255.1	Bacillus	Bacillus cereus
GCF_900095125.1	Bacillus	Bacillus cereus
GCF_021655135.1	Bacillus	Bacillus cereus
GCF_009928555.1	Bacillus	Bacillus cereus
GCF_001058585.1	Bacillus	Bacillus cereus
GCF_002550895.1	Bacillus	Bacillus cereus
GCF_002557925.1	Bacillus	Bacillus cereus
GCF_002560915.1	Bacillus	Bacillus cereus
GCF_008923585.1	Bacillus	Bacillus cereus
GCF_001940365.1	Bacillus	Bacillus cereus
GCF_022663215.1	Bacillus	Bacillus cereus
GCF_002200185.1	Bacillus	Bacillus cereus
GCF_003586605.1	Bacillus	Bacillus cereus
GCF_002566795.1	Bacillus	Bacillus cereus
GCF_002566005.1	Bacillus	Bacillus cereus
GCF_002199635.1	Bacillus	Bacillus cereus
GCF_002552115.1	Bacillus	Bacillus cereus
GCF_002562255.1	Bacillus	Bacillus cereus
GCF_002550555.1	Bacillus	Bacillus cereus
GCF_002567465.1	Bacillus	Bacillus cereus
GCF_001678165.1	Bacillus	Bacillus cereus
GCF_000160895.1	Bacillus	Bacillus cereus
GCF_002565655.1	Bacillus	Bacillus cereus
GCF_000290675.1	Bacillus	Bacillus cereus
GCF_002562585.1	Bacillus	Bacillus cereus
GCF_002911655.1	Bacillus	Bacillus cereus
GCF_002214765.1	Bacillus	Bacillus cereus
GCF_016774555.1	Bacillus	Bacillus cereus
GCF_016483395.1	Bacillus	Bacillus cereus
GCF_002566895.1	Bacillus	Bacillus cereus
GCF_006349735.2	Bacillus	Bacillus cereus
GCF_002550675.1	Bacillus	Bacillus cereus
GCF_007666925.1	Bacillus	Bacillus cereus
GCF_002577175.1	Bacillus	Bacillus cereus
GCF_002565965.1	Bacillus	Bacillus cereus
GCF_021655295.1	Bacillus	Bacillus cereus
GCF_002561805.1	Bacillus	Bacillus cereus
GCF_001044855.1	Bacillus	Bacillus cereus
GCF_001583925.1	Bacillus	Bacillus cereus
GCF_002550365.1	Bacillus	Bacillus cereus
GCF_001913545.1	Bacillus	Bacillus cereus
GCF_002566775.1	Bacillus	Bacillus cereus
GCF_002568095.1	Bacillus	Bacillus cereus
GCF_005217355.1	Bacillus	Bacillus cereus
GCF_004006495.1	Bacillus	Bacillus cereus
GCF_016917795.1	Bacillus	Bacillus cereus
GCF_900094905.1	Bacillus	Bacillus cereus
GCF_023713935.1	Bacillus	Bacillus cereus
GCF_001941905.1	Bacillus	Bacillus cereus
GCF_002117465.1	Bacillus	Bacillus cereus
GCF_002552745.1	Bacillus	Bacillus cereus
GCF_005217705.1	Bacillus	Bacillus cereus
GCF_022663875.1	Bacillus	Bacillus cereus
GCF_002553395.1	Bacillus	Bacillus cereus
GCF_002577375.1	Bacillus	Bacillus cereus
GCF_002559665.1	Bacillus	Bacillus cereus
GCF_022663255.1	Bacillus	Bacillus cereus
GCF_002562345.1	Bacillus	Bacillus cereus
GCF_000161295.1	Bacillus	Bacillus cereus
GCF_002560735.1	Bacillus	Bacillus cereus
GCF_002552335.1	Bacillus	Bacillus cereus
GCF_024494985.1	Bacillus	Bacillus cereus
GCF_000161015.1	Bacillus	Bacillus cereus
GCF_001982815.1	Bacillus	Bacillus cereus
GCF_002199765.1	Bacillus	Bacillus cereus
GCF_000160935.1	Bacillus	Bacillus cereus
GCF_002199445.1	Bacillus	Bacillus cereus
GCF_002561265.1	Bacillus	Bacillus cereus
GCF_000399285.1	Bacillus	Bacillus cereus
GCF_002584305.1	Bacillus	Bacillus cereus
GCF_002552505.1	Bacillus	Bacillus cereus
GCF_005217265.1	Bacillus	Bacillus cereus
GCF_002576445.1	Bacillus	Bacillus cereus
GCF_002559065.1	Bacillus	Bacillus cereus
GCF_000291155.1	Bacillus	Bacillus cereus
GCF_002215175.1	Bacillus	Bacillus cereus
GCF_002199505.1	Bacillus	Bacillus cereus
GCF_002558285.1	Bacillus	Bacillus cereus
GCF_001566385.1	Bacillus	Bacillus cereus
GCF_004307115.1	Bacillus	Bacillus cereus
GCF_005217245.1	Bacillus	Bacillus cereus
GCF_008923495.1	Bacillus	Bacillus cereus
GCF_002566455.1	Bacillus	Bacillus cereus
GCF_002586285.1	Bacillus	Bacillus cereus
GCF_002566255.1	Bacillus	Bacillus cereus
GCF_903545225.1	Bacillus	Bacillus cereus
GCF_001583745.1	Bacillus	Bacillus cereus
GCF_002582965.1	Bacillus	Bacillus cereus
GCF_000399205.1	Bacillus	Bacillus cereus
GCF_002565685.1	Bacillus	Bacillus cereus
GCF_020685105.1	Bacillus	Bacillus cereus
GCF_010578275.1	Bacillus	Bacillus cereus
GCF_002568135.1	Bacillus	Bacillus cereus
GCF_002558375.1	Bacillus	Bacillus cereus
GCF_002530565.1	Bacillus	Bacillus cereus
GCF_010993575.1	Bacillus	Bacillus cereus
GCF_002562465.1	Bacillus	Bacillus cereus
GCF_002553345.1	Bacillus	Bacillus cereus
GCF_002561965.1	Bacillus	Bacillus cereus
GCF_008923815.1	Bacillus	Bacillus cereus
GCF_002582955.1	Bacillus	Bacillus cereus
GCF_002565735.1	Bacillus	Bacillus cereus
GCF_002560395.1	Bacillus	Bacillus cereus
GCF_002564425.1	Bacillus	Bacillus cereus
GCF_002199225.1	Bacillus	Bacillus cereus
GCF_002570985.1	Bacillus	Bacillus cereus
GCF_001044585.1	Bacillus	Bacillus cereus
GCF_002565305.1	Bacillus	Bacillus cereus
GCF_021655235.1	Bacillus	Bacillus cereus
GCF_001913645.1	Bacillus	Bacillus cereus
GCF_000398945.1	Bacillus	Bacillus cereus
GCF_002584035.1	Bacillus	Bacillus cereus
GCF_001566465.1	Bacillus	Bacillus cereus
GCF_022663195.1	Bacillus	Bacillus cereus
GCF_022663035.1	Bacillus	Bacillus cereus
GCF_002566535.1	Bacillus	Bacillus cereus
GCF_022662675.1	Bacillus	Bacillus cereus
GCF_002530635.1	Bacillus	Bacillus cereus
GCF_010577945.1	Bacillus	Bacillus cereus
GCF_000520915.1	Bacillus	Bacillus cereus
GCF_022664295.1	Bacillus	Bacillus cereus
GCF_001583705.1	Bacillus	Bacillus cereus
GCF_002199645.1	Bacillus	Bacillus cereus
GCF_002565575.1	Bacillus	Bacillus cereus
GCF_002014705.1	Bacillus	Bacillus cereus
GCF_006349775.1	Bacillus	Bacillus cereus
GCF_001044475.1	Bacillus	Bacillus cereus
GCF_000832385.1	Bacillus	Bacillus cereus
GCF_022664315.1	Bacillus	Bacillus cereus
GCF_022664075.1	Bacillus	Bacillus cereus
GCF_000688755.1	Bacillus	Bacillus cereus
GCF_001583845.1	Bacillus	Bacillus cereus
GCF_016757815.1	Bacillus	Bacillus cereus
GCF_000412975.1	Bacillus	Bacillus cereus
[truncated: 65,491 more rows]

## Sheet: Test Assemblies
accession	species
GCA_028722325.1	Acidaminococcus_fermentans
GCA_018369135.1	Acidaminococcus_intestini
GCA_022484025.1	Acidaminococcus_provencensis
GCA_003029925.1	Acidovorax_avenae
GCA_009758115.1	Acidovorax_citrulli
GCA_023701305.1	Acidovorax_soli
GCA_028069635.1	Acidovorax_valerianellae
GCA_009912175.1	Acidovorax_wautersii
GCA_022798605.1	Adlercreutzia_caecimuris
GCA_025993295.1	Adlercreutzia_equolifaciens
GCA_022800735.1	Adlercreutzia_mucosicola
GCA_025629275.1	Adlercreutzia_muris
GCA_014849185.1	Alistipes_communis
GCA_020743665.1	Alistipes_finegoldii
GCA_020743775.1	Alistipes_ihumii
GCA_018378745.1	Alistipes_indistinctus
GCA_008419725.1	Alistipes_onderdonkii
GCA_001915335.1	Alistipes_putredinis
GCA_014849025.1	Alistipes_senegalensis
GCA_014845495.1	Alistipes_shahii
GCA_023663385.1	Alistipes_timonensis
GCA_018373075.1	Anaerococcus_hydrogenalis
GCA_018380565.1	Anaerococcus_vaginalis
GCA_025146005.1	Anaerostipes_caccae
GCA_022770305.1	Anaerostipes_hadrus
GCA_029894105.1	Bacillus_aerius
GCA_019693775.1	Bacillus_aerophilus
GCA_029709175.1	Bacillus_albus
GCA_026787265.1	Bacillus_altitudinis
GCA_026786425.1	Bacillus_amyloliquefaciens
GCA_029701465.1	Bacillus_anthracis
GCA_026794375.1	Bacillus_atrophaeus
GCA_030062185.1	Bacillus_bombysepticus
GCA_027711105.1	Bacillus_cereus
GCA_029709635.1	Bacillus_cytotoxicus
GCA_018623075.1	Bacillus_haikouensis
GCA_026013885.1	Bacillus_halotolerans
GCA_026792105.1	Bacillus_haynesii
GCA_026794735.1	Bacillus_inaquosorum
GCA_023713105.1	Bacillus_intestinalis
GCA_029857595.1	Bacillus_licheniformis
GCA_029696665.1	Bacillus_luti
GCA_028888695.1	Bacillus_methanolicus
GCA_025519575.1	Bacillus_mobilis
GCA_026795055.1	Bacillus_mojavensis
GCA_029708855.1	Bacillus_mycoides
GCA_029707345.1	Bacillus_pacificus
GCA_025515495.1	Bacillus_paralicheniformis
GCA_026221135.1	Bacillus_paramycoides
GCA_025517165.1	Bacillus_paranthracis
GCA_029222575.1	Bacillus_pseudomycoides
GCA_026787785.1	Bacillus_pumilus
GCA_026970855.1	Bacillus_safensis
GCA_002754795.1	Bacillus_siamensis
GCA_026792135.1	Bacillus_sonorensis
GCA_026796735.1	Bacillus_spizizenii
GCA_029958885.1	Bacillus_stercoris
GCA_020172045.1	Bacillus_stratosphericus
GCA_026799655.1	Bacillus_subtilis
GCA_009724635.1	Bacillus_tequilensis
GCA_029706785.1	Bacillus_thuringiensis
GCA_020171895.1	Bacillus_timonensis
GCA_029692865.1	Bacillus_toyonensis
GCA_029709335.1	Bacillus_tropicus
GCA_026789005.1	Bacillus_vallismortis
GCA_025660425.1	Bacillus_velezensis
GCA_011405335.1	Bacillus_wiedmannii
GCA_025942125.1	Bacillus_xiamenensis
GCA_025809375.1	Bacillus_zhangzhouensis
GCA_003466805.1	Bacteroides_caccae
GCA_023665305.1	Bacteroides_cellulosilyticus
GCA_014845585.1	Bacteroides_clarus
GCA_020741705.1	Bacteroides_coprosuis
GCA_018378635.1	Bacteroides_eggerthii
GCA_018363375.1	Bacteroides_faecis
GCA_001915495.1	Bacteroides_finegoldii
GCA_024792565.1	Bacteroides_fragilis
GCA_021209365.1	Bacteroides_graminisolvens
GCA_022772185.1	Bacteroides_heparinolyticus
GCA_000437135.1	Bacteroides_intestinalis
GCA_025993685.1	Bacteroides_mediterraneensis
GCA_014846185.1	Bacteroides_nordii
GCA_001915515.1	Bacteroides_oleiciplenus
GCA_008567935.1	Bacteroides_ovatus
GCA_000511775.1	Bacteroides_pyogenes
GCA_020741335.1	Bacteroides_reticulotermitis
GCA_018363165.1	Bacteroides_salyersiae
GCA_003466675.1	Bacteroides_stercoris
GCA_009023135.1	Bacteroides_thetaiotaomicron
GCA_020741235.1	Bacteroides_togonis
GCA_028397985.1	Bacteroides_uniformis
GCA_028200085.1	Bacteroides_xylanisolvens
GCA_028528025.1	Bacteroides_zhangwenhongii
GCA_028199195.1	Barnesiella_intestinihominis
GCA_020743855.1	Barnesiella_viscericola
GCA_009095605.1	Bifidobacterium_adolescentis
GCA_002803775.1	Bifidobacterium_animalis
GCA_028202715.1	Bifidobacterium_bifidum
GCA_022769165.1	Bifidobacterium_boum
GCA_020783035.1	Bifidobacterium_breve
GCA_029051405.1	Bifidobacterium_castoris
GCA_029911415.1	Bifidobacterium_catenulatum
GCA_022648015.1	Bifidobacterium_crudilactis
GCA_018370405.1	Bifidobacterium_dentium
GCA_028311865.1	Bifidobacterium_longum
GCA_022484725.1	Bifidobacterium_minimum
GCA_025376865.1	Bifidobacterium_polysaccharolyticum
GCA_000741445.1	Bifidobacterium_porcinum
GCA_009879325.1	Bifidobacterium_pseudocatenulatum
GCA_020742035.1	Bifidobacterium_pseudolongum
GCA_022648935.1	Bifidobacterium_psychraerophilum
GCA_020741965.1	Bifidobacterium_pullorum
GCA_018380915.1	Bifidobacterium_scardovii
GCA_022641365.1	Bifidobacterium_subtile
GCA_022655115.1	Bifidobacterium_thermacidophilum
GCA_016901355.1	Bifidobacterium_thermophilum
GCA_022655455.1	Bifidobacterium_tibiigranuli
GCA_022787605.1	Blautia_glucerasea
GCA_025147655.1	Blautia_hansenii
GCA_025289255.1	Blautia_hydrogenotrophica
GCA_020537485.1	Blautia_luti
GCA_022786255.1	Blautia_massiliensis
GCA_003464105.1	Blautia_obeum
GCA_013304335.1	Blautia_producta
GCA_024623005.1	Blautia_pseudococcoides
GCA_029076625.1	Blautia_schinkii
GCA_028210795.1	Blautia_wexlerae
GCA_020741295.1	Campylobacter_avium
GCA_005109065.1	Campylobacter_coli
GCA_002092835.1	Campylobacter_concisus
GCA_001699655.1	Campylobacter_fetus
GCA_018374135.1	Campylobacter_gracilis
GCA_026873575.1	Campylobacter_hepaticus
GCA_028725165.1	Campylobacter_hominis
GCA_005170625.1	Campylobacter_hyointestinalis
GCA_020336575.1	Campylobacter_jejuni
GCA_022763975.1	Campylobacter_lanienae
GCA_004844425.1	Campylobacter_lari
GCA_000705255.1	Campylobacter_mucosalis
GCA_019056175.1	Campylobacter_upsaliensis
GCA_027277455.1	Campylobacter_ureolyticus
GCA_023035635.1	Citrobacter_amalonaticus
GCA_017568605.1	Citrobacter_braakii
GCA_025535835.1	Citrobacter_cronae
GCA_020099315.1	Citrobacter_europaeus
GCA_023034715.1	Citrobacter_farmeri
GCA_014337315.1	Citrobacter_freundii
GCA_017714875.1	Citrobacter_koseri
GCA_013911075.1	Citrobacter_pasteurii
GCA_026552715.1	Citrobacter_portucalensis
GCA_015965385.1	Citrobacter_rodentium
GCA_028062515.1	Citrobacter_sedlakii
GCA_009363175.1	Citrobacter_telavivensis
GCA_000759755.1	Citrobacter_werkmanii
GCA_021402785.1	Citrobacter_youngae
GCA_018779465.1	Clostridioides_difficile
GCA_018371285.1	Clostridium_argentinense
GCA_018373195.1	Clostridium_baratii
GCA_015058565.1	Clostridium_beijerinckii
GCA_011020815.1	Clostridium_botulinum
GCA_015058525.1	Clostridium_butyricum
GCA_003149765.1	Clostridium_cadaveris
GCA_018364605.1	Clostridium_celatum
GCA_900037355.1	Clostridium_chauvoei
GCA_012799555.1	Clostridium_cochlearium
GCA_026650905.1	Clostridium_estertheticum
GCA_026240615.1	Clostridium_kluyveri
GCA_015058495.1	Clostridium_lundense
GCA_022652355.1	Clostridium_luticellarii
GCA_918026835.1	Clostridium_neonatale
GCA_900461285.1	Clostridium_novyi
GCA_028210515.1	Clostridium_paraputrificum
GCA_026410065.1	Clostridium_pasteurianum
GCA_015931065.1	Clostridium_perfringens
GCA_015058425.1	Clostridium_sartagoforme
GCA_016902235.1	Clostridium_saudiense
GCA_007833475.1	Clostridium_sporogenes
GCA_015058365.1	Clostridium_sulfidigenes
GCA_028207295.1	Clostridium_tertium
GCA_029636225.1	Clostridium_tetani
GCA_000647895.1	Clostridium_tetanomorphum
GCA_015058325.1	Clostridium_thermopalmarium
GCA_022652215.1	Clostridium_tyrobutyricum
GCA_028209725.1	Collinsella_aerofaciens
GCA_022768305.1	Collinsella_bouchesdurhonensis
GCA_020743295.1	Collinsella_ihumii
GCA_018370795.1	Collinsella_intestinalis
GCA_025149625.1	Collinsella_stercoris
GCA_003343495.1	Collinsella_tanakaei
GCA_014847675.1	Coprococcus_catus
GCA_028368495.1	Coprococcus_comes
GCA_000433295.1	Coprococcus_eutactus
GCA_029223425.1	Cutibacterium_acnes
GCA_025143865.1	Cutibacterium_avidum
GCA_018366805.1	Cutibacterium_granulosum
GCA_028209245.1	Eggerthella_lenta
GCA_020907825.1	Enterococcus_aquimarinus
GCA_009917315.1	Enterococcus_asini
GCA_028208795.1	Enterococcus_avium
GCA_028208625.1	Enterococcus_casseliflavus
GCA_947055175.1	Enterococcus_cecorum
GCA_020742395.1	Enterococcus_columbae
GCA_028335365.1	Enterococcus_dispar
GCA_028335645.1	Enterococcus_durans
GCA_023320165.1	Enterococcus_faecalis
GCA_017100475.1	Enterococcus_faecium
GCA_008016345.1	Enterococcus_gallinarum
GCA_018371355.1	Enterococcus_gilvus
GCA_025753285.1	Enterococcus_hirae
GCA_028368415.1	Enterococcus_innesii
GCA_026183835.1	Enterococcus_lactis
GCA_020149485.1	Enterococcus_mundtii
GCA_025309655.1	Enterococcus_raffinosus
GCA_001465115.1	Enterococcus_silesiacus
GCA_027859305.1	Enterococcus_thailandicus
GCA_027566995.1	Escherichia_albertii
GCA_012450135.1	Escherichia_coli
GCA_025431135.1	Escherichia_fergusonii
GCA_029962465.1	Escherichia_marmotae
GCA_028708665.1	Eubacterium_aggregans
GCA_022772665.1	Eubacterium_coprostanoligenes
GCA_018375635.1	Eubacterium_limosum
GCA_029004095.1	Eubacterium_pyruvativorans
GCA_900108205.1	Eubacterium_ruminantium
GCA_003150605.1	Eubacterium_ventriosum
GCA_001406615.2	Faecalibacterium_prausnitzii
GCA_028322085.1	Faecalitalea_cylindroides
GCA_028323025.1	Flavonifractor_plautii
GCA_002871635.1	Gardnerella_swidsinskii
GCA_003426285.1	Gardnerella_vaginalis
GCA_022834895.1	Gordonibacter_pamelaeae
GCA_020742535.1	Gordonibacter_urolithinfaciens
GCA_000195005.1	Haemophilus_aegyptius
GCA_000222005.2	Haemophilus_haemolyticus
GCA_029268925.1	Haemophilus_influenzae
GCA_018373095.1	Haemophilus_parahaemolyticus
GCA_018364855.1	Haemophilus_parainfluenzae
GCA_018378345.1	Haemophilus_paraphrohaemolyticus
GCA_018373395.1	Haemophilus_pittmaniae
GCA_001752465.1	Haemophilus_quentini
GCA_021764795.1	Haemophilus_seminalis
GCA_028321485.1	Intestinimonas_butyriciproducens
GCA_022766185.1	Intestinimonas_massiliensis
GCA_022597615.1	Klebsiella_aerogenes
GCA_029836835.1	Klebsiella_grimontii
GCA_029202365.1	Klebsiella_huaxiensis
GCA_020681405.1	Klebsiella_michiganensis
GCA_021211435.1	Klebsiella_oxytoca
GCA_028802695.1	Klebsiella_pasteurii
GCA_022058425.1	Klebsiella_pneumoniae
GCA_024432485.1	Klebsiella_quasipneumoniae
GCA_029222265.1	Klebsiella_quasivariicola
GCA_900451525.1	Klebsiella_variicola
GCA_020742935.1	Lachnoclostridium_phocaeense
GCA_003526525.1	Lachnoclostridium_phytofermentans
GCA_003539685.1	Lactobacillus_acetotolerans
GCA_025194645.1	Lactobacillus_acidophilus
GCA_022645895.1	Lactobacillus_amylovorus
GCA_025291385.1	Lactobacillus_apis
GCA_027160545.1	Lactobacillus_crispatus
GCA_018720195.1	Lactobacillus_delbrueckii
GCA_029338595.1	Lactobacillus_equicursoris
GCA_020907845.1	Lactobacillus_gallinarum
GCA_027152685.1	Lactobacillus_gasseri
GCA_026428235.1	Lactobacillus_helsingborgensis
GCA_025129315.1	Lactobacillus_helveticus
GCA_025190865.1	Lactobacillus_hominis
GCA_025346785.1	Lactobacillus_iners
GCA_027584175.1	Lactobacillus_jensenii
GCA_028720325.1	Lactobacillus_johnsonii
GCA_029350585.1	Lactobacillus_kefiranofaciens
GCA_026229365.1	Lactobacillus_kullabergensis
GCA_025348585.1	Lactobacillus_mulieris
GCA_025291195.1	Lactobacillus_panisapium
GCA_028882155.1	Lactobacillus_paragasseri
GCA_029338455.1	Lactobacillus_porci
GCA_012517135.1	Lactococcus_chungangensis
GCA_001005455.1	Lactococcus_cremoris
GCA_029761655.1	Lactococcus_formosensis
GCA_000504505.1	Lactococcus_garvieae
GCA_025189065.1	Lactococcus_lactis
GCA_028367785.1	Lactococcus_petauri
GCA_022484735.1	Lactococcus_raffinolactis
GCA_025122265.1	Leuconostoc_citreum
GCA_025211065.1	Leuconostoc_falkenbergense
GCA_025395235.1	Leuconostoc_holzapfelii
GCA_025189045.1	Leuconostoc_lactis
GCA_022648475.1	Leuconostoc_mesenteroides
GCA_029823355.1	Leuconostoc_pseudomesenteroides
GCA_028401945.1	Leuconostoc_suionicum
GCA_018383035.1	Megamonas_funiformis
GCA_000209975.1	Megamonas_hypermegale
GCA_000432935.1	Odoribacter_laneus
GCA_003448135.1	Odoribacter_splanchnicus
GCA_017084005.1	Ornithobacterium_rhinotracheale
GCA_000283575.1	Oscillibacter_valericigenes
GCA_026797355.1	Paenibacillus_alginolyticus
GCA_026797055.1	Paenibacillus_alvei
GCA_029542105.1	Paenibacillus_amylolyticus
GCA_026797325.1	Paenibacillus_anseongense
GCA_026794215.1	Paenibacillus_apiarius
GCA_026797095.1	Paenibacillus_chitinolyticus
GCA_029952845.1	Paenibacillus_dendritiformis
GCA_001632305.1	Paenibacillus_glucanolyticus
GCA_003445965.1	Paenibacillus_lactis
GCA_026794035.1	Paenibacillus_larvae
GCA_022647125.1	Paenibacillus_lautus
GCA_001956835.1	Paenibacillus_macerans
GCA_001637215.1	Paenibacillus_macquariensis
GCA_028751605.1	Paenibacillus_mucilaginosus
GCA_001954335.1	Paenibacillus_odorifer
GCA_020093165.1	Paenibacillus_polymyxa
GCA_024722015.1	Paenibacillus_radicis
GCA_001546095.1	Paenibacillus_riograndensis
GCA_026797235.1	Paenibacillus_thiaminolyticus
GCA_027925525.1	Paenibacillus_tyrfis
GCA_000444075.1	Paeniclostridium_sordellii
GCA_021206435.1	Parabacteroides_chartae
GCA_028329635.1	Parabacteroides_distasonis
GCA_024759285.1	Parabacteroides_faecis
GCA_024788545.1	Parabacteroides_goldsteinii
GCA_021203265.1	Parabacteroides_gordonii
GCA_018374715.1	Parabacteroides_johnsonii
GCA_003466605.1	Parabacteroides_merdae
GCA_027475025.1	Parvimonas_micra
GCA_028335085.1	Porphyromonas_gingivalis
GCA_028726285.1	Porphyromonas_somerae
GCA_015262695.1	Prevotella_aurantiaca
GCA_018375615.1	Prevotella_bivia
GCA_021531195.1	Prevotella_brevis
GCA_018372275.1	Prevotella_buccae
GCA_025151385.1	Prevotella_buccalis
GCA_026015625.1	Prevotella_copri
GCA_021531735.1	Prevotella_dentalis
GCA_015262675.1	Prevotella_denticola
GCA_015262535.1	Prevotella_histicola
GCA_015262315.1	Prevotella_micans
GCA_015262115.1	Prevotella_nigrescens
GCA_015262015.1	Prevotella_oris
GCA_015261995.1	Prevotella_pallens
GCA_022770845.1	Prevotella_pectinovora
GCA_015261035.1	Prevotella_salivae
GCA_016775315.1	Prevotella_stercorea
GCA_023938105.1	Pseudomonas_aeruginosa
GCA_000455385.1	Pseudomonas_alcaligenes
GCA_029847415.1	Pseudomonas_alkylphenolica
GCA_003700715.1	Pseudomonas_amygdali
GCA_027214355.1	Pseudomonas_anguilliseptica
GCA_025853855.1	Pseudomonas_asiatica
GCA_026016305.1	Pseudomonas_asplenii
GCA_029916925.1	Pseudomonas_atacamensis
GCA_002261495.1	Pseudomonas_avellanae
GCA_029504145.1	Pseudomonas_baetica
GCA_025599415.1	Pseudomonas_brassicacearum
GCA_010671705.1	Pseudomonas_brassicae
GCA_001641345.1	Pseudomonas_brenneri
GCA_028370115.1	Pseudomonas_capeferrum
GCA_025791895.1	Pseudomonas_capsici
GCA_028682075.1	Pseudomonas_carnis
GCA_016937595.1	Pseudomonas_cedrina
GCA_029839725.1	Pseudomonas_chengduensis
GCA_028747605.1	Pseudomonas_chlororaphis
GCA_025791775.1	Pseudomonas_cichorii
GCA_009911955.1	Pseudomonas_citronellolis
GCA_003700515.1	Pseudomonas_coronafaciens
GCA_026016525.1	Pseudomonas_corrugata
GCA_009911885.1	Pseudomonas_delhiensis
GCA_024748655.1	Pseudomonas_donghuensis
GCA_029193575.1	Pseudomonas_entomophila
GCA_024516195.1	Pseudomonas_extremaustralis
GCA_005233775.1	Pseudomonas_fluorescens
GCA_028895395.1	Pseudomonas_fragi
GCA_021390215.1	Pseudomonas_frederiksbergensis
GCA_029837915.1	Pseudomonas_fulva
GCA_026651065.1	Pseudomonas_furukawaii
GCA_024807865.1	Pseudomonas_grimontii
GCA_028682615.1	Pseudomonas_guariconensis
GCA_025466055.1	Pseudomonas_helleri
GCA_900182985.1	Pseudomonas_helmanticensis
GCA_029504135.1	Pseudomonas_hunanensis
GCA_018860195.1	Pseudomonas_indica
GCA_025263645.1	Pseudomonas_juntendi
GCA_026170095.1	Pseudomonas_kielensis
GCA_025599655.1	Pseudomonas_koreensis
GCA_028682735.1	Pseudomonas_kurunegalensis
GCA_003241145.1	Pseudomonas_kuykendallii
GCA_014062355.1	Pseudomonas_lactis
GCA_018398405.1	Pseudomonas_lalucatii
GCA_010671685.1	Pseudomonas_laurentiana
GCA_024749125.1	Pseudomonas_laurylsulfatiphila
GCA_024169705.1	Pseudomonas_lini
GCA_012720005.1	Pseudomonas_lundensis
GCA_026254505.1	Pseudomonas_lurida
GCA_026241895.1	Pseudomonas_mandelii
GCA_001467325.1	Pseudomonas_marginalis
GCA_026016505.1	Pseudomonas_mediterranea
GCA_029222625.1	Pseudomonas_mendocina
GCA_029866525.1	Pseudomonas_migulae
GCA_026616255.1	Pseudomonas_monsensis
GCA_025376915.1	Pseudomonas_monteilii
GCA_027924885.1	Pseudomonas_moraviensis
GCA_025163535.1	Pseudomonas_mosselii
GCA_029839845.1	Pseudomonas_nicosulfuronedens
GCA_020741695.1	Pseudomonas_nitrititolerans
GCA_029838395.1	Pseudomonas_nitroreducens
GCA_002027165.1	Pseudomonas_ogarae
GCA_000962895.1	Pseudomonas_oleovorans
GCA_029240295.1	Pseudomonas_orientalis
GCA_020741415.1	Pseudomonas_oryzihabitans
GCA_029836445.1	Pseudomonas_otitidis
GCA_900182885.1	Pseudomonas_panipatensis
GCA_029269175.1	Pseudomonas_paracarnis
GCA_025599785.1	Pseudomonas_peradeniyensis
GCA_004000515.1	Pseudomonas_poae
GCA_025398015.1	Pseudomonas_promysalinigenes
GCA_008330565.1	Pseudomonas_protegens
GCA_024123855.1	Pseudomonas_proteolytica
GCA_003752265.1	Pseudomonas_psychrophila
GCA_903684275.1	Pseudomonas_putida
GCA_024919615.1	Pseudomonas_qingdaonensis
GCA_013386025.1	Pseudomonas_reactans
GCA_029505425.1	Pseudomonas_reinekei
GCA_028882285.1	Pseudomonas_resinovorans
GCA_024748755.1	Pseudomonas_rhodesiae
GCA_023701045.1	Pseudomonas_sagittaria
GCA_000945315.1	Pseudomonas_saudimassiliensis
GCA_003701695.1	Pseudomonas_savastanoi
GCA_029836375.1	Pseudomonas_sediminis
GCA_028657015.1	Pseudomonas_shahriarae
GCA_023278405.1	Pseudomonas_shirazica
GCA_024748535.1	Pseudomonas_sichuanensis
GCA_024169125.1	Pseudomonas_silesiensis
GCA_024749085.1	Pseudomonas_siliginis
GCA_001641325.1	Pseudomonas_simiae
GCA_025209875.1	Pseudomonas_sivasensis
GCA_028747225.1	Pseudomonas_synxantha
GCA_028526975.1	Pseudomonas_syringae
GCA_000500605.1	Pseudomonas_taiwanensis
GCA_025642275.1	Pseudomonas_tohonis
GCA_029840835.1	Pseudomonas_toyotomiensis
GCA_018780345.1	Pseudomonas_umsongensis
GCA_025397875.1	Pseudomonas_veronii
GCA_029906485.1	Pseudomonas_viciae
GCA_025985525.1	Pseudomonas_viridiflava
GCA_029505395.1	Pseudomonas_vranovensis
GCA_024749185.1	Pseudomonas_wadenswilerensis
GCA_027921545.1	Raoultella_electrica
GCA_020730305.1	Raoultella_ornithinolytica
GCA_027915535.1	Raoultella_planticola
GCA_900706855.1	Raoultella_terrigena
GCA_022136415.1	Roseburia_faecis
GCA_001405875.1	Roseburia_hominis
GCA_025151715.1	Roseburia_intestinalis
GCA_001916945.1	Roseburia_inulinivorans
GCA_029219845.1	Roseburia_porci
GCA_015067045.1	Ruminococcus_albus
GCA_018380525.1	Ruminococcus_bicirculans
GCA_014847925.1	Ruminococcus_bromii
GCA_018363595.1	Ruminococcus_callidus
GCA_023667315.1	Ruminococcus_flavefaciens
GCA_002245855.1	Sphingobacterium_cellulitidis
GCA_900163855.1	Sphingobacterium_faecium
GCA_025143125.1	Sphingobacterium_hotanense
GCA_019104925.1	Sphingobacterium_mizutaii
GCA_029256745.1	Sphingobacterium_multivorum
GCA_000288835.1	Streptococcus_agalactiae
GCA_026011995.1	Streptococcus_alactolyticus
GCA_025909375.1	Streptococcus_anginosus
GCA_028326075.1	Streptococcus_australis
GCA_001579115.1	Streptococcus_constellatus
GCA_015265135.1	Streptococcus_cristatus
GCA_025447695.1	Streptococcus_danieliae
GCA_029234095.1	Streptococcus_dysgalactiae
GCA_030008915.1	Streptococcus_equi
GCA_002073515.2	Streptococcus_equinus
GCA_021443905.1	Streptococcus_gallolyticus
GCA_026783045.1	Streptococcus_gordonii
GCA_028156745.1	Streptococcus_gwangjuense
GCA_022776605.1	Streptococcus_hyointestinalis
GCA_023931025.1	Streptococcus_infantarius
GCA_000223255.2	Streptococcus_infantis
GCA_000648525.1	Streptococcus_iniae
GCA_001296205.1	Streptococcus_intermedius
GCA_018365495.1	Streptococcus_lutetiensis
GCA_026194055.1	Streptococcus_macedonicus
GCA_020529495.1	Streptococcus_mutans
GCA_028308195.1	Streptococcus_oralis
GCA_022786805.1	Streptococcus_orisratti
GCA_018366675.1	Streptococcus_parasanguinis
GCA_029616405.1	Streptococcus_parasuis
GCA_000213825.1	Streptococcus_parauberis
GCA_021531275.1	Streptococcus_pasteurianus
GCA_029625395.1	Streptococcus_pluranimalium
GCA_901219065.1	Streptococcus_pneumoniae
GCA_000506665.1	Streptococcus_pseudopneumoniae
GCA_003240915.1	Streptococcus_pyogenes
GCA_018382425.1	Streptococcus_salivarius
GCA_026781625.1	Streptococcus_sanguinis
GCA_000347935.1	Streptococcus_sobrinus
GCA_029593005.1	Streptococcus_suis
GCA_021293675.1	Streptococcus_thermophilus
GCA_023062325.1	Streptococcus_uberis
GCA_028308115.1	Streptococcus_vestibularis
GCA_006385365.1	Tannerella_forsythia
GCA_022764295.1	Treponema_berlinense
GCA_023666275.1	Treponema_brennaborense
GCA_015061485.1	Treponema_bryantii
GCA_025905525.1	Treponema_denticola
GCA_018199895.2	Treponema_pallidum
GCA_022766565.1	Treponema_porcinum
GCA_014984185.1	Treponema_rectale
GCA_017161305.1	Treponema_ruminis
GCA_000413015.1	Treponema_socranskii
GCA_022010075.1	Treponema_succinifaciens
GCA_014847845.1	Veillonella_atypica
GCA_022767705.1	Veillonella_caviae
GCA_000508585.1	Veillonella_dispar
GCA_014847435.1	Veillonella_magna
GCA_018378075.1	Veillonella_parvula
GCA_026057735.1	Veillonella_rogosae
GCA_018382115.1	Veillonella_seminalis
GCA_015264325.1	Veillonella_tobetsuensis
GCA_023497885.1	Acidaminococcus_intestini
GCA_009758155.1	Acidovorax_citrulli
GCA_003428235.1	Adlercreutzia_equolifaciens
GCA_008419875.1	Alistipes_onderdonkii
GCA_022009915.1	Alistipes_putredinis
GCA_025145645.1	Alistipes_senegalensis
GCA_022783725.1	Alistipes_shahii
GCA_001546155.1	Anaerococcus_hydrogenalis
GCA_029003195.1	Anaerococcus_vaginalis
GCA_019748615.1	Bacillus_aerophilus
GCA_003966295.1	Bacillus_albus
GCA_026787145.1	Bacillus_altitudinis
GCA_029866505.1	Bacillus_amyloliquefaciens
GCA_029700745.1	Bacillus_anthracis
GCA_026793855.1	Bacillus_atrophaeus
GCA_030062175.1	Bacillus_bombysepticus
GCA_025516045.1	Bacillus_cereus
GCA_029707645.1	Bacillus_cytotoxicus
GCA_026794505.1	Bacillus_halotolerans
GCA_026792205.1	Bacillus_haynesii
GCA_026795035.1	Bacillus_inaquosorum
GCA_002027305.1	Bacillus_intestinalis
GCA_026788135.1	Bacillus_licheniformis
GCA_029709415.1	Bacillus_luti
GCA_029537445.1	Bacillus_mobilis
GCA_026795395.1	Bacillus_mojavensis
GCA_004367995.1	Bacillus_mycoides
GCA_025516245.1	Bacillus_pacificus
GCA_018324625.1	Bacillus_paralicheniformis
GCA_025517195.1	Bacillus_paranthracis
GCA_024733595.1	Bacillus_pseudomycoides
GCA_016629615.1	Bacillus_pumilus
GCA_029857195.1	Bacillus_safensis
GCA_021431885.1	Bacillus_siamensis
GCA_026789675.1	Bacillus_sonorensis
GCA_026796195.1	Bacillus_spizizenii
GCA_000738015.1	Bacillus_stercoris
GCA_004569515.1	Bacillus_stratosphericus
GCA_028807155.1	Bacillus_subtilis
GCA_029703815.1	Bacillus_thuringiensis
GCA_029707895.1	Bacillus_toyonensis
GCA_029479265.1	Bacillus_tropicus
GCA_022748735.1	Bacillus_vallismortis
GCA_025792155.1	Bacillus_velezensis
GCA_029707805.1	Bacillus_wiedmannii
GCA_026794275.1	Bacillus_xiamenensis
GCA_025146315.1	Bacteroides_caccae
GCA_024792325.1	Bacteroides_cellulosilyticus
GCA_000436655.1	Bacteroides_clarus
GCA_025146565.1	Bacteroides_eggerthii
GCA_024789285.1	Bacteroides_faecis
GCA_028528045.1	Bacteroides_finegoldii
GCA_021413145.1	Bacteroides_fragilis
GCA_021209545.1	Bacteroides_graminisolvens
GCA_021443265.1	Bacteroides_heparinolyticus
GCA_021201415.1	Bacteroides_intestinalis
GCA_025914175.1	Bacteroides_nordii
GCA_014845985.1	Bacteroides_oleiciplenus
GCA_028400065.1	Bacteroides_ovatus
GCA_000511735.1	Bacteroides_pyogenes
GCA_024792385.1	Bacteroides_salyersiae
GCA_025147325.1	Bacteroides_stercoris
GCA_009023175.1	Bacteroides_thetaiotaomicron
GCA_022784345.1	Bacteroides_uniformis
GCA_003473975.1	Bacteroides_xylanisolvens
GCA_014847765.1	Barnesiella_intestinihominis
GCA_009076755.1	Bifidobacterium_adolescentis
GCA_028202935.1	Bifidobacterium_animalis
GCA_028203495.1	Bifidobacterium_bifidum
GCA_029011375.1	Bifidobacterium_boum
GCA_018374575.1	Bifidobacterium_catenulatum
GCA_022654435.1	Bifidobacterium_crudilactis
GCA_001576945.1	Bifidobacterium_dentium
GCA_028312425.1	Bifidobacterium_longum
GCA_009878695.1	Bifidobacterium_pseudocatenulatum
GCA_022648205.1	Bifidobacterium_psychraerophilum
GCA_020743435.1	Bifidobacterium_pullorum
GCA_022640845.1	Bifidobacterium_subtile
GCA_000741495.1	Bifidobacterium_thermophilum
GCA_022640975.1	Bifidobacterium_tibiigranuli
GCA_000431095.1	Blautia_hydrogenotrophica
GCA_013304965.1	Blautia_massiliensis
GCA_014848605.1	Blautia_obeum
GCA_013302155.1	Blautia_producta
GCA_028539195.1	Blautia_schinkii
GCA_020005885.1	Campylobacter_coli
GCA_015258555.1	Campylobacter_concisus
GCA_005014615.1	Campylobacter_fetus
GCA_005028375.1	Campylobacter_hyointestinalis
GCA_008176265.1	Campylobacter_jejuni
GCA_022783945.1	Campylobacter_lanienae
GCA_004846345.1	Campylobacter_lari
GCA_004983705.1	Campylobacter_upsaliensis
GCA_027277365.1	Campylobacter_ureolyticus
GCA_016088355.2	Citrobacter_amalonaticus
GCA_023034815.1	Citrobacter_braakii
GCA_015899085.1	Citrobacter_farmeri
GCA_022162645.1	Citrobacter_freundii
GCA_017714835.1	Citrobacter_koseri
GCA_015965455.1	Citrobacter_rodentium
GCA_023000805.1	Citrobacter_sedlakii
GCA_015943485.1	Citrobacter_werkmanii
GCA_007004285.1	Citrobacter_youngae
GCA_018734905.1	Clostridioides_difficile
GCA_018372955.1	Clostridium_baratii
GCA_029715615.1	Clostridium_beijerinckii
GCA_024814115.1	Clostridium_botulinum
GCA_018374405.1	Clostridium_celatum
GCA_015058455.1	Clostridium_cochlearium
GCA_026650985.1	Clostridium_estertheticum
GCA_015058435.1	Clostridium_lundense
GCA_022650245.1	Clostridium_luticellarii
GCA_919162555.1	Clostridium_neonatale
GCA_028210595.1	Clostridium_paraputrificum
GCA_018011975.1	Clostridium_perfringens
GCA_016902275.1	Clostridium_saudiense
GCA_026130365.1	Clostridium_sporogenes
GCA_028207155.1	Clostridium_tertium
GCA_022650365.1	Clostridium_tyrobutyricum
GCA_028207025.1	Collinsella_aerofaciens
GCA_018377495.1	Collinsella_stercoris
GCA_021653955.1	Collinsella_tanakaei
GCA_025149915.1	Coprococcus_eutactus
GCA_029851625.1	Cutibacterium_acnes
GCA_026461725.1	Cutibacterium_avidum
GCA_003241135.1	Cutibacterium_granulosum
GCA_028209095.1	Eggerthella_lenta
GCA_028767105.1	Enterococcus_avium
GCA_947055775.1	Enterococcus_cecorum
GCA_025599175.1	Enterococcus_dispar
GCA_028208255.1	Enterococcus_durans
GCA_013310475.1	Enterococcus_faecalis
GCA_015457225.1	Enterococcus_faecium
GCA_026013195.1	Enterococcus_gallinarum
GCA_009893765.1	Enterococcus_hirae
GCA_028368235.1	Enterococcus_innesii
GCA_027212255.1	Enterococcus_lactis
GCA_028317585.1	Enterococcus_mundtii
GCA_025402795.1	Enterococcus_raffinosus
GCA_027859295.1	Enterococcus_thailandicus
GCA_027566295.1	Escherichia_albertii
GCA_012545135.1	Escherichia_coli
GCA_029718025.1	Escherichia_fergusonii
GCA_029225005.1	Eubacterium_coprostanoligenes
GCA_028861895.1	Eubacterium_limosum
GCA_022768085.1	Eubacterium_pyruvativorans
GCA_018364975.1	Eubacterium_ventriosum
GCA_018375935.1	Faecalibacterium_prausnitzii
GCA_028367575.1	Faecalitalea_cylindroides
GCA_028367795.1	Flavonifractor_plautii
GCA_009678145.1	Gordonibacter_pamelaeae
GCA_018373345.1	Haemophilus_haemolyticus
GCA_018363335.1	Haemophilus_parainfluenzae
GCA_022778035.1	Intestinimonas_butyriciproducens
GCA_021936255.1	Klebsiella_aerogenes
GCA_013606065.1	Klebsiella_grimontii
GCA_026735415.2	Klebsiella_huaxiensis
GCA_025960245.1	Klebsiella_michiganensis
GCA_018160515.1	Klebsiella_oxytoca
GCA_026223975.1	Klebsiella_pasteurii
GCA_028068395.1	Klebsiella_pneumoniae
GCA_022055005.1	Klebsiella_quasipneumoniae
GCA_024475975.1	Klebsiella_variicola
GCA_003500645.1	Lactobacillus_acetotolerans
GCA_025194705.1	Lactobacillus_acidophilus
GCA_028308535.1	Lactobacillus_amylovorus
GCA_027158785.1	Lactobacillus_crispatus
GCA_018718805.1	Lactobacillus_delbrueckii
GCA_029338795.1	Lactobacillus_equicursoris
GCA_027160505.1	Lactobacillus_gasseri
GCA_025291035.1	Lactobacillus_helsingborgensis
GCA_024927945.1	Lactobacillus_helveticus
GCA_025348525.1	Lactobacillus_iners
GCA_027155805.1	Lactobacillus_jensenii
GCA_025190945.1	Lactobacillus_johnsonii
GCA_024329645.1	Lactobacillus_kefiranofaciens
GCA_027158665.1	Lactobacillus_mulieris
GCA_025289995.1	Lactobacillus_panisapium
GCA_024972915.1	Lactobacillus_paragasseri
GCA_029224405.1	Lactobacillus_porci
GCA_028690065.1	Lactococcus_chungangensis
GCA_025211635.1	Lactococcus_cremoris
GCA_029761495.1	Lactococcus_formosensis
GCA_029761755.1	Lactococcus_garvieae
GCA_029667185.1	Lactococcus_lactis
GCA_027857135.1	Lactococcus_petauri
GCA_029664355.1	Lactococcus_raffinolactis
GCA_025188625.1	Leuconostoc_citreum
GCA_030017075.1	Leuconostoc_falkenbergense
GCA_030017235.1	Leuconostoc_lactis
GCA_026240235.1	Leuconostoc_mesenteroides
GCA_026810245.1	Leuconostoc_pseudomesenteroides
GCA_025211285.1	Leuconostoc_suionicum
GCA_014982875.1	Megamonas_funiformis
GCA_020743265.1	Megamonas_hypermegale
GCA_022835555.1	Odoribacter_laneus
GCA_028330285.1	Odoribacter_splanchnicus
GCA_024722395.1	Ornithobacterium_rhinotracheale
GCA_026797395.1	Paenibacillus_alginolyticus
GCA_026797385.1	Paenibacillus_alvei
GCA_029689945.1	Paenibacillus_amylolyticus
GCA_026797635.1	Paenibacillus_apiarius
GCA_026797105.1	Paenibacillus_chitinolyticus
GCA_026797775.1	Paenibacillus_larvae
GCA_026786785.1	Paenibacillus_macerans
GCA_029542585.1	Paenibacillus_mucilaginosus
GCA_010692785.1	Paenibacillus_polymyxa
GCA_945318275.1	Paenibacillus_thiaminolyticus
GCA_029369685.1	Parabacteroides_distasonis
GCA_024791305.1	Parabacteroides_faecis
GCA_018377625.1	Parabacteroides_goldsteinii
GCA_028328725.1	Parabacteroides_merdae
GCA_027460315.1	Parvimonas_micra
GCA_021531175.1	Prevotella_brevis
GCA_026095235.1	Prevotella_copri
GCA_015262395.1	Prevotella_histicola
GCA_015262055.1	Prevotella_nigrescens
GCA_015261405.1	Prevotella_pallens
GCA_028727565.1	Prevotella_pectinovora
GCA_015260885.1	Prevotella_salivae
GCA_025798865.1	Pseudomonas_aeruginosa
GCA_003701635.1	Pseudomonas_amygdali
GCA_028752155.1	Pseudomonas_asiatica
GCA_027924985.1	Pseudomonas_atacamensis
GCA_002905955.1	Pseudomonas_avellanae
GCA_030064105.1	Pseudomonas_brassicacearum
GCA_025791925.1	Pseudomonas_capsici
GCA_028863905.1	Pseudomonas_carnis
GCA_029839325.1	Pseudomonas_chengduensis
GCA_028747425.1	Pseudomonas_chlororaphis
GCA_027569775.1	Pseudomonas_citronellolis
GCA_000773135.1	Pseudomonas_coronafaciens
GCA_026016485.1	Pseudomonas_corrugata
GCA_015339645.1	Pseudomonas_donghuensis
GCA_029478665.1	Pseudomonas_entomophila
GCA_029269295.1	Pseudomonas_extremaustralis
GCA_004794015.1	Pseudomonas_fluorescens
GCA_023612115.1	Pseudomonas_frederiksbergensis
GCA_029841105.1	Pseudomonas_fulva
GCA_029836655.1	Pseudomonas_juntendi
GCA_025447555.1	Pseudomonas_koreensis
GCA_018398455.1	Pseudomonas_lalucatii
GCA_025397855.1	Pseudomonas_lundensis
GCA_029916865.1	Pseudomonas_marginalis
GCA_026503285.1	Pseudomonas_mendocina
GCA_001571445.1	Pseudomonas_monteilii
GCA_024748715.1	Pseudomonas_moraviensis
GCA_025660755.1	Pseudomonas_mosselii
GCA_029844485.1	Pseudomonas_nicosulfuronedens
GCA_024170645.1	Pseudomonas_nitroreducens
GCA_029837995.1	Pseudomonas_oleovorans
GCA_029838685.1	Pseudomonas_otitidis
GCA_029960275.1	Pseudomonas_paracarnis
GCA_025599755.1	Pseudomonas_peradeniyensis
GCA_024169625.1	Pseudomonas_poae
GCA_001874665.1	Pseudomonas_protegens
GCA_024123875.1	Pseudomonas_proteolytica
GCA_025962435.1	Pseudomonas_psychrophila
GCA_029772645.1	Pseudomonas_putida
GCA_024169075.1	Pseudomonas_reinekei
GCA_028069665.1	Pseudomonas_resinovorans
GCA_029504075.1	Pseudomonas_rhodesiae
GCA_003701865.1	Pseudomonas_savastanoi
GCA_028656855.1	Pseudomonas_shahriarae
GCA_029866355.1	Pseudomonas_shirazica
GCA_018310475.1	Pseudomonas_synxantha
GCA_029764115.1	Pseudomonas_syringae
GCA_025421655.1	Pseudomonas_veronii
GCA_026016265.1	Pseudomonas_viciae
GCA_015897845.1	Raoultella_ornithinolytica
GCA_028023355.1	Raoultella_planticola
GCA_024809955.1	Raoultella_terrigena
GCA_018365315.1	Roseburia_hominis
GCA_014845785.1	Roseburia_intestinalis
GCA_020740265.1	Ruminococcus_albus
GCA_018376235.1	Ruminococcus_bicirculans
GCA_029227475.1	Ruminococcus_bromii
GCA_029909515.1	Sphingobacterium_faecium
GCA_002881415.1	Streptococcus_agalactiae
GCA_022776505.1	Streptococcus_alactolyticus
GCA_026784005.1	Streptococcus_anginosus
GCA_028326175.1	Streptococcus_australis
GCA_000223295.2	Streptococcus_constellatus
GCA_026783805.1	Streptococcus_cristatus
GCA_015235655.1	Streptococcus_danieliae
GCA_030034695.1	Streptococcus_dysgalactiae
GCA_030009095.1	Streptococcus_equi
GCA_024732405.1	Streptococcus_equinus
GCA_026783485.1	Streptococcus_gallolyticus
GCA_026783065.1	Streptococcus_gordonii
GCA_029338955.1	Streptococcus_hyointestinalis
GCA_023931715.1	Streptococcus_infantarius
GCA_029920105.1	Streptococcus_infantis
GCA_030020405.1	Streptococcus_iniae
GCA_000474095.1	Streptococcus_intermedius
GCA_026190655.1	Streptococcus_macedonicus
GCA_020530465.1	Streptococcus_mutans
GCA_000215365.2	Streptococcus_oralis
GCA_018381295.1	Streptococcus_parasanguinis
GCA_028752635.1	Streptococcus_parasuis
GCA_029223665.1	Streptococcus_parauberis
GCA_029786775.1	Streptococcus_pneumoniae
GCA_026781525.1	Streptococcus_sanguinis
GCA_029592765.1	Streptococcus_suis
GCA_021292555.1	Streptococcus_thermophilus
GCA_023062175.1	Streptococcus_uberis
GCA_028308465.1	Streptococcus_vestibularis
GCA_029100905.1	Treponema_berlinense
GCA_015061465.1	Treponema_bryantii
GCA_029281345.1	Treponema_pallidum
GCA_028721585.1	Treponema_porcinum
GCA_022777935.1	Treponema_succinifaciens
GCA_028723345.1	Veillonella_caviae
GCA_009710805.1	Veillonella_dispar
GCA_022780985.1	Acidaminococcus_fermentans
GCA_025144995.1	Alistipes_indistinctus
GCA_008419675.1	Alistipes_onderdonkii
GCA_023665825.1	Alistipes_senegalensis
GCA_025145845.1	Alistipes_shahii
GCA_018363915.1	Anaerococcus_vaginalis
GCA_019748625.1	Bacillus_aerophilus
GCA_028462395.1	Bacillus_albus
GCA_026787165.1	Bacillus_altitudinis
GCA_030063805.1	Bacillus_amyloliquefaciens
GCA_029693365.1	Bacillus_anthracis
GCA_026794475.1	Bacillus_atrophaeus
GCA_030062235.1	Bacillus_bombysepticus
GCA_027710665.1	Bacillus_cereus
GCA_029709655.1	Bacillus_cytotoxicus
GCA_026795355.1	Bacillus_halotolerans
GCA_026792735.1	Bacillus_haynesii
GCA_026792815.1	Bacillus_inaquosorum
GCA_028857475.1	Bacillus_licheniformis
GCA_029708595.1	Bacillus_mobilis
GCA_026789885.1	Bacillus_mojavensis
GCA_029708775.1	Bacillus_mycoides
GCA_029537455.1	Bacillus_pacificus
GCA_026790475.1	Bacillus_paralicheniformis
GCA_009884335.1	Bacillus_paranthracis
GCA_026788185.1	Bacillus_pumilus
GCA_026786905.1	Bacillus_safensis
GCA_026799555.1	Bacillus_sonorensis
GCA_026791515.1	Bacillus_spizizenii
GCA_029772985.1	Bacillus_stercoris
GCA_020172015.1	Bacillus_stratosphericus
GCA_000328745.1	Bacillus_subtilis
GCA_029692305.1	Bacillus_thuringiensis
GCA_009799785.1	Bacillus_toyonensis
GCA_029069125.1	Bacillus_tropicus
GCA_026792345.1	Bacillus_vallismortis
GCA_023612895.1	Bacillus_velezensis
GCA_029478925.1	Bacillus_wiedmannii
GCA_020742855.1	Bacteroides_clarus
GCA_024787105.1	Bacteroides_faecis
GCA_024758125.1	Bacteroides_fragilis
GCA_003526605.1	Bacteroides_graminisolvens
GCA_028400945.1	Bacteroides_ovatus
GCA_024793525.1	Bacteroides_salyersiae
GCA_003463895.1	Bacteroides_stercoris
GCA_028398465.1	Bacteroides_thetaiotaomicron
GCA_018375315.1	Bacteroides_uniformis
GCA_028199335.1	Bacteroides_xylanisolvens
GCA_003533425.1	Barnesiella_intestinihominis
GCA_009077845.1	Bifidobacterium_adolescentis
GCA_028202975.1	Bifidobacterium_animalis
GCA_029911315.1	Bifidobacterium_catenulatum
GCA_022649705.1	Bifidobacterium_crudilactis
GCA_003508295.1	Bifidobacterium_dentium
GCA_009159135.1	Bifidobacterium_longum
GCA_009879515.1	Bifidobacterium_pseudocatenulatum
GCA_022641135.1	Bifidobacterium_subtile
GCA_028539275.1	Bifidobacterium_thermophilum
GCA_022486485.1	Bifidobacterium_tibiigranuli
GCA_016939255.1	Blautia_massiliensis
GCA_028724845.1	Blautia_obeum
GCA_008167845.1	Campylobacter_coli
GCA_015258505.1	Campylobacter_concisus
GCA_005193855.1	Campylobacter_fetus
GCA_026898195.1	Campylobacter_hepaticus
GCA_001486885.1	Campylobacter_hyointestinalis
GCA_010362585.1	Campylobacter_jejuni
GCA_019702615.1	Campylobacter_lari
GCA_010347645.1	Campylobacter_upsaliensis
GCA_027277385.1	Campylobacter_ureolyticus
GCA_023368335.1	Citrobacter_amalonaticus
GCA_019502645.1	Citrobacter_braakii
GCA_025535935.1	Citrobacter_cronae
GCA_019388695.1	Citrobacter_farmeri
GCA_025938875.1	Citrobacter_freundii
GCA_015958725.1	Citrobacter_koseri
GCA_024761415.1	Citrobacter_portucalensis
GCA_015965435.1	Citrobacter_rodentium
GCA_024615845.1	Citrobacter_sedlakii
GCA_002099305.1	Citrobacter_werkmanii
GCA_013336845.1	Citrobacter_youngae
GCA_016070535.1	Clostridioides_difficile
GCA_011010105.1	Clostridium_botulinum
GCA_000508465.1	Clostridium_butyricum
GCA_028210435.1	Clostridium_paraputrificum
GCA_028206935.1	Clostridium_tertium
GCA_022651365.1	Clostridium_tyrobutyricum
GCA_028209675.1	Collinsella_aerofaciens
GCA_018377935.1	Collinsella_intestinalis
GCA_018368855.1	Collinsella_stercoris
GCA_014848515.1	Coprococcus_catus
GCA_028209045.1	Coprococcus_comes
GCA_003458745.1	Coprococcus_eutactus
GCA_000735065.1	Cutibacterium_acnes
GCA_026461745.1	Cutibacterium_avidum
GCA_028209075.1	Eggerthella_lenta
GCA_028208655.1	Enterococcus_casseliflavus
GCA_947055535.1	Enterococcus_cecorum
GCA_029587115.1	Enterococcus_faecalis
GCA_015417865.1	Enterococcus_faecium
GCA_018200235.1	Enterococcus_gallinarum
GCA_002213365.1	Enterococcus_hirae
GCA_027212375.1	Enterococcus_lactis
GCA_003048285.1	Enterococcus_mundtii
GCA_027859335.1	Enterococcus_thailandicus
GCA_027567195.1	Escherichia_albertii
GCA_018219855.1	Escherichia_coli
GCA_018017875.1	Escherichia_fergusonii
GCA_019840835.1	Escherichia_marmotae
GCA_022780485.1	Eubacterium_coprostanoligenes
GCA_018363665.1	Eubacterium_limosum
GCA_029224525.1	Eubacterium_pyruvativorans
GCA_025150745.1	Eubacterium_ventriosum
GCA_028321655.1	Faecalitalea_cylindroides
GCA_028321395.1	Flavonifractor_plautii
GCA_018363895.1	Gordonibacter_pamelaeae
GCA_018373215.1	Haemophilus_haemolyticus
GCA_023224725.1	Haemophilus_influenzae
GCA_018373115.1	Haemophilus_parainfluenzae
GCA_023452815.1	Klebsiella_aerogenes
GCA_013590775.1	Klebsiella_grimontii
GCA_902158615.1	Klebsiella_huaxiensis
GCA_021210815.1	Klebsiella_michiganensis
GCA_015899165.1	Klebsiella_oxytoca
GCA_028802595.1	Klebsiella_pasteurii
GCA_022212085.1	Klebsiella_pneumoniae
GCA_021910505.1	Klebsiella_quasipneumoniae
GCA_026007875.1	Klebsiella_variicola
GCA_025191905.1	Lactobacillus_delbrueckii
GCA_027156505.1	Lactobacillus_gasseri
GCA_025191485.1	Lactobacillus_helveticus
GCA_025349575.1	Lactobacillus_iners
GCA_027156085.1	Lactobacillus_mulieris
GCA_025290975.1	Lactobacillus_panisapium
GCA_025131005.1	Lactococcus_cremoris
GCA_029761415.1	Lactococcus_formosensis
GCA_022340965.1	Lactococcus_lactis
GCA_025211415.1	Leuconostoc_falkenbergense
GCA_022482705.1	Leuconostoc_mesenteroides
GCA_025211395.1	Leuconostoc_pseudomesenteroides
GCA_030017015.1	Leuconostoc_suionicum
GCA_026309655.1	Megamonas_funiformis
GCA_022835535.1	Odoribacter_laneus
GCA_003529505.1	Odoribacter_splanchnicus
GCA_026797725.1	Paenibacillus_alvei
GCA_026797455.1	Paenibacillus_apiarius
GCA_028993905.1	Paenibacillus_larvae
GCA_027533645.1	Paenibacillus_mucilaginosus
GCA_026797195.1	Paenibacillus_thiaminolyticus
GCA_009678755.1	Paeniclostridium_sordellii
GCA_003489105.1	Parabacteroides_goldsteinii
GCA_025151045.1	Parabacteroides_johnsonii
GCA_028328605.1	Parabacteroides_merdae
GCA_027474985.1	Parvimonas_micra
GCA_028335105.1	Porphyromonas_gingivalis
GCA_026015515.1	Prevotella_copri
GCA_015262545.1	Prevotella_histicola
GCA_015260975.1	Prevotella_salivae
GCA_015735065.1	Pseudomonas_aeruginosa
GCA_014204265.1	Pseudomonas_alcaligenes
GCA_002905915.1	Pseudomonas_amygdali
GCA_029835065.1	Pseudomonas_asiatica
GCA_027924925.1	Pseudomonas_atacamensis
GCA_002905775.1	Pseudomonas_avellanae
GCA_024749265.1	Pseudomonas_brassicacearum
GCA_025792395.1	Pseudomonas_capsici
GCA_029842505.1	Pseudomonas_chengduensis
GCA_003851425.1	Pseudomonas_chlororaphis
GCA_026625105.1	Pseudomonas_citronellolis
GCA_024748635.1	Pseudomonas_donghuensis
GCA_025426255.1	Pseudomonas_fragi
GCA_029839465.1	Pseudomonas_fulva
GCA_029836765.1	Pseudomonas_juntendi
GCA_027924945.1	Pseudomonas_lactis
GCA_018417495.1	Pseudomonas_lalucatii
GCA_015178865.1	Pseudomonas_lundensis
GCA_029837455.1	Pseudomonas_monteilii
GCA_025660775.1	Pseudomonas_mosselii
GCA_029844405.1	Pseudomonas_nicosulfuronedens
GCA_015661735.1	Pseudomonas_oleovorans
GCA_028869255.1	Pseudomonas_poae
GCA_026788025.1	Pseudomonas_protegens
GCA_029269195.1	Pseudomonas_proteolytica
GCA_030056215.1	Pseudomonas_putida
GCA_029764045.1	Pseudomonas_savastanoi
GCA_024105115.1	Pseudomonas_shirazica
GCA_029843185.1	Pseudomonas_sichuanensis
GCA_009903015.1	Pseudomonas_syringae
GCA_022647545.1	Pseudomonas_veronii
GCA_029419035.1	Raoultella_ornithinolytica
GCA_022103035.1	Raoultella_planticola
GCA_018368795.1	Roseburia_intestinalis
GCA_028727165.1	Ruminococcus_bromii
GCA_028724005.1	Streptococcus_alactolyticus
GCA_025908955.1	Streptococcus_anginosus
GCA_901472575.1	Streptococcus_equi
GCA_015059535.1	Streptococcus_equinus
GCA_026783355.1	Streptococcus_gallolyticus
GCA_026783025.1	Streptococcus_gordonii
GCA_028724065.1	Streptococcus_hyointestinalis
GCA_023931065.1	Streptococcus_infantarius
GCA_000148975.2	Streptococcus_infantis
GCA_015265085.1	Streptococcus_intermedius
GCA_003468285.1	Streptococcus_lutetiensis
GCA_026193875.1	Streptococcus_macedonicus
GCA_900638045.1	Streptococcus_mutans
GCA_000223235.2	Streptococcus_oralis
GCA_003437975.1	Streptococcus_parasanguinis
GCA_022833845.1	Streptococcus_parasuis
GCA_029223685.1	Streptococcus_parauberis
GCA_026782025.1	Streptococcus_pasteurianus
GCA_901297165.1	Streptococcus_pneumoniae
GCA_028325685.1	Streptococcus_salivarius
GCA_015264985.1	Streptococcus_sanguinis
GCA_013191045.1	Streptococcus_suis
GCA_021297245.1	Streptococcus_thermophilus
GCA_023061915.1	Streptococcus_uberis
GCA_018205175.1	Treponema_pallidum
GCA_022774365.1	Treponema_porcinum
GCA_028719965.1	Treponema_succinifaciens
GCA_021443805.1	Acidaminococcus_fermentans
GCA_029076695.1	Adlercreutzia_equolifaciens
GCA_014845605.1	Alistipes_indistinctus
GCA_008417605.1	Alistipes_onderdonkii
GCA_021991685.1	Bacillus_amyloliquefaciens
GCA_029698325.1	Bacillus_anthracis
GCA_026789205.1	Bacillus_atrophaeus
GCA_027710545.1	Bacillus_cereus
GCA_029707685.1	Bacillus_cytotoxicus
GCA_029526795.1	Bacillus_halotolerans
GCA_026788345.1	Bacillus_haynesii
GCA_026794875.1	Bacillus_inaquosorum
GCA_029708575.1	Bacillus_mobilis
GCA_029708795.1	Bacillus_mycoides
GCA_026275465.1	Bacillus_pacificus
GCA_029536395.1	Bacillus_paranthracis
GCA_001038525.1	Bacillus_safensis
GCA_026014025.1	Bacillus_siamensis
GCA_026789865.1	Bacillus_sonorensis
GCA_026789765.1	Bacillus_spizizenii
GCA_029705295.1	Bacillus_thuringiensis
GCA_029707325.1	Bacillus_toyonensis
GCA_029709435.1	Bacillus_tropicus
GCA_026791425.1	Bacillus_vallismortis
GCA_026275445.1	Bacillus_wiedmannii
GCA_024759505.1	Bacteroides_caccae
GCA_024789755.1	Bacteroides_faecis
GCA_008571255.1	Bacteroides_finegoldii
GCA_028399925.1	Bacteroides_ovatus
GCA_000511755.1	Bacteroides_pyogenes
GCA_009023165.1	Bacteroides_thetaiotaomicron
GCA_009093495.1	Bifidobacterium_adolescentis
GCA_028203155.1	Bifidobacterium_animalis
GCA_028202615.1	Bifidobacterium_bifidum
GCA_022649425.1	Bifidobacterium_crudilactis
GCA_028311845.1	Bifidobacterium_longum
GCA_028310885.1	Bifidobacterium_pseudocatenulatum
GCA_022655105.1	Bifidobacterium_psychraerophilum
GCA_022486725.1	Bifidobacterium_tibiigranuli
GCA_021531235.1	Blautia_producta
GCA_024161615.1	Campylobacter_coli
GCA_026873565.1	Campylobacter_hepaticus
GCA_001486825.1	Campylobacter_hyointestinalis
GCA_014064165.1	Campylobacter_jejuni
GCA_029101405.1	Campylobacter_lanienae
GCA_005079605.1	Campylobacter_lari
GCA_005120325.1	Campylobacter_upsaliensis
GCA_027277405.1	Campylobacter_ureolyticus
GCA_023035715.1	Citrobacter_amalonaticus
GCA_029717925.1	Citrobacter_braakii
GCA_029104455.1	Citrobacter_cronae
GCA_023034495.1	Citrobacter_farmeri
GCA_023690645.1	Citrobacter_freundii
GCA_015958665.1	Citrobacter_koseri
GCA_026552495.1	Citrobacter_portucalensis
GCA_022877765.1	Citrobacter_sedlakii
GCA_015943405.1	Citrobacter_werkmanii
GCA_019175665.2	Clostridioides_difficile
GCA_011018515.1	Clostridium_botulinum
GCA_028210725.1	Clostridium_butyricum
GCA_022650915.1	Clostridium_luticellarii
GCA_028210375.1	Clostridium_paraputrificum
GCA_019869105.1	Clostridium_perfringens
GCA_030035775.1	Clostridium_tertium
GCA_902501515.1	Collinsella_intestinalis
GCA_025289135.1	Coprococcus_catus
GCA_028368635.1	Coprococcus_comes
GCA_028208845.1	Eggerthella_lenta
GCA_028208295.1	Enterococcus_casseliflavus
GCA_947054975.1	Enterococcus_cecorum
GCA_903819105.1	Enterococcus_faecalis
GCA_020745295.1	Enterococcus_faecium
GCA_028368305.1	Enterococcus_innesii
GCA_025402855.1	Enterococcus_raffinosus
GCA_012095305.1	Escherichia_albertii
GCA_012808175.1	Escherichia_coli
GCA_017527765.1	Escherichia_fergusonii
GCA_029102925.1	Escherichia_marmotae
GCA_023227545.1	Haemophilus_influenzae
GCA_027950295.1	Klebsiella_aerogenes
GCA_026223915.1	Klebsiella_grimontii
GCA_020681485.1	Klebsiella_michiganensis
GCA_024633315.1	Klebsiella_oxytoca
GCA_028801595.1	Klebsiella_quasipneumoniae
GCA_024433715.1	Klebsiella_variicola
GCA_025194745.1	Lactobacillus_acidophilus
GCA_028308925.1	Lactobacillus_amylovorus
GCA_018721625.1	Lactobacillus_delbrueckii
GCA_027154595.1	Lactobacillus_gasseri
GCA_025290135.1	Lactobacillus_helsingborgensis
GCA_025191285.1	Lactobacillus_helveticus
GCA_027155925.1	Lactobacillus_jensenii
GCA_029906445.1	Lactobacillus_kefiranofaciens
GCA_029761625.1	Lactococcus_formosensis
GCA_025128885.1	Lactococcus_lactis
GCA_028368695.1	Lactococcus_petauri
GCA_030017215.1	Leuconostoc_lactis
GCA_025211155.1	Leuconostoc_suionicum
GCA_026794095.1	Paenibacillus_alvei
GCA_026793995.1	Paenibacillus_larvae
GCA_018372155.1	Paenibacillus_macerans
GCA_026797215.1	Paenibacillus_thiaminolyticus
GCA_019734385.1	Paeniclostridium_sordellii
GCA_024792215.1	Parabacteroides_johnsonii
GCA_028335125.1	Porphyromonas_gingivalis
GCA_015262495.1	Prevotella_histicola
GCA_015262125.1	Prevotella_nigrescens
GCA_015261305.1	Prevotella_salivae
GCA_015737845.1	Pseudomonas_aeruginosa
GCA_029835115.1	Pseudomonas_alcaligenes
GCA_003699445.1	Pseudomonas_amygdali
GCA_024749105.1	Pseudomonas_atacamensis
GCA_024722005.1	Pseudomonas_carnis
GCA_026314255.1	Pseudomonas_chengduensis
GCA_028200675.1	Pseudomonas_extremaustralis
GCA_016199775.1	Pseudomonas_fluorescens
GCA_026130225.1	Pseudomonas_fragi
GCA_029836535.1	Pseudomonas_juntendi
GCA_012719905.1	Pseudomonas_lactis
GCA_029843155.1	Pseudomonas_mosselii
GCA_029836465.1	Pseudomonas_nitroreducens
GCA_024749145.1	Pseudomonas_protegens
GCA_029772025.1	Pseudomonas_putida
GCA_024169305.1	Pseudomonas_reinekei
GCA_029841045.1	Pseudomonas_sichuanensis
GCA_013374695.1	Pseudomonas_syringae
GCA_016088515.2	Raoultella_ornithinolytica
GCA_015893725.1	Raoultella_planticola
GCA_029007375.1	Roseburia_hominis
GCA_001917015.1	Ruminococcus_bicirculans
GCA_029887925.1	Sphingobacterium_faecium
GCA_020980715.1	Streptococcus_agalactiae
GCA_029010275.1	Streptococcus_anginosus
GCA_028326085.1	Streptococcus_australis
GCA_015265145.1	Streptococcus_cristatus
GCA_015235555.1	Streptococcus_danieliae
GCA_030009115.1	Streptococcus_equi
GCA_026783265.1	Streptococcus_gallolyticus
GCA_023931005.1	Streptococcus_infantarius
GCA_014847295.1	Streptococcus_lutetiensis
GCA_026193885.1	Streptococcus_macedonicus
GCA_020530205.1	Streptococcus_mutans
GCA_028751645.1	Streptococcus_parasuis
GCA_029223705.1	Streptococcus_parauberis
GCA_026782065.1	Streptococcus_pasteurianus
GCA_901215955.1	Streptococcus_pneumoniae
GCA_018368505.1	Streptococcus_salivarius
GCA_023126575.1	Streptococcus_suis
GCA_021292735.1	Streptococcus_thermophilus
GCA_023062415.1	Streptococcus_uberis
GCA_026781325.1	Streptococcus_vestibularis
GCA_018206955.2	Treponema_pallidum
GCA_029218325.1	Treponema_porcinum
GCA_022777005.1	Veillonella_caviae
GCA_015264775.1	Veillonella_dispar
GCA_022773085.1	Acidaminococcus_fermentans
GCA_018371905.1	Alistipes_indistinctus
GCA_008416685.1	Alistipes_onderdonkii
GCA_023664045.1	Alistipes_senegalensis
GCA_019693755.1	Bacillus_aerophilus
GCA_028895325.1	Bacillus_amyloliquefaciens
GCA_029712605.1	Bacillus_cereus
GCA_025518305.1	Bacillus_mobilis
GCA_026791735.1	Bacillus_mojavensis
GCA_026787335.1	Bacillus_safensis
GCA_026790245.1	Bacillus_sonorensis
GCA_020218135.1	Bacillus_stratosphericus
GCA_022748695.1	Bacillus_vallismortis
GCA_024734115.1	Bacillus_velezensis
GCA_024759405.1	Bacteroides_faecis
GCA_025914155.1	Bacteroides_salyersiae
GCA_009021935.1	Bacteroides_thetaiotaomicron
GCA_021199575.1	Bacteroides_uniformis
GCA_009102455.1	Bacteroides_xylanisolvens
GCA_009094705.1	Bifidobacterium_adolescentis
GCA_020741545.1	Bifidobacterium_animalis
GCA_022647925.1	Bifidobacterium_crudilactis
GCA_028312925.1	Bifidobacterium_longum
GCA_009882045.1	Bifidobacterium_pseudocatenulatum
GCA_005135605.1	Campylobacter_fetus
GCA_026873595.1	Campylobacter_hepaticus
GCA_016976355.1	Campylobacter_upsaliensis
GCA_027276985.1	Campylobacter_ureolyticus
GCA_023035755.1	Citrobacter_amalonaticus
GCA_029718295.1	Citrobacter_braakii
GCA_025536255.1	Citrobacter_cronae
GCA_022532525.1	Citrobacter_freundii
GCA_015929645.1	Citrobacter_koseri
GCA_026552775.1	Citrobacter_portucalensis
GCA_015958865.1	Citrobacter_werkmanii
GCA_018965275.1	Clostridioides_difficile
GCA_011014425.1	Clostridium_botulinum
GCA_027627495.1	Clostridium_butyricum
GCA_028207335.1	Clostridium_tertium
GCA_028206955.1	Collinsella_aerofaciens
GCA_025992535.1	Collinsella_intestinalis
GCA_029005555.1	Coprococcus_catus
GCA_018916865.1	Coprococcus_comes
GCA_025605005.1	Cutibacterium_acnes
GCA_028208705.1	Eggerthella_lenta
GCA_026308615.1	Enterococcus_casseliflavus
GCA_947055015.1	Enterococcus_cecorum
GCA_018185475.1	Enterococcus_faecalis
GCA_019035495.1	Enterococcus_faecium
GCA_901482525.1	Enterococcus_hirae
GCA_028128555.1	Enterococcus_mundtii
GCA_012413365.1	Escherichia_coli
GCA_024706755.1	Escherichia_marmotae
GCA_022778005.1	Eubacterium_coprostanoligenes
GCA_020709375.1	Eubacterium_ventriosum
GCA_023226145.1	Haemophilus_influenzae
GCA_900450995.1	Haemophilus_parainfluenzae
GCA_029836625.1	Klebsiella_grimontii
GCA_021210085.1	Klebsiella_michiganensis
GCA_027160455.1	Lactobacillus_gasseri
GCA_024329685.1	Lactobacillus_helveticus
GCA_025347005.1	Lactobacillus_iners
GCA_027155625.1	Lactobacillus_mulieris
GCA_029761065.1	Lactococcus_formosensis
GCA_025132965.1	Lactococcus_lactis
GCA_003542875.1	Leuconostoc_pseudomesenteroides
GCA_026797755.1	Paenibacillus_alvei
GCA_018373455.1	Paeniclostridium_sordellii
GCA_014845775.1	Parabacteroides_johnsonii
GCA_009719845.1	Parabacteroides_merdae
GCA_029911295.1	Porphyromonas_gingivalis
GCA_009494185.1	Prevotella_copri
GCA_015262615.1	Prevotella_histicola
GCA_015261095.1	Prevotella_salivae
GCA_029838335.1	Pseudomonas_alcaligenes
GCA_001400675.1	Pseudomonas_amygdali
GCA_028682685.1	Pseudomonas_asiatica
GCA_024748815.1	Pseudomonas_atacamensis
GCA_028747365.1	Pseudomonas_chlororaphis
GCA_029335315.1	Pseudomonas_citronellolis
GCA_027982875.1	Pseudomonas_fragi
GCA_014062385.1	Pseudomonas_lactis
GCA_003813925.1	Pseudomonas_monteilii
GCA_029202505.1	Pseudomonas_protegens
GCA_029843205.1	Pseudomonas_sichuanensis
GCA_013374605.1	Pseudomonas_syringae
GCA_029269225.1	Pseudomonas_veronii
GCA_021184285.1	Streptococcus_anginosus
GCA_026783425.1	Streptococcus_gallolyticus
GCA_023927025.1	Streptococcus_infantarius
GCA_018379155.1	Streptococcus_lutetiensis
GCA_026194275.1	Streptococcus_macedonicus
GCA_020530285.1	Streptococcus_mutans
GCA_026782545.1	Streptococcus_oralis
GCA_018379295.1	Streptococcus_parasanguinis
GCA_029542045.1	Streptococcus_parasuis
GCA_025152645.1	Streptococcus_parauberis
GCA_902167815.1	Streptococcus_pasteurianus
GCA_026781795.1	Streptococcus_salivarius
GCA_026781465.1	Streptococcus_sanguinis
GCA_013195775.1	Streptococcus_suis
GCA_025186965.1	Streptococcus_thermophilus
GCA_023062115.1	Streptococcus_uberis
GCA_022773975.1	Treponema_porcinum
GCA_008420375.1	Alistipes_onderdonkii
GCA_026787745.1	Bacillus_altitudinis
GCA_029371985.1	Bacillus_amyloliquefaciens
GCA_029692385.1	Bacillus_anthracis
GCA_026793395.1	Bacillus_atrophaeus
GCA_029698065.1	Bacillus_cereus
GCA_029850415.1	Bacillus_cytotoxicus
GCA_026795345.1	Bacillus_halotolerans
GCA_026792235.1	Bacillus_haynesii
GCA_026788945.1	Bacillus_inaquosorum
GCA_028857645.1	Bacillus_licheniformis
GCA_029709615.1	Bacillus_mobilis
GCA_018741985.1	Bacillus_mycoides
GCA_025519075.1	Bacillus_pacificus
GCA_001691515.1	Bacillus_paralicheniformis
GCA_029709355.1	Bacillus_paranthracis
GCA_026787055.1	Bacillus_pumilus
GCA_026792305.1	Bacillus_sonorensis
GCA_026788875.1	Bacillus_spizizenii
GCA_025837035.1	Bacillus_subtilis
GCA_029705015.1	Bacillus_thuringiensis
GCA_029708095.1	Bacillus_toyonensis
GCA_006457285.1	Bacillus_tropicus
GCA_026792035.1	Bacillus_vallismortis
GCA_025518925.1	Bacillus_wiedmannii
GCA_008570885.1	Bacteroides_fragilis
GCA_028704835.1	Bacteroides_graminisolvens
GCA_024791485.1	Bacteroides_ovatus
GCA_028399495.1	Bacteroides_stercoris
GCA_028206315.1	Bifidobacterium_adolescentis
GCA_003474525.1	Bifidobacterium_pseudocatenulatum
GCA_022648665.1	Bifidobacterium_tibiigranuli
GCA_021140765.1	Campylobacter_coli
GCA_004972485.1	Campylobacter_hyointestinalis
GCA_010328845.1	Campylobacter_jejuni
GCA_005142155.1	Campylobacter_lari
GCA_028675455.1	Campylobacter_upsaliensis
GCA_027277005.1	Campylobacter_ureolyticus
GCA_023583765.1	Citrobacter_farmeri
GCA_018089985.1	Citrobacter_freundii
GCA_026349195.1	Citrobacter_koseri
GCA_022995925.1	Citrobacter_sedlakii
GCA_015958985.1	Citrobacter_werkmanii
GCA_018793985.1	Clostridioides_difficile
GCA_011016245.1	Clostridium_botulinum
GCA_028210495.1	Clostridium_paraputrificum
GCA_022651835.1	Clostridium_tyrobutyricum
GCA_947055035.1	Enterococcus_cecorum
GCA_015431885.1	Enterococcus_faecium
GCA_028622175.1	Escherichia_albertii
GCA_029102695.1	Escherichia_fergusonii
GCA_028322115.1	Faecalitalea_cylindroides
GCA_028321225.1	Flavonifractor_plautii
GCA_000222065.2	Haemophilus_haemolyticus
GCA_022152705.1	Klebsiella_aerogenes
GCA_029840205.1	Klebsiella_grimontii
GCA_016772995.1	Klebsiella_michiganensis
GCA_022103435.1	Klebsiella_oxytoca
GCA_028802585.1	Klebsiella_pasteurii
GCA_026153795.1	Klebsiella_pneumoniae
GCA_025093525.1	Klebsiella_quasipneumoniae
GCA_023961115.1	Klebsiella_variicola
GCA_018721365.1	Lactobacillus_delbrueckii
GCA_025191205.1	Lactobacillus_helveticus
GCA_000447825.1	Lactococcus_cremoris
GCA_029761615.1	Lactococcus_formosensis
GCA_025189175.1	Lactococcus_lactis
GCA_029823155.1	Leuconostoc_falkenbergense
GCA_025211255.1	Leuconostoc_suionicum
GCA_026794075.1	Paenibacillus_apiarius
GCA_026786795.1	Paenibacillus_larvae
GCA_028226775.1	Paenibacillus_thiaminolyticus
GCA_027474945.1	Parvimonas_micra
GCA_023938265.1	Pseudomonas_aeruginosa
GCA_001400475.1	Pseudomonas_amygdali
GCA_025791975.1	Pseudomonas_capsici
GCA_029843105.1	Pseudomonas_chengduensis
GCA_029842905.1	Pseudomonas_juntendi
GCA_024752495.1	Pseudomonas_mosselii
GCA_000953455.1	Pseudomonas_oleovorans
GCA_025466065.1	Pseudomonas_protegens
GCA_027583835.1	Pseudomonas_putida
GCA_003702035.1	Pseudomonas_savastanoi
GCA_015903105.1	Raoultella_ornithinolytica
GCA_027915515.1	Raoultella_planticola
GCA_030008895.1	Streptococcus_equi
GCA_019793885.1	Streptococcus_gallolyticus
GCA_026783105.1	Streptococcus_gordonii
GCA_023930965.1	Streptococcus_infantarius
GCA_026190295.1	Streptococcus_macedonicus
GCA_020531285.1	Streptococcus_mutans
GCA_025201235.1	Streptococcus_parauberis
GCA_901237895.1	Streptococcus_pneumoniae
GCA_021292915.1	Streptococcus_thermophilus
GCA_023062035.1	Streptococcus_uberis
GCA_030008255.1	Treponema_pallidum
GCA_022776025.1	Treponema_porcinum
GCA_026787755.1	Bacillus_altitudinis
GCA_028857455.1	Bacillus_licheniformis
GCA_026723705.1	Bacillus_paralicheniformis
GCA_026787085.1	Bacillus_pumilus
GCA_029537135.1	Bacillus_subtilis
GCA_021405615.1	Bacteroides_fragilis
GCA_028692115.1	Bacteroides_graminisolvens
GCA_024792395.1	Bacteroides_stercoris
GCA_022646365.1	Clostridium_beijerinckii
GCA_026651005.1	Clostridium_estertheticum
GCA_026130485.1	Clostridium_sporogenes
GCA_022487265.1	Clostridium_tyrobutyricum
GCA_028208575.1	Enterococcus_durans
GCA_028321705.1	Faecalitalea_cylindroides
GCA_028322985.1	Flavonifractor_plautii
GCA_000222085.2	Haemophilus_haemolyticus
GCA_028321785.1	Intestinimonas_butyriciproducens
GCA_028368715.1	Klebsiella_pasteurii
GCA_022066205.1	Klebsiella_pneumoniae
GCA_027161125.1	Lactobacillus_crispatus
GCA_024972895.1	Lactobacillus_paragasseri
GCA_025131075.1	Lactococcus_cremoris
GCA_025188605.1	Leuconostoc_citreum
GCA_025211365.1	Leuconostoc_falkenbergense
GCA_026797605.1	Paenibacillus_apiarius
GCA_020093005.1	Paenibacillus_polymyxa
GCA_021531385.1	Parabacteroides_distasonis
GCA_015263295.1	Parvimonas_micra
GCA_015261335.1	Prevotella_pallens
GCA_025792375.1	Pseudomonas_capsici
GCA_918698275.1	Pseudomonas_koreensis
GCA_029814875.1	Pseudomonas_oleovorans
GCA_026651425.1	Pseudomonas_otitidis
GCA_029764015.1	Pseudomonas_savastanoi
GCA_025447475.1	Pseudomonas_shahriarae
GCA_900631595.1	Raoultella_terrigena
GCA_000188315.1	Streptococcus_dysgalactiae
GCA_001578795.1	Streptococcus_gordonii
GCA_001595425.1	Streptococcus_iniae
GCA_028720645.1	Alistipes_senegalensis
GCA_019350915.1	Bacillus_aerophilus
GCA_029701145.1	Bacillus_anthracis
GCA_026791755.1	Bacillus_atrophaeus
GCA_029696825.1	Bacillus_cytotoxicus
GCA_023521015.1	Bacillus_halotolerans
GCA_026792635.1	Bacillus_haynesii
GCA_026794895.1	Bacillus_inaquosorum
GCA_016413745.1	Bacillus_mojavensis
GCA_030016355.1	Bacillus_mycoides
GCA_025685435.1	Bacillus_pacificus
GCA_025516225.1	Bacillus_paranthracis
GCA_026788105.1	Bacillus_safensis
GCA_026795785.1	Bacillus_spizizenii
GCA_020171425.1	Bacillus_stratosphericus
GCA_029705155.1	Bacillus_thuringiensis
GCA_029477175.1	Bacillus_toyonensis
GCA_025519345.1	Bacillus_tropicus
GCA_029846455.1	Bacillus_velezensis
GCA_029709675.1	Bacillus_wiedmannii
GCA_024791445.1	Bacteroides_faecis
GCA_008566525.1	Bacteroides_ovatus
GCA_024791645.1	Bacteroides_salyersiae
GCA_028398625.1	Bacteroides_thetaiotaomicron
GCA_018382075.1	Bacteroides_uniformis
GCA_024791675.1	Bacteroides_xylanisolvens
GCA_029340165.1	Bifidobacterium_animalis
GCA_022640875.1	Bifidobacterium_crudilactis
GCA_028311595.1	Bifidobacterium_longum
GCA_022487345.1	Bifidobacterium_tibiigranuli
GCA_005377345.1	Campylobacter_coli
GCA_005250805.1	Campylobacter_fetus
GCA_001486865.1	Campylobacter_hyointestinalis
GCA_025416715.1	Campylobacter_jejuni
GCA_025773005.1	Campylobacter_lari
GCA_022101495.1	Citrobacter_amalonaticus
GCA_015956885.1	Citrobacter_braakii
GCA_015899045.1	Citrobacter_farmeri
GCA_025879905.1	Citrobacter_sedlakii
GCA_028210235.1	Clostridium_paraputrificum
GCA_028207195.1	Clostridium_tertium
GCA_028206845.1	Collinsella_aerofaciens
GCA_029223045.1	Cutibacterium_acnes
GCA_028209285.1	Eggerthella_lenta
GCA_029015885.1	Enterococcus_faecalis
GCA_029814255.1	Enterococcus_hirae
GCA_028128535.1	Enterococcus_mundtii
GCA_027567735.1	Escherichia_albertii
GCA_018431725.1	Escherichia_coli
GCA_025390395.1	Escherichia_fergusonii
GCA_022777345.1	Eubacterium_coprostanoligenes
GCA_014846525.1	Eubacterium_ventriosum
GCA_018366995.1	Haemophilus_parainfluenzae
GCA_021936195.1	Klebsiella_aerogenes
GCA_025240065.1	Klebsiella_oxytoca
GCA_025878105.1	Klebsiella_quasipneumoniae
GCA_024989855.1	Klebsiella_variicola
GCA_025193635.1	Lactobacillus_delbrueckii
GCA_027156445.1	Lactobacillus_gasseri
GCA_025346465.1	Lactobacillus_iners
GCA_027153865.1	Lactobacillus_mulieris
GCA_025211125.1	Leuconostoc_pseudomesenteroides
GCA_030017315.1	Leuconostoc_suionicum
GCA_026797075.1	Paenibacillus_alvei
GCA_026794255.1	Paenibacillus_larvae
GCA_026797175.1	Paenibacillus_thiaminolyticus
GCA_003469345.1	Parabacteroides_merdae
GCA_026015725.1	Prevotella_copri
GCA_015262405.1	Prevotella_histicola
GCA_015260985.1	Prevotella_salivae
GCA_021676675.1	Pseudomonas_aeruginosa
GCA_028682645.1	Pseudomonas_asiatica
GCA_027924825.1	Pseudomonas_atacamensis
GCA_029841025.1	Pseudomonas_chengduensis
GCA_028747345.1	Pseudomonas_chlororaphis
GCA_025398795.1	Pseudomonas_citronellolis
GCA_029837635.1	Pseudomonas_juntendi
GCA_008015445.1	Pseudomonas_monteilii
GCA_029839145.1	Pseudomonas_mosselii
GCA_029772445.1	Pseudomonas_putida
GCA_009903305.1	Pseudomonas_syringae
GCA_002029325.1	Pseudomonas_veronii
GCA_024473625.1	Raoultella_ornithinolytica
GCA_027915555.1	Raoultella_planticola
GCA_025909655.1	Streptococcus_anginosus
GCA_021076985.1	Streptococcus_equi
GCA_026782525.1	Streptococcus_oralis
GCA_018381855.1	Streptococcus_parasanguinis
GCA_021654435.1	Streptococcus_parasuis
GCA_901287515.1	Streptococcus_pneumoniae
GCA_026781295.1	Streptococcus_sanguinis
GCA_013187895.1	Streptococcus_suis
GCA_026410005.1	Treponema_pallidum
GCA_018370815.1	Adlercreutzia_equolifaciens
GCA_029636605.1	Bacillus_anthracis
GCA_026793415.1	Bacillus_atrophaeus
GCA_029707305.1	Bacillus_cytotoxicus
GCA_002993725.1	Bacillus_halotolerans
GCA_026792595.1	Bacillus_haynesii
GCA_026792835.1	Bacillus_inaquosorum
GCA_029708835.1	Bacillus_mycoides
GCA_009884315.1	Bacillus_pacificus
GCA_029537615.1	Bacillus_paranthracis
GCA_025643715.1	Bacillus_siamensis
GCA_026790855.1	Bacillus_spizizenii
GCA_021277285.1	Bacillus_thuringiensis
GCA_029709755.1	Bacillus_toyonensis
GCA_029069095.1	Bacillus_tropicus
GCA_005217915.1	Bacillus_wiedmannii
GCA_000433575.1	Bacteroides_caccae
GCA_000436855.1	Bacteroides_finegoldii
GCA_028401045.1	Bacteroides_ovatus
GCA_022782765.1	Bacteroides_pyogenes
GCA_029723435.1	Bifidobacterium_bifidum
GCA_022655475.1	Bifidobacterium_psychraerophilum
GCA_022648525.1	Bifidobacterium_tibiigranuli
GCA_013302185.1	Blautia_producta
GCA_004946305.1	Campylobacter_coli
GCA_005178625.1	Campylobacter_hyointestinalis
GCA_010347905.1	Campylobacter_jejuni
GCA_028725725.1	Campylobacter_lanienae
GCA_005085025.1	Campylobacter_lari
GCA_023686585.1	Citrobacter_farmeri
GCA_021215275.1	Citrobacter_sedlakii
GCA_003129525.1	Clostridium_beijerinckii
GCA_026651045.1	Clostridium_estertheticum
GCA_022651945.1	Clostridium_luticellarii
GCA_028210475.1	Clostridium_paraputrificum
GCA_019871765.1	Clostridium_perfringens
GCA_026130265.1	Clostridium_sporogenes
GCA_009873965.1	Enterococcus_durans
GCA_028368315.1	Enterococcus_innesii
GCA_018376435.1	Enterococcus_raffinosus
GCA_027566915.1	Escherichia_albertii
GCA_020386475.1	Escherichia_fergusonii
GCA_028321865.1	Intestinimonas_butyriciproducens
GCA_022165485.1	Klebsiella_aerogenes
GCA_021208705.1	Klebsiella_oxytoca
GCA_028863795.1	Klebsiella_quasipneumoniae
GCA_021853095.1	Klebsiella_variicola
GCA_025194805.1	Lactobacillus_acidophilus
GCA_028308895.1	Lactobacillus_amylovorus
GCA_025346885.1	Lactobacillus_crispatus
GCA_018719155.1	Lactobacillus_delbrueckii
GCA_026428255.1	Lactobacillus_helsingborgensis
GCA_027155585.1	Lactobacillus_jensenii
GCA_029874425.1	Lactobacillus_kefiranofaciens
GCA_028882125.1	Lactobacillus_paragasseri
GCA_029761345.1	Lactococcus_petauri
GCA_025122295.1	Leuconostoc_citreum
GCA_003529125.1	Leuconostoc_lactis
GCA_028402095.1	Leuconostoc_suionicum
GCA_028993745.1	Paenibacillus_larvae
GCA_022834755.1	Paenibacillus_macerans
GCA_003437195.1	Paenibacillus_polymyxa
GCA_026797265.1	Paenibacillus_thiaminolyticus
GCA_003539615.1	Parabacteroides_distasonis
GCA_015262095.1	Prevotella_nigrescens
GCA_015261395.1	Prevotella_pallens
GCA_021589505.1	Pseudomonas_aeruginosa
GCA_029840285.1	Pseudomonas_carnis
GCA_029841965.1	Pseudomonas_chengduensis
GCA_029581615.1	Pseudomonas_extremaustralis
GCA_003241595.1	Pseudomonas_fluorescens
GCA_029838345.1	Pseudomonas_juntendi
GCA_025447595.1	Pseudomonas_koreensis
GCA_029838575.1	Pseudomonas_mosselii
GCA_024170355.1	Pseudomonas_nitroreducens
GCA_030016935.1	Pseudomonas_otitidis
GCA_029772785.1	Pseudomonas_putida
GCA_029505415.1	Pseudomonas_reinekei
GCA_028656835.1	Pseudomonas_shahriarae
GCA_020778275.1	Raoultella_ornithinolytica
GCA_900706865.1	Raoultella_planticola
GCA_901420665.1	Raoultella_terrigena
GCA_024462985.1	Roseburia_hominis
GCA_018382835.1	Ruminococcus_bicirculans
GCA_025340125.1	Sphingobacterium_faecium
GCA_020983565.1	Streptococcus_agalactiae
GCA_028325925.1	Streptococcus_australis
GCA_026783785.1	Streptococcus_cristatus
GCA_013415455.1	Streptococcus_danieliae
GCA_029234115.1	Streptococcus_dysgalactiae
GCA_015767535.1	Streptococcus_equi
GCA_000403625.1	Streptococcus_iniae
GCA_901317955.1	Streptococcus_pneumoniae
GCA_028308045.1	Streptococcus_vestibularis
GCA_018202815.2	Treponema_pallidum
GCA_022786285.1	Veillonella_caviae
GCA_018381935.1	Veillonella_dispar

## Sheet: Cluster Metrics
	min_samples	max_eps	distance metric	average silhouette coefficient	# of species clusters generated
Combination 1	2	inf	minkowski	0.468946	476
Combination 2	3	10000	minkowski	0.39433	348
Combination 3	2	100	euclidean	0.46199	468
Combination 4	5	1	minkowski	0.291052	122
Combination 5	3	inf	euclidean	0.386083	360
Combination 6	2	100	cosine	0.465039	471
Combination 7	5	100	minkowski	0.391935	204
Combination 8	5	inf	cosine	0.395534	181
Combination 9	2	1000	minkowski	0.468946	476
Combination 10	5	100	euclidean	0.404994	209

## Sheet: Classification Metrics
Taxonomic Rank	Simulated Test	Kraken2 With RefSeq-DB MCC	Kraken2 With HiTaxon-DB MCC	Kaiju with RefSeq-DB MCC	Kaiju with HiTaxon-DB MCC	Kraken2 With RefSeq-DB F1	Kraken2 With HiTaxon-DB F1	Kaiju with RefSeq-DB F1	Kaiju with HiTaxon-DB F1
species	1	0.527402	0.573313	0.425081	0.43547	0.609072	0.650454	0.509182	0.536124
genus	1	0.915024	0.896425	0.901999	0.883364	0.913412	0.894886	0.903968	0.877845
family	1	0.924404	0.904956	0.92374	0.906087	0.915305	0.900113	0.912615	0.893706
order	1	0.928344	0.906638	0.929704	0.913177	0.952357	0.935184	0.950047	0.931011
class	1	0.92269	0.896974	0.926021	0.905751	0.944301	0.923142	0.944865	0.922156
phylum	1	0.915933	0.887557	0.92118	0.899269	0.945949	0.936824	0.953419	0.943661
species	2	0.587422	0.618394	0.480289	0.483211	0.617266	0.65036	0.512298	0.53622
genus	2	0.918697	0.900241	0.903229	0.891283	0.923018	0.900921	0.914166	0.88553
family	2	0.928481	0.909386	0.926837	0.913364	0.917221	0.898764	0.916206	0.893977
order	2	0.931336	0.910183	0.932963	0.919259	0.955503	0.936006	0.953675	0.931415
class	2	0.926988	0.902536	0.931579	0.914057	0.949955	0.925522	0.950649	0.924029
phylum	2	0.922342	0.895883	0.930616	0.910202	0.967833	0.958809	0.9707	0.96157
species	3	0.541589	0.57883	0.442388	0.44998	0.613646	0.652325	0.508803	0.535901
genus	3	0.898955	0.880619	0.889704	0.879711	0.915238	0.898193	0.907287	0.884287
family	3	0.908953	0.89002	0.914481	0.90255	0.907336	0.892865	0.908659	0.89023
order	3	0.912973	0.891125	0.922159	0.909773	0.949556	0.933267	0.949689	0.930993
class	3	0.905944	0.880543	0.91906	0.902275	0.939199	0.919308	0.942749	0.920414
phylum	3	0.897767	0.869927	0.915611	0.895818	0.946318	0.93708	0.95581	0.946275
species	4	0.537041	0.569974	0.439826	0.442812	0.617872	0.65038	0.513893	0.536021
genus	4	0.891787	0.872176	0.887127	0.876975	0.915113	0.895738	0.908108	0.88171
family	4	0.901263	0.8811	0.910789	0.899264	0.907367	0.891089	0.909779	0.890393
order	4	0.904478	0.881876	0.918228	0.906207	0.945608	0.927757	0.948092	0.928103
class	4	0.896785	0.870789	0.914875	0.898923	0.934501	0.911947	0.942082	0.917938
phylum	4	0.887993	0.859653	0.911149	0.892119	0.94378	0.933818	0.954668	0.944222
species	5	0.562745	0.601568	0.456895	0.462392	0.615479	0.651213	0.514301	0.537578
genus	5	0.917703	0.899773	0.898569	0.888553	0.914528	0.896743	0.905776	0.881892
family	5	0.92733	0.908753	0.923045	0.911352	0.916695	0.902061	0.915935	0.898057
order	5	0.931643	0.910385	0.931061	0.918453	0.955161	0.938548	0.955757	0.937394
class	5	0.926318	0.901523	0.928822	0.911991	0.948617	0.92837	0.953535	0.931254
phylum	5	0.920197	0.893083	0.926018	0.906457	0.955112	0.946065	0.960855	0.951556
species	6	0.554461	0.586036	0.449346	0.452934	0.615593	0.649113	0.511586	0.535594
genus	6	0.914672	0.896344	0.895677	0.88573	0.921021	0.902452	0.911816	0.887461
family	6	0.92628	0.906398	0.924008	0.911489	0.914986	0.89954	0.915707	0.896624
order	6	0.929732	0.907509	0.930716	0.917864	0.953646	0.936546	0.954943	0.935055
class	6	0.924032	0.898017	0.928125	0.911154	0.944886	0.923386	0.950358	0.926246
phylum	6	0.918648	0.889978	0.92695	0.906525	0.955014	0.9455	0.962417	0.952382
species	7	0.546063	0.588082	0.442409	0.447999	0.620613	0.658835	0.517949	0.542469
genus	7	0.913463	0.895248	0.89244	0.882875	0.904619	0.885083	0.896148	0.870766
family	7	0.92479	0.90562	0.920808	0.909076	0.909465	0.893123	0.909002	0.889921
order	7	0.928823	0.907622	0.928128	0.916541	0.950117	0.933673	0.949835	0.932008
class	7	0.9227	0.89731	0.925066	0.909266	0.943046	0.923151	0.946841	0.925279
phylum	7	0.917168	0.889188	0.923664	0.904336	0.945249	0.93692	0.953899	0.945523
species	8	0.56017	0.612276	0.452854	0.464614	0.619598	0.659276	0.518123	0.544743
genus	8	0.912658	0.894353	0.89384	0.883436	0.908986	0.889463	0.900804	0.875575
family	8	0.922829	0.903808	0.919813	0.907955	0.911322	0.895826	0.911345	0.892951
order	8	0.926608	0.905403	0.927177	0.915269	0.954454	0.938235	0.953639	0.935879
class	8	0.920996	0.895943	0.925007	0.908674	0.949334	0.92907	0.952089	0.929869
phylum	8	0.914869	0.887492	0.922657	0.90329	0.951753	0.943418	0.958197	0.949323
species	9	0.542129	0.582565	0.437035	0.44319	0.609948	0.64843	0.506283	0.532041
genus	9	0.902769	0.885372	0.884722	0.875712	0.917909	0.898733	0.907651	0.882239
family	9	0.913849	0.896005	0.912559	0.901027	0.913828	0.900006	0.912459	0.894453
order	9	0.917054	0.89617	0.919441	0.907221	0.949763	0.935275	0.949126	0.931041
class	9	0.911043	0.886417	0.916714	0.900148	0.94451	0.925472	0.947554	0.925298
phylum	9	0.90399	0.877213	0.913837	0.894119	0.947166	0.938396	0.955342	0.944809
species	10	0.550137	0.590295	0.440645	0.448364	0.609776	0.649199	0.509772	0.535496
genus	10	0.917392	0.899921	0.898267	0.888983	0.911487	0.893568	0.901367	0.878496
family	10	0.927349	0.909095	0.923241	0.912423	0.916112	0.901797	0.914188	0.89777
order	10	0.930791	0.910563	0.930047	0.919205	0.955339	0.939675	0.954157	0.938044
class	10	0.925188	0.901177	0.927362	0.912251	0.948319	0.929256	0.951128	0.930866
phylum	10	0.918552	0.891883	0.924697	0.90605	0.949974	0.941748	0.956996	0.948881
