# Supplementary material for: HiTaxon: a hierarchical ensemble framework for taxonomic classification of short reads
Source: Bioinform Adv. 2024 Feb 1;4(1):vbae016. doi: 10.1093/bioadv/vbae016 (PMC10873905; doi:10.1093/bioadv/vbae016)
Supplement: vbae016_Supplementary_Data [file vbae016_supplementary_data.zip › vbae016_Supplementary_Data/S3_Data.xlsx]

## Sheet: HiTaxon
accession	genus	species
GCF_001953645.1	Alteromonas	Alteromonas_abrolhosensis
GCF_003367475.1	Alteromonas	Alteromonas_aestuariivivens
GCF_002993365.1	Alteromonas	Alteromonas_alba
GCF_019249295.1	Alteromonas	Alteromonas_antoniana
GCF_000934525.1	Alteromonas	Alteromonas_australica
GCF_001757105.1	Alteromonas	Alteromonas_confluentis
GCF_002807665.1	Alteromonas	Alteromonas_facilis
GCF_002807685.1	Alteromonas	Alteromonas_flava
GCF_010500895.1	Alteromonas	Alteromonas_genovensis
GCF_002993325.1	Alteromonas	Alteromonas_gracilis
GCF_014651815.1	Alteromonas	Alteromonas_halophila
GCF_010500915.1	Alteromonas	Alteromonas_hispanica
GCF_001758465.1	Alteromonas	Alteromonas_lipolytica
GCF_019249215.1	Alteromonas	Alteromonas_lipotrueae
GCF_019249245.1	Alteromonas	Alteromonas_lipotrueiana
GCF_001578515.1	Alteromonas	Alteromonas_macleodii
GCF_000299995.1	Alteromonas	Alteromonas_macleodii
GCF_000300175.1	Alteromonas	Alteromonas_macleodii
GCF_903772925.1	Alteromonas	Alteromonas_macleodii
GCF_023805395.1	Alteromonas	Alteromonas_macleodii
GCF_000172635.2	Alteromonas	Alteromonas_macleodii
GCF_001562235.1	Alteromonas	Alteromonas_macleodii
GCF_000808575.1	Alteromonas	Alteromonas_marina
GCF_001886435.1	Alteromonas	Alteromonas_mediterranea
GCF_009759785.1	Alteromonas	Alteromonas_mediterranea
GCF_001886415.1	Alteromonas	Alteromonas_mediterranea
GCF_000020585.3	Alteromonas	Alteromonas_mediterranea
GCF_000310085.1	Alteromonas	Alteromonas_mediterranea
GCF_000213655.1	Alteromonas	Alteromonas_naphthalenivorans
GCF_003731635.1	Alteromonas	Alteromonas_oceani
GCF_002499975.2	Alteromonas	Alteromonas_pelagimontana
GCF_012911815.1	Alteromonas	Alteromonas_ponticola
GCF_005117025.1	Alteromonas	Alteromonas_portus
GCF_010500865.1	Alteromonas	Alteromonas_profundi
GCF_003820355.1	Alteromonas	Alteromonas_sediminis
GCF_001632765.1	Alteromonas	Alteromonas_stellipolaris
GCF_900129815.1	Asaccharospora	Asaccharospora_irregularis
GCF_001636425.1	Bacillus	Bacillus_acidicola
GCF_014138805.1	Bacillus	Bacillus_aerius
GCF_009183655.1	Bacillus	Bacillus_aerolatus
GCF_004101925.1	Bacillus	Bacillus_aerophilus
GCF_011751575.1	Bacillus	Bacillus_albus
GCF_004116085.1	Bacillus	Bacillus_albus
GCF_004153665.1	Bacillus	Bacillus_albus
GCF_015620945.1	Bacillus	Bacillus_albus
GCF_009740005.1	Bacillus	Bacillus_albus
GCF_011751595.1	Bacillus	Bacillus_albus
GCF_004116035.1	Bacillus	Bacillus_albus
GCF_004116415.1	Bacillus	Bacillus_albus
GCF_002019795.1	Bacillus	Bacillus_alkalicellulosilyticus
GCF_019042735.1	Bacillus	Bacillus_alkalicola
GCF_002797415.1	Bacillus	Bacillus_alkalisoli
GCF_006007905.1	Bacillus	Bacillus_altitudinis
GCF_013283915.1	Bacillus	Bacillus_altitudinis
GCF_016767855.1	Bacillus	Bacillus_altitudinis
GCF_017161205.1	Bacillus	Bacillus_altitudinis
GCF_017948365.1	Bacillus	Bacillus_altitudinis
GCF_021654595.1	Bacillus	Bacillus_altitudinis
GCF_022570695.1	Bacillus	Bacillus_altitudinis
GCF_022700755.1	Bacillus	Bacillus_altitudinis
GCF_024380035.1	Bacillus	Bacillus_altitudinis
GCF_023823755.1	Bacillus	Bacillus_altitudinis
GCF_024362715.1	Bacillus	Bacillus_altitudinis
GCF_000299555.2	Bacillus	Bacillus_altitudinis
GCF_001431145.1	Bacillus	Bacillus_altitudinis
GCF_024397295.1	Bacillus	Bacillus_altitudinis
GCF_004563755.2	Bacillus	Bacillus_altitudinis
GCF_005849435.1	Bacillus	Bacillus_altitudinis
GCF_000948175.1	Bacillus	Bacillus_alveayuensis
GCF_003149715.1	Bacillus	Bacillus_amyloliquefaciens
GCF_007362635.1	Bacillus	Bacillus_amyloliquefaciens
GCF_007923205.1	Bacillus	Bacillus_amyloliquefaciens
GCF_008824205.1	Bacillus	Bacillus_amyloliquefaciens
GCF_020311635.1	Bacillus	Bacillus_amyloliquefaciens
GCF_022559645.1	Bacillus	Bacillus_amyloliquefaciens
GCF_018363035.1	Bacillus	Bacillus_amyloliquefaciens
GCF_001889285.1	Bacillus	Bacillus_amyloliquefaciens
GCF_014622745.1	Bacillus	Bacillus_amyloliquefaciens
GCF_022492915.1	Bacillus	Bacillus_amyloliquefaciens
GCF_019880425.1	Bacillus	Bacillus_amyloliquefaciens
GCF_003149695.1	Bacillus	Bacillus_amyloliquefaciens
GCF_019856555.1	Bacillus	Bacillus_amyloliquefaciens
GCF_021233135.1	Bacillus	Bacillus_amyloliquefaciens
GCF_017603845.1	Bacillus	Bacillus_amyloliquefaciens
GCF_004421045.1	Bacillus	Bacillus_amyloliquefaciens
GCF_000494835.1	Bacillus	Bacillus_amyloliquefaciens
GCF_001922005.1	Bacillus	Bacillus_amyloliquefaciens
GCF_003868675.1	Bacillus	Bacillus_amyloliquefaciens
GCF_002173635.1	Bacillus	Bacillus_amyloliquefaciens
GCF_000204275.1	Bacillus	Bacillus_amyloliquefaciens
GCF_019880285.1	Bacillus	Bacillus_amyloliquefaciens
GCF_902375605.1	Bacillus	Bacillus_andreraoultii
GCF_000534935.2	Bacillus	Bacillus_anthracis
GCF_000725325.1	Bacillus	Bacillus_anthracis
GCF_000832425.1	Bacillus	Bacillus_anthracis
GCF_000832465.1	Bacillus	Bacillus_anthracis
GCF_001936375.1	Bacillus	Bacillus_anthracis
GCF_002356575.1	Bacillus	Bacillus_anthracis
GCF_003227955.1	Bacillus	Bacillus_anthracis
GCF_006742565.1	Bacillus	Bacillus_anthracis
GCF_022014775.1	Bacillus	Bacillus_anthracis
GCF_022220545.1	Bacillus	Bacillus_anthracis
GCF_022220625.1	Bacillus	Bacillus_anthracis
GCF_022220685.1	Bacillus	Bacillus_anthracis
GCF_022221205.1	Bacillus	Bacillus_anthracis
GCF_022221325.1	Bacillus	Bacillus_anthracis
GCF_000258885.1	Bacillus	Bacillus_anthracis
GCF_002277915.1	Bacillus	Bacillus_anthracis
GCF_000512775.2	Bacillus	Bacillus_anthracis
GCF_000512835.2	Bacillus	Bacillus_anthracis
GCF_001543225.1	Bacillus	Bacillus_anthracis
GCF_022014795.1	Bacillus	Bacillus_anthracis
GCF_001683215.1	Bacillus	Bacillus_anthracis
GCF_000008165.1	Bacillus	Bacillus_anthracis
GCF_022014755.1	Bacillus	Bacillus_anthracis
GCF_022221125.1	Bacillus	Bacillus_anthracis
GCF_000833125.1	Bacillus	Bacillus_anthracis
GCF_022221045.1	Bacillus	Bacillus_anthracis
GCF_000021445.1	Bacillus	Bacillus_anthracis
GCF_000832785.1	Bacillus	Bacillus_anthracis
GCF_022221145.1	Bacillus	Bacillus_anthracis
GCF_000295695.2	Bacillus	Bacillus_anthracis
GCF_006088855.1	Bacillus	Bacillus_anthracis
GCF_022221285.1	Bacillus	Bacillus_anthracis
GCF_000583105.1	Bacillus	Bacillus_anthracis
GCF_022220565.1	Bacillus	Bacillus_anthracis
GCF_022220905.1	Bacillus	Bacillus_anthracis
GCF_022221165.1	Bacillus	Bacillus_anthracis
GCF_000832965.1	Bacillus	Bacillus_anthracis
GCF_023824055.1	Bacillus	Bacillus_anthracis
GCF_019915265.1	Bacillus	Bacillus_aquiflavi
GCF_002243495.1	Bacillus	Bacillus_atrophaeus
GCF_018140555.1	Bacillus	Bacillus_atrophaeus
GCF_019443725.1	Bacillus	Bacillus_atrophaeus
GCF_000742675.1	Bacillus	Bacillus_atrophaeus
GCF_001587405.1	Bacillus	Bacillus_atrophaeus
GCF_018200265.1	Bacillus	Bacillus_australimaris
GCF_020002245.1	Bacillus	Bacillus_badius
GCF_001632185.1	Bacillus	Bacillus_badius
GCF_001591605.1	Bacillus	Bacillus_badius
GCF_014207535.1	Bacillus	Bacillus_benzoevorans
GCF_000299035.1	Bacillus	Bacillus_bingmayongensis
GCF_000831065.1	Bacillus	Bacillus_bombysepticus
GCF_004124315.2	Bacillus	Bacillus_cabrialesii
GCF_003944805.1	Bacillus	Bacillus_canaveralius
GCF_017832095.1	Bacillus	Bacillus_capparidis
GCF_020524035.1	Bacillus	Bacillus_carboniphilus
GCF_001277915.1	Bacillus	Bacillus_cereus
GCF_001635995.1	Bacillus	Bacillus_cereus
GCF_001880305.1	Bacillus	Bacillus_cereus
GCF_002000005.1	Bacillus	Bacillus_cereus
GCF_003568565.1	Bacillus	Bacillus_cereus
GCF_004801195.1	Bacillus	Bacillus_cereus
GCF_006349735.2	Bacillus	Bacillus_cereus
GCF_009739985.1	Bacillus	Bacillus_cereus
GCF_013177495.2	Bacillus	Bacillus_cereus
GCF_016774555.1	Bacillus	Bacillus_cereus
GCF_018309125.1	Bacillus	Bacillus_cereus
GCF_021654915.1	Bacillus	Bacillus_cereus
GCF_021654935.1	Bacillus	Bacillus_cereus
GCF_021654995.1	Bacillus	Bacillus_cereus
GCF_021655015.1	Bacillus	Bacillus_cereus
GCF_021655055.1	Bacillus	Bacillus_cereus
GCF_021655135.1	Bacillus	Bacillus_cereus
GCF_023516415.1	Bacillus	Bacillus_cereus
GCF_024498915.1	Bacillus	Bacillus_cereus
GCF_000021205.1	Bacillus	Bacillus_cereus
GCF_000021785.1	Bacillus	Bacillus_cereus
GCF_000832845.1	Bacillus	Bacillus_cereus
GCF_000143605.1	Bacillus	Bacillus_cereus
GCF_003013315.1	Bacillus	Bacillus_cereus
GCF_002813875.1	Bacillus	Bacillus_cereus
GCF_001635915.1	Bacillus	Bacillus_cereus
GCF_022700995.1	Bacillus	Bacillus_cereus
GCF_013267255.1	Bacillus	Bacillus_cereus
GCF_003020845.1	Bacillus	Bacillus_cereus
GCF_002214705.1	Bacillus	Bacillus_cereus
GCF_001721145.1	Bacillus	Bacillus_cereus
GCF_002216125.1	Bacillus	Bacillus_cereus
GCF_021391515.1	Bacillus	Bacillus_cereus
GCF_008041975.1	Bacillus	Bacillus_cereus
GCF_016774575.1	Bacillus	Bacillus_cereus
GCF_021655295.1	Bacillus	Bacillus_cereus
GCF_023094015.1	Bacillus	Bacillus_cereus
GCF_000789315.1	Bacillus	Bacillus_cereus
GCF_002290105.1	Bacillus	Bacillus_cereus
GCF_000021225.1	Bacillus	Bacillus_cereus
GCF_000008005.1	Bacillus	Bacillus_cereus
GCF_000833045.1	Bacillus	Bacillus_cereus
GCF_001941885.1	Bacillus	Bacillus_cereus
GCF_000835185.1	Bacillus	Bacillus_cereus
GCF_021655255.1	Bacillus	Bacillus_cereus
GCF_021655335.1	Bacillus	Bacillus_cereus
GCF_021654895.1	Bacillus	Bacillus_cereus
GCF_021655035.1	Bacillus	Bacillus_cereus
GCF_000832865.1	Bacillus	Bacillus_cereus
GCF_021655215.1	Bacillus	Bacillus_cereus
GCF_016027015.1	Bacillus	Bacillus_cereus
GCF_013267775.1	Bacillus	Bacillus_cereus
GCF_000504145.1	Bacillus	Bacillus_cihuensis
GCF_003428195.1	Bacillus	Bacillus_clarus
GCF_001516885.1	Bacillus	Bacillus_coahuilensis
GCF_017909235.1	Bacillus	Bacillus_cytotoxicus
GCF_017909295.1	Bacillus	Bacillus_cytotoxicus
GCF_000017425.1	Bacillus	Bacillus_cytotoxicus
GCF_017909015.1	Bacillus	Bacillus_cytotoxicus
GCF_002251005.2	Bacillus	Bacillus_cytotoxicus
GCF_002250965.2	Bacillus	Bacillus_cytotoxicus
GCF_002250905.2	Bacillus	Bacillus_cytotoxicus
GCF_007995155.1	Bacillus	Bacillus_dafuensis
GCF_900156875.1	Bacillus	Bacillus_dakarensis
GCF_000612665.1	Bacillus	Bacillus_dielmonensis
GCF_016908875.1	Bacillus	Bacillus_ectoiniformans
GCF_900094975.1	Bacillus	Bacillus_enclensis
GCF_012955605.1	Bacillus	Bacillus_fonticola
GCF_002746455.1	Bacillus	Bacillus_fungorum
GCF_001590835.1	Bacillus	Bacillus_gaemokensis
GCF_004103615.1	Bacillus	Bacillus_glycinifermentans
GCF_013349925.1	Bacillus	Bacillus_glycinifermentans
GCF_002443095.1	Bacillus	Bacillus_glycinifermentans
GCF_001278705.1	Bacillus	Bacillus_gobiensis
GCF_013179555.1	Bacillus	Bacillus_haikouensis
GCF_024266605.1	Bacillus	Bacillus_halotolerans
GCF_024266645.1	Bacillus	Bacillus_halotolerans
GCF_014621755.1	Bacillus	Bacillus_halotolerans
GCF_013347105.1	Bacillus	Bacillus_halotolerans
GCF_018417515.1	Bacillus	Bacillus_halotolerans
GCF_024510645.1	Bacillus	Bacillus_halotolerans
GCF_002592025.1	Bacillus	Bacillus_halotolerans
GCF_014042035.1	Bacillus	Bacillus_haynesii
GCF_001969855.1	Bacillus	Bacillus_haynesii
GCF_018332515.1	Bacillus	Bacillus_hominis
GCF_019598985.1	Bacillus	Bacillus_inaquosorum
GCF_003148415.1	Bacillus	Bacillus_inaquosorum
GCF_023238325.1	Bacillus	Bacillus_inaquosorum
GCF_000473245.1	Bacillus	Bacillus_infantis
GCF_024706405.1	Bacillus	Bacillus_infantis
GCF_000743215.1	Bacillus	Bacillus_intestinalis
GCF_002155045.1	Bacillus	Bacillus_intestinalis
GCF_022809095.1	Bacillus	Bacillus_kexueae
GCF_001375515.1	Bacillus	Bacillus_kwashiorkori
GCF_003226345.1	Bacillus	Bacillus_lacisalsi
GCF_002074095.1	Bacillus	Bacillus_licheniformis
GCF_002504325.1	Bacillus	Bacillus_licheniformis
GCF_004101525.1	Bacillus	Bacillus_licheniformis
GCF_004526275.1	Bacillus	Bacillus_licheniformis
GCF_016026835.1	Bacillus	Bacillus_licheniformis
GCF_021401425.1	Bacillus	Bacillus_licheniformis
GCF_022700915.1	Bacillus	Bacillus_licheniformis
GCF_002074115.1	Bacillus	Bacillus_licheniformis
GCF_002173675.1	Bacillus	Bacillus_licheniformis
GCF_003339545.1	Bacillus	Bacillus_licheniformis
GCF_003595625.1	Bacillus	Bacillus_licheniformis
GCF_002966955.1	Bacillus	Bacillus_licheniformis
GCF_022630555.1	Bacillus	Bacillus_licheniformis
GCF_003606405.1	Bacillus	Bacillus_licheniformis
GCF_004103575.1	Bacillus	Bacillus_licheniformis
GCF_017338795.1	Bacillus	Bacillus_licheniformis
GCF_006094335.1	Bacillus	Bacillus_licheniformis
GCF_009739945.1	Bacillus	Bacillus_luti
GCF_000712595.1	Bacillus	Bacillus_manliponensis
GCF_902168435.1	Bacillus	Bacillus_marasmi
GCF_001644195.2	Bacillus	Bacillus_marinisedimentorum
GCF_900098925.1	Bacillus	Bacillus_massiliglaciei
GCF_900199725.1	Bacillus	Bacillus_massiliigabonensis
GCF_902374955.1	Bacillus	Bacillus_massilioanorexius
GCF_000380245.2	Bacillus	Bacillus_massiliogorillae
GCF_900117315.1	Bacillus	Bacillus_massilionigeriensis
GCF_900111815.1	Bacillus	Bacillus_mediterraneensis
GCF_008923265.1	Bacillus	Bacillus_mesophilum
GCF_011008845.1	Bacillus	Bacillus_mesophilus
GCF_023278615.1	Bacillus	Bacillus_methanolicus
GCF_008764365.1	Bacillus	Bacillus_methanolicus
GCF_003612955.1	Bacillus	Bacillus_mobilis
GCF_900094815.1	Bacillus	Bacillus_mobilis
GCF_007682195.1	Bacillus	Bacillus_mobilis
GCF_900176845.1	Bacillus	Bacillus_mobilis
GCF_012648005.1	Bacillus	Bacillus_mojavensis
GCF_018739525.1	Bacillus	Bacillus_mycoides
GCF_018739645.1	Bacillus	Bacillus_mycoides
GCF_018739685.1	Bacillus	Bacillus_mycoides
GCF_018741005.1	Bacillus	Bacillus_mycoides
GCF_018741165.1	Bacillus	Bacillus_mycoides
GCF_018742285.1	Bacillus	Bacillus_mycoides
GCF_000018825.1	Bacillus	Bacillus_mycoides
GCF_018740945.1	Bacillus	Bacillus_mycoides
GCF_018741085.1	Bacillus	Bacillus_mycoides
GCF_000775975.1	Bacillus	Bacillus_mycoides
GCF_018739385.1	Bacillus	Bacillus_mycoides
GCF_018736745.1	Bacillus	Bacillus_mycoides
GCF_018739445.1	Bacillus	Bacillus_mycoides
GCF_018741145.1	Bacillus	Bacillus_mycoides
GCF_018742225.1	Bacillus	Bacillus_mycoides
GCF_022630575.1	Bacillus	Bacillus_mycoides
GCF_002104575.1	Bacillus	Bacillus_mycoides
GCF_018739705.1	Bacillus	Bacillus_mycoides
GCF_018739665.1	Bacillus	Bacillus_mycoides
GCF_001584345.1	Bacillus	Bacillus_nakamurai
GCF_024241155.1	Bacillus	Bacillus_nakamurai
GCF_000612805.1	Bacillus	Bacillus_ndiopicus
GCF_001375535.1	Bacillus	Bacillus_niameyensis
GCF_018141025.1	Bacillus	Bacillus_nitratireducens
GCF_007682355.1	Bacillus	Bacillus_nitratireducens
GCF_007676605.1	Bacillus	Bacillus_nitratireducens
GCF_014836955.1	Bacillus	Bacillus_norwichensis
GCF_900207585.1	Bacillus	Bacillus_oleivorans
GCF_020861345.1	Bacillus	Bacillus_pacificus
GCF_020686605.1	Bacillus	Bacillus_pacificus
GCF_014876595.1	Bacillus	Bacillus_pacificus
GCF_016908495.1	Bacillus	Bacillus_pakistanensis
GCF_002068155.1	Bacillus	Bacillus_paralicheniformis
GCF_021654755.1	Bacillus	Bacillus_paralicheniformis
GCF_002993945.1	Bacillus	Bacillus_paralicheniformis
GCF_900635765.1	Bacillus	Bacillus_paralicheniformis
GCF_018324505.1	Bacillus	Bacillus_paralicheniformis
GCF_008365255.1	Bacillus	Bacillus_paralicheniformis
GCF_003711025.1	Bacillus	Bacillus_paralicheniformis
GCF_018332495.1	Bacillus	Bacillus_paramobilis
GCF_007682005.1	Bacillus	Bacillus_paramycoides
GCF_005848985.1	Bacillus	Bacillus_paranthracis
GCF_018513785.1	Bacillus	Bacillus_paranthracis
GCF_023824115.1	Bacillus	Bacillus_paranthracis
GCF_009648955.1	Bacillus	Bacillus_paranthracis
GCF_016834515.1	Bacillus	Bacillus_paranthracis
GCF_022458745.1	Bacillus	Bacillus_piscicola
GCF_001884065.1	Bacillus	Bacillus_proteolyticus
GCF_000161435.1	Bacillus	Bacillus_pseudomycoides
GCF_002550445.1	Bacillus	Bacillus_pseudomycoides
GCF_002552575.1	Bacillus	Bacillus_pseudomycoides
GCF_002553115.1	Bacillus	Bacillus_pseudomycoides
GCF_002553275.1	Bacillus	Bacillus_pseudomycoides
GCF_002555145.1	Bacillus	Bacillus_pseudomycoides
GCF_002555785.1	Bacillus	Bacillus_pseudomycoides
GCF_002555995.1	Bacillus	Bacillus_pseudomycoides
GCF_002556505.1	Bacillus	Bacillus_pseudomycoides
GCF_002557065.1	Bacillus	Bacillus_pseudomycoides
GCF_002557245.1	Bacillus	Bacillus_pseudomycoides
GCF_002557535.1	Bacillus	Bacillus_pseudomycoides
GCF_002557585.1	Bacillus	Bacillus_pseudomycoides
GCF_002568705.1	Bacillus	Bacillus_pseudomycoides
GCF_002568975.1	Bacillus	Bacillus_pseudomycoides
GCF_002569005.1	Bacillus	Bacillus_pseudomycoides
GCF_002569585.1	Bacillus	Bacillus_pseudomycoides
GCF_002569605.1	Bacillus	Bacillus_pseudomycoides
GCF_002569755.1	Bacillus	Bacillus_pseudomycoides
GCF_002571515.1	Bacillus	Bacillus_pseudomycoides
GCF_002571545.1	Bacillus	Bacillus_pseudomycoides
GCF_002571985.1	Bacillus	Bacillus_pseudomycoides
GCF_002572065.1	Bacillus	Bacillus_pseudomycoides
GCF_002572375.1	Bacillus	Bacillus_pseudomycoides
GCF_002579115.1	Bacillus	Bacillus_pseudomycoides
GCF_002579385.1	Bacillus	Bacillus_pseudomycoides
GCF_002579975.1	Bacillus	Bacillus_pseudomycoides
GCF_002582485.1	Bacillus	Bacillus_pseudomycoides
GCF_002583865.1	Bacillus	Bacillus_pseudomycoides
GCF_002588885.1	Bacillus	Bacillus_pseudomycoides
GCF_002589635.1	Bacillus	Bacillus_pseudomycoides
GCF_000832885.1	Bacillus	Bacillus_pseudomycoides
GCF_002569925.1	Bacillus	Bacillus_pseudomycoides
GCF_002550145.1	Bacillus	Bacillus_pseudomycoides
GCF_000161455.1	Bacillus	Bacillus_pseudomycoides
GCF_002583735.1	Bacillus	Bacillus_pseudomycoides
GCF_002582085.1	Bacillus	Bacillus_pseudomycoides
GCF_002580745.1	Bacillus	Bacillus_pseudomycoides
GCF_002555415.1	Bacillus	Bacillus_pseudomycoides
GCF_002552715.1	Bacillus	Bacillus_pseudomycoides
GCF_002581285.1	Bacillus	Bacillus_pseudomycoides
GCF_002569205.1	Bacillus	Bacillus_pseudomycoides
GCF_002572385.1	Bacillus	Bacillus_pseudomycoides
GCF_002571845.1	Bacillus	Bacillus_pseudomycoides
GCF_000161415.1	Bacillus	Bacillus_pseudomycoides
GCF_002569565.1	Bacillus	Bacillus_pseudomycoides
GCF_002580615.1	Bacillus	Bacillus_pseudomycoides
GCF_002572465.1	Bacillus	Bacillus_pseudomycoides
GCF_002569985.1	Bacillus	Bacillus_pseudomycoides
GCF_002555275.1	Bacillus	Bacillus_pseudomycoides
GCF_002557285.1	Bacillus	Bacillus_pseudomycoides
GCF_002555545.1	Bacillus	Bacillus_pseudomycoides
GCF_002556345.1	Bacillus	Bacillus_pseudomycoides
GCF_002581425.1	Bacillus	Bacillus_pseudomycoides
GCF_002556975.1	Bacillus	Bacillus_pseudomycoides
GCF_002582195.1	Bacillus	Bacillus_pseudomycoides
GCF_002550255.1	Bacillus	Bacillus_pseudomycoides
GCF_022811845.1	Bacillus	Bacillus_pseudomycoides
GCF_002582035.1	Bacillus	Bacillus_pseudomycoides
GCF_003431975.1	Bacillus	Bacillus_pumilus
GCF_024498355.1	Bacillus	Bacillus_pumilus
GCF_001578165.1	Bacillus	Bacillus_pumilus
GCF_013423765.1	Bacillus	Bacillus_pumilus
GCF_900186955.1	Bacillus	Bacillus_pumilus
GCF_003571425.1	Bacillus	Bacillus_pumilus
GCF_001704975.1	Bacillus	Bacillus_pumilus
GCF_016464375.1	Bacillus	Bacillus_renqingensis
GCF_917563915.1	Bacillus	Bacillus_rhizoplanae
GCF_902375395.1	Bacillus	Bacillus_rubiinfantis
GCF_023238245.1	Bacillus	Bacillus_rugosus
GCF_001895885.1	Bacillus	Bacillus_safensis
GCF_001938665.1	Bacillus	Bacillus_safensis
GCF_023716805.1	Bacillus	Bacillus_safensis
GCF_001938705.1	Bacillus	Bacillus_safensis
GCF_003581585.1	Bacillus	Bacillus_salacetis
GCF_004358205.1	Bacillus	Bacillus_salipaludis
GCF_018332475.1	Bacillus	Bacillus_sanguinis
GCF_020519665.1	Bacillus	Bacillus_shivajii
GCF_002850535.1	Bacillus	Bacillus_siamensis
GCF_002271775.1	Bacillus	Bacillus_siamensis
GCF_016313165.1	Bacillus	Bacillus_siamensis
GCF_900156865.1	Bacillus	Bacillus_sinesaloumensis
GCF_001050115.1	Bacillus	Bacillus_smithii
GCF_902374505.1	Bacillus	Bacillus_smithii
GCF_001742425.1	Bacillus	Bacillus_solimangrovi
GCF_002797395.1	Bacillus	Bacillus_solitudinis
GCF_002202015.1	Bacillus	Bacillus_sonorensis
GCF_018332995.1	Bacillus	Bacillus_sonorensis
GCF_900166645.1	Bacillus	Bacillus_sonorensis
GCF_001592005.1	Bacillus	Bacillus_sonorensis
GCF_003473165.1	Bacillus	Bacillus_sonorensis
GCF_022748675.1	Bacillus	Bacillus_spizizenii
GCF_900445425.1	Bacillus	Bacillus_spizizenii
GCF_023703335.1	Bacillus	Bacillus_stercoris
GCF_000353245.1	Bacillus	Bacillus_stratosphericus
GCF_002898435.1	Bacillus	Bacillus_stratosphericus
GCF_013205125.1	Bacillus	Bacillus_stratosphericus
GCF_001039015.1	Bacillus	Bacillus_stratosphericus
GCF_001043535.1	Bacillus	Bacillus_stratosphericus
GCF_017939705.1	Bacillus	Bacillus_suaedae
GCF_016890225.1	Bacillus	Bacillus_suaedaesalsae
GCF_000789295.1	Bacillus	Bacillus_subtilis
GCF_001604995.1	Bacillus	Bacillus_subtilis
GCF_001720505.1	Bacillus	Bacillus_subtilis
GCF_001746575.1	Bacillus	Bacillus_subtilis
GCF_002269175.1	Bacillus	Bacillus_subtilis
GCF_002290305.1	Bacillus	Bacillus_subtilis
GCF_002893805.1	Bacillus	Bacillus_subtilis
GCF_003610955.1	Bacillus	Bacillus_subtilis
GCF_004101405.1	Bacillus	Bacillus_subtilis
GCF_004101425.1	Bacillus	Bacillus_subtilis
GCF_004101945.1	Bacillus	Bacillus_subtilis
GCF_004119615.1	Bacillus	Bacillus_subtilis
GCF_004119635.1	Bacillus	Bacillus_subtilis
GCF_004119655.1	Bacillus	Bacillus_subtilis
GCF_004119675.1	Bacillus	Bacillus_subtilis
GCF_004119775.1	Bacillus	Bacillus_subtilis
GCF_004119835.1	Bacillus	Bacillus_subtilis
GCF_009363835.1	Bacillus	Bacillus_subtilis
GCF_009497795.1	Bacillus	Bacillus_subtilis
GCF_009497815.1	Bacillus	Bacillus_subtilis
GCF_009662215.1	Bacillus	Bacillus_subtilis
GCF_009662335.1	Bacillus	Bacillus_subtilis
GCF_009665145.1	Bacillus	Bacillus_subtilis
GCF_009866865.1	Bacillus	Bacillus_subtilis
GCF_009913515.1	Bacillus	Bacillus_subtilis
GCF_009913595.1	Bacillus	Bacillus_subtilis
GCF_014879275.1	Bacillus	Bacillus_subtilis
GCF_019464335.1	Bacillus	Bacillus_subtilis
GCF_019704335.1	Bacillus	Bacillus_subtilis
GCF_021172185.1	Bacillus	Bacillus_subtilis
GCF_021497545.1	Bacillus	Bacillus_subtilis
GCF_023612315.1	Bacillus	Bacillus_subtilis
GCF_024508095.1	Bacillus	Bacillus_subtilis
GCF_001565875.1	Bacillus	Bacillus_subtilis
GCF_024508195.1	Bacillus	Bacillus_subtilis
GCF_001660525.1	Bacillus	Bacillus_subtilis
GCF_002201995.1	Bacillus	Bacillus_subtilis
GCF_002202035.1	Bacillus	Bacillus_subtilis
GCF_003665195.1	Bacillus	Bacillus_subtilis
GCF_003665215.1	Bacillus	Bacillus_subtilis
GCF_003665235.1	Bacillus	Bacillus_subtilis
GCF_003665255.1	Bacillus	Bacillus_subtilis
GCF_004328925.1	Bacillus	Bacillus_subtilis
GCF_018454405.1	Bacillus	Bacillus_subtilis
GCF_018986855.1	Bacillus	Bacillus_subtilis
GCF_000227485.1	Bacillus	Bacillus_subtilis
GCF_000293765.1	Bacillus	Bacillus_subtilis
GCF_000338735.1	Bacillus	Bacillus_subtilis
GCF_000349795.1	Bacillus	Bacillus_subtilis
GCF_000009045.1	Bacillus	Bacillus_subtilis
GCF_000953615.1	Bacillus	Bacillus_subtilis
GCF_000971925.1	Bacillus	Bacillus_subtilis
GCF_022700955.1	Bacillus	Bacillus_subtilis
GCF_021398545.1	Bacillus	Bacillus_subtilis
GCF_009662435.1	Bacillus	Bacillus_subtilis
GCF_006088795.1	Bacillus	Bacillus_subtilis
GCF_019704355.1	Bacillus	Bacillus_subtilis
GCF_000699525.1	Bacillus	Bacillus_subtilis
GCF_005160425.1	Bacillus	Bacillus_subtilis
GCF_019704475.1	Bacillus	Bacillus_subtilis
GCF_009857115.1	Bacillus	Bacillus_subtilis
GCF_003184225.1	Bacillus	Bacillus_subtilis
GCF_015535655.1	Bacillus	Bacillus_subtilis
GCF_012648345.1	Bacillus	Bacillus_subtilis
GCF_009884005.1	Bacillus	Bacillus_subtilis
GCF_023078435.1	Bacillus	Bacillus_subtilis
GCF_000186745.1	Bacillus	Bacillus_subtilis
GCF_005849145.1	Bacillus	Bacillus_subtilis
GCF_022654795.1	Bacillus	Bacillus_subtilis
GCF_003148355.1	Bacillus	Bacillus_subtilis
GCF_009662195.1	Bacillus	Bacillus_subtilis
GCF_008831405.1	Bacillus	Bacillus_subtilis
GCF_009662175.1	Bacillus	Bacillus_subtilis
GCF_009913275.1	Bacillus	Bacillus_subtilis
GCF_024508175.1	Bacillus	Bacillus_subtilis
GCF_004119695.1	Bacillus	Bacillus_subtilis
GCF_023520855.1	Bacillus	Bacillus_subtilis
GCF_023521175.1	Bacillus	Bacillus_subtilis
GCF_023521275.1	Bacillus	Bacillus_subtilis
GCF_009662355.1	Bacillus	Bacillus_subtilis
GCF_017753785.1	Bacillus	Bacillus_subtilis
GCF_022370975.1	Bacillus	Bacillus_subtilis
GCF_009913535.1	Bacillus	Bacillus_subtilis
GCF_004119555.1	Bacillus	Bacillus_subtilis
GCF_003665395.1	Bacillus	Bacillus_subtilis
GCF_002269195.1	Bacillus	Bacillus_subtilis
GCF_004101365.1	Bacillus	Bacillus_subtilis
GCF_014961985.1	Bacillus	Bacillus_subtilis
GCF_002096095.1	Bacillus	Bacillus_subtilis
GCF_020773035.1	Bacillus	Bacillus_subtilis
GCF_001890405.1	Bacillus	Bacillus_subtilis
GCF_022453545.1	Bacillus	Bacillus_subtilis
GCF_018884165.1	Bacillus	Bacillus_subtilis
GCF_001465815.1	Bacillus	Bacillus_subtilis
GCF_002216085.1	Bacillus	Bacillus_subtilis
GCF_022647025.1	Bacillus	Bacillus_subtilis
GCF_002163815.1	Bacillus	Bacillus_subtilis
GCF_000227465.1	Bacillus	Bacillus_subtilis
GCF_006364495.1	Bacillus	Bacillus_subtilis
GCF_015602625.1	Bacillus	Bacillus_subtilis
GCF_001808235.1	Bacillus	Bacillus_subtilis
GCF_001597265.1	Bacillus	Bacillus_subtilis
GCF_001969815.1	Bacillus	Bacillus_swezeyi
GCF_008682385.1	Bacillus	Bacillus_swezeyi
GCF_003318295.1	Bacillus	Bacillus_taeanensis
GCF_019042215.1	Bacillus	Bacillus_tamaricis
GCF_009466385.1	Bacillus	Bacillus_tepidiphilus
GCF_012225885.1	Bacillus	Bacillus_tequilensis
GCF_001243895.1	Bacillus	Bacillus_testis
GCF_000832485.1	Bacillus	Bacillus_thuringiensis
GCF_002192515.1	Bacillus	Bacillus_thuringiensis
GCF_002222555.1	Bacillus	Bacillus_thuringiensis
GCF_013267315.1	Bacillus	Bacillus_thuringiensis
GCF_022816845.1	Bacillus	Bacillus_thuringiensis
GCF_023921665.1	Bacillus	Bacillus_thuringiensis
GCF_001183785.1	Bacillus	Bacillus_thuringiensis
GCF_000717535.1	Bacillus	Bacillus_thuringiensis
GCF_013267795.1	Bacillus	Bacillus_thuringiensis
GCF_013267815.1	Bacillus	Bacillus_thuringiensis
GCF_013343075.1	Bacillus	Bacillus_thuringiensis
GCF_003546665.1	Bacillus	Bacillus_thuringiensis
GCF_016070565.1	Bacillus	Bacillus_thuringiensis
GCF_001721165.1	Bacillus	Bacillus_thuringiensis
GCF_000497525.1	Bacillus	Bacillus_thuringiensis
GCF_001548175.1	Bacillus	Bacillus_thuringiensis
GCF_002173755.1	Bacillus	Bacillus_thuringiensis
GCF_021595545.1	Bacillus	Bacillus_thuringiensis
GCF_002184245.1	Bacillus	Bacillus_thuringiensis
GCF_000747545.1	Bacillus	Bacillus_thuringiensis
GCF_021651035.1	Bacillus	Bacillus_thuringiensis
GCF_020809145.1	Bacillus	Bacillus_thuringiensis
GCF_020809125.1	Bacillus	Bacillus_thuringiensis
GCF_006151925.1	Bacillus	Bacillus_thuringiensis
GCF_000292455.1	Bacillus	Bacillus_thuringiensis
GCF_001598095.1	Bacillus	Bacillus_thuringiensis
GCF_022810725.1	Bacillus	Bacillus_thuringiensis
GCF_005155285.1	Bacillus	Bacillus_thuringiensis
GCF_020177275.1	Bacillus	Bacillus_tianshenii
GCF_902374785.1	Bacillus	Bacillus_timonensis
GCF_000290815.1	Bacillus	Bacillus_toyonensis
GCF_000291115.1	Bacillus	Bacillus_toyonensis
GCF_000291395.1	Bacillus	Bacillus_toyonensis
GCF_000293745.1	Bacillus	Bacillus_toyonensis
GCF_000399445.1	Bacillus	Bacillus_toyonensis
GCF_002550525.1	Bacillus	Bacillus_toyonensis
GCF_002550545.1	Bacillus	Bacillus_toyonensis
GCF_002550925.1	Bacillus	Bacillus_toyonensis
GCF_002550975.1	Bacillus	Bacillus_toyonensis
GCF_002551735.1	Bacillus	Bacillus_toyonensis
GCF_002551965.1	Bacillus	Bacillus_toyonensis
GCF_002552225.1	Bacillus	Bacillus_toyonensis
GCF_002552405.1	Bacillus	Bacillus_toyonensis
GCF_002552615.1	Bacillus	Bacillus_toyonensis
GCF_002552775.1	Bacillus	Bacillus_toyonensis
GCF_002552785.1	Bacillus	Bacillus_toyonensis
GCF_002552975.1	Bacillus	Bacillus_toyonensis
GCF_002554865.1	Bacillus	Bacillus_toyonensis
GCF_002554905.1	Bacillus	Bacillus_toyonensis
GCF_002555055.1	Bacillus	Bacillus_toyonensis
GCF_002555905.1	Bacillus	Bacillus_toyonensis
GCF_002555915.1	Bacillus	Bacillus_toyonensis
GCF_002555975.1	Bacillus	Bacillus_toyonensis
GCF_002556885.1	Bacillus	Bacillus_toyonensis
GCF_002557005.1	Bacillus	Bacillus_toyonensis
GCF_002557225.1	Bacillus	Bacillus_toyonensis
GCF_002557515.1	Bacillus	Bacillus_toyonensis
GCF_002557865.1	Bacillus	Bacillus_toyonensis
GCF_002568725.1	Bacillus	Bacillus_toyonensis
GCF_002569065.1	Bacillus	Bacillus_toyonensis
GCF_002569325.1	Bacillus	Bacillus_toyonensis
GCF_002569395.1	Bacillus	Bacillus_toyonensis
GCF_002569465.1	Bacillus	Bacillus_toyonensis
GCF_002569745.1	Bacillus	Bacillus_toyonensis
GCF_002569835.1	Bacillus	Bacillus_toyonensis
GCF_002570115.1	Bacillus	Bacillus_toyonensis
GCF_002570405.1	Bacillus	Bacillus_toyonensis
GCF_002571605.1	Bacillus	Bacillus_toyonensis
GCF_002571615.1	Bacillus	Bacillus_toyonensis
GCF_002572005.1	Bacillus	Bacillus_toyonensis
GCF_002572235.1	Bacillus	Bacillus_toyonensis
GCF_002572475.1	Bacillus	Bacillus_toyonensis
GCF_002579305.1	Bacillus	Bacillus_toyonensis
GCF_002579625.1	Bacillus	Bacillus_toyonensis
GCF_002579735.1	Bacillus	Bacillus_toyonensis
GCF_002579895.1	Bacillus	Bacillus_toyonensis
GCF_002580085.1	Bacillus	Bacillus_toyonensis
GCF_002580975.1	Bacillus	Bacillus_toyonensis
GCF_002581765.1	Bacillus	Bacillus_toyonensis
GCF_002581925.1	Bacillus	Bacillus_toyonensis
GCF_002585135.1	Bacillus	Bacillus_toyonensis
GCF_002588635.1	Bacillus	Bacillus_toyonensis
GCF_002588835.1	Bacillus	Bacillus_toyonensis
GCF_002588905.1	Bacillus	Bacillus_toyonensis
GCF_002589305.1	Bacillus	Bacillus_toyonensis
GCF_002589605.1	Bacillus	Bacillus_toyonensis
GCF_012395365.1	Bacillus	Bacillus_toyonensis
GCF_019599385.1	Bacillus	Bacillus_toyonensis
GCF_016605985.1	Bacillus	Bacillus_toyonensis
GCF_002580455.1	Bacillus	Bacillus_toyonensis
GCF_002556705.1	Bacillus	Bacillus_toyonensis
GCF_002557445.1	Bacillus	Bacillus_toyonensis
GCF_002554925.1	Bacillus	Bacillus_toyonensis
GCF_002585395.1	Bacillus	Bacillus_toyonensis
GCF_002552125.1	Bacillus	Bacillus_toyonensis
GCF_002555765.1	Bacillus	Bacillus_toyonensis
GCF_002551565.1	Bacillus	Bacillus_toyonensis
GCF_002551705.1	Bacillus	Bacillus_toyonensis
GCF_002569455.1	Bacillus	Bacillus_toyonensis
GCF_018741545.1	Bacillus	Bacillus_toyonensis
GCF_002555345.1	Bacillus	Bacillus_toyonensis
GCF_002585525.1	Bacillus	Bacillus_toyonensis
GCF_002570345.1	Bacillus	Bacillus_toyonensis
GCF_000293505.1	Bacillus	Bacillus_toyonensis
GCF_002568845.1	Bacillus	Bacillus_toyonensis
GCF_000293525.1	Bacillus	Bacillus_toyonensis
GCF_018739605.1	Bacillus	Bacillus_toyonensis
GCF_022509865.1	Bacillus	Bacillus_toyonensis
GCF_002581955.1	Bacillus	Bacillus_toyonensis
GCF_900168355.1	Bacillus	Bacillus_toyonensis
GCF_002557255.1	Bacillus	Bacillus_toyonensis
GCF_002571435.1	Bacillus	Bacillus_toyonensis
GCF_002556945.1	Bacillus	Bacillus_toyonensis
GCF_002581275.1	Bacillus	Bacillus_toyonensis
GCF_002556715.1	Bacillus	Bacillus_toyonensis
GCF_002553375.1	Bacillus	Bacillus_toyonensis
GCF_002589255.1	Bacillus	Bacillus_toyonensis
GCF_000412315.1	Bacillus	Bacillus_toyonensis
GCF_000291015.1	Bacillus	Bacillus_toyonensis
GCF_002582095.1	Bacillus	Bacillus_toyonensis
GCF_002582205.1	Bacillus	Bacillus_toyonensis
GCF_000399405.1	Bacillus	Bacillus_toyonensis
GCF_001275045.2	Bacillus	Bacillus_toyonensis
GCF_000496285.1	Bacillus	Bacillus_toyonensis
GCF_002557555.1	Bacillus	Bacillus_toyonensis
GCF_002556135.1	Bacillus	Bacillus_toyonensis
GCF_002572295.1	Bacillus	Bacillus_toyonensis
GCF_002569445.1	Bacillus	Bacillus_toyonensis
GCF_002554965.1	Bacillus	Bacillus_toyonensis
GCF_002569115.1	Bacillus	Bacillus_toyonensis
GCF_018741125.1	Bacillus	Bacillus_toyonensis
GCF_022170805.1	Bacillus	Bacillus_toyonensis
GCF_002572455.1	Bacillus	Bacillus_toyonensis
GCF_002550355.1	Bacillus	Bacillus_toyonensis
GCF_002556125.1	Bacillus	Bacillus_toyonensis
GCF_002556765.1	Bacillus	Bacillus_toyonensis
GCF_002568825.1	Bacillus	Bacillus_toyonensis
GCF_002553415.1	Bacillus	Bacillus_toyonensis
GCF_002571555.1	Bacillus	Bacillus_toyonensis
GCF_018741625.1	Bacillus	Bacillus_toyonensis
GCF_002572415.1	Bacillus	Bacillus_toyonensis
GCF_002569805.1	Bacillus	Bacillus_toyonensis
GCF_002557505.1	Bacillus	Bacillus_toyonensis
GCF_002555025.1	Bacillus	Bacillus_toyonensis
GCF_002583715.1	Bacillus	Bacillus_toyonensis
GCF_002569365.1	Bacillus	Bacillus_toyonensis
GCF_002557145.1	Bacillus	Bacillus_toyonensis
GCF_002581735.1	Bacillus	Bacillus_toyonensis
GCF_003610835.1	Bacillus	Bacillus_toyonensis
GCF_023824035.1	Bacillus	Bacillus_tropicus
GCF_007682405.1	Bacillus	Bacillus_tropicus
GCF_010994525.1	Bacillus	Bacillus_tropicus
GCF_013331815.1	Bacillus	Bacillus_tropicus
GCF_020667855.1	Bacillus	Bacillus_tropicus
GCF_016026855.1	Bacillus	Bacillus_tropicus
GCF_007672275.1	Bacillus	Bacillus_tropicus
GCF_018141085.1	Bacillus	Bacillus_tropicus
GCF_900104575.1	Bacillus	Bacillus_tuaregi
GCF_004116955.1	Bacillus	Bacillus_vallismortis
GCF_000815275.2	Bacillus	Bacillus_velezensis
GCF_001854345.1	Bacillus	Bacillus_velezensis
GCF_001857985.1	Bacillus	Bacillus_velezensis
GCF_002072695.1	Bacillus	Bacillus_velezensis
GCF_002105595.1	Bacillus	Bacillus_velezensis
GCF_002944585.1	Bacillus	Bacillus_velezensis
GCF_003076535.1	Bacillus	Bacillus_velezensis
GCF_003667745.1	Bacillus	Bacillus_velezensis
GCF_003721475.1	Bacillus	Bacillus_velezensis
GCF_003854915.1	Bacillus	Bacillus_velezensis
GCF_003855275.1	Bacillus	Bacillus_velezensis
GCF_004329055.1	Bacillus	Bacillus_velezensis
GCF_008727675.1	Bacillus	Bacillus_velezensis
GCF_009789615.1	Bacillus	Bacillus_velezensis
GCF_009856975.1	Bacillus	Bacillus_velezensis
GCF_009914135.1	Bacillus	Bacillus_velezensis
GCF_009914175.1	Bacillus	Bacillus_velezensis
GCF_009931675.1	Bacillus	Bacillus_velezensis
GCF_012226065.1	Bacillus	Bacillus_velezensis
GCF_013201135.1	Bacillus	Bacillus_velezensis
GCF_013201465.1	Bacillus	Bacillus_velezensis
GCF_013694265.1	Bacillus	Bacillus_velezensis
GCF_013701805.1	Bacillus	Bacillus_velezensis
GCF_013875015.1	Bacillus	Bacillus_velezensis
GCF_014048285.1	Bacillus	Bacillus_velezensis
GCF_014048385.1	Bacillus	Bacillus_velezensis
GCF_014117505.1	Bacillus	Bacillus_velezensis
GCF_015732475.1	Bacillus	Bacillus_velezensis
GCF_016904925.1	Bacillus	Bacillus_velezensis
GCF_017742975.1	Bacillus	Bacillus_velezensis
GCF_018415955.1	Bacillus	Bacillus_velezensis
GCF_018771665.1	Bacillus	Bacillus_velezensis
GCF_019334525.1	Bacillus	Bacillus_velezensis
GCF_019880485.1	Bacillus	Bacillus_velezensis
GCF_020149525.1	Bacillus	Bacillus_velezensis
GCF_020150015.1	Bacillus	Bacillus_velezensis
GCF_020995365.1	Bacillus	Bacillus_velezensis
GCF_021495995.1	Bacillus	Bacillus_velezensis
GCF_022371095.1	Bacillus	Bacillus_velezensis
GCF_023516175.1	Bacillus	Bacillus_velezensis
GCF_023573165.1	Bacillus	Bacillus_velezensis
GCF_023573285.1	Bacillus	Bacillus_velezensis
GCF_023573325.1	Bacillus	Bacillus_velezensis
GCF_024408125.1	Bacillus	Bacillus_velezensis
GCF_024499135.1	Bacillus	Bacillus_velezensis
GCF_000493375.1	Bacillus	Bacillus_velezensis
GCF_004101805.1	Bacillus	Bacillus_velezensis
GCF_022700875.1	Bacillus	Bacillus_velezensis
GCF_002893845.1	Bacillus	Bacillus_velezensis
GCF_018732185.1	Bacillus	Bacillus_velezensis
GCF_000284395.1	Bacillus	Bacillus_velezensis
GCF_016859395.1	Bacillus	Bacillus_velezensis
GCF_022313395.1	Bacillus	Bacillus_velezensis
GCF_004119855.1	Bacillus	Bacillus_velezensis
GCF_000455565.1	Bacillus	Bacillus_velezensis
GCF_018629015.1	Bacillus	Bacillus_velezensis
GCF_022488425.1	Bacillus	Bacillus_velezensis
GCF_023921085.1	Bacillus	Bacillus_velezensis
GCF_018866365.1	Bacillus	Bacillus_velezensis
GCF_011784665.1	Bacillus	Bacillus_velezensis
GCF_002741705.1	Bacillus	Bacillus_velezensis
GCF_021184205.1	Bacillus	Bacillus_velezensis
GCF_022385175.1	Bacillus	Bacillus_velezensis
GCF_009913335.1	Bacillus	Bacillus_velezensis
GCF_009913475.1	Bacillus	Bacillus_velezensis
GCF_009913495.1	Bacillus	Bacillus_velezensis
GCF_016415725.1	Bacillus	Bacillus_velezensis
GCF_024508215.1	Bacillus	Bacillus_velezensis
GCF_012647845.1	Bacillus	Bacillus_velezensis
GCF_002968415.1	Bacillus	Bacillus_velezensis
GCF_021228895.1	Bacillus	Bacillus_velezensis
GCF_020162235.1	Bacillus	Bacillus_velezensis
GCF_022370935.1	Bacillus	Bacillus_velezensis
GCF_013284785.2	Bacillus	Bacillus_velezensis
GCF_023573245.1	Bacillus	Bacillus_velezensis
GCF_006489255.1	Bacillus	Bacillus_velezensis
GCF_022344025.1	Bacillus	Bacillus_velezensis
GCF_000685725.1	Bacillus	Bacillus_velezensis
GCF_009663035.1	Bacillus	Bacillus_velezensis
GCF_021390055.1	Bacillus	Bacillus_velezensis
GCF_014358035.1	Bacillus	Bacillus_velezensis
GCF_024637955.1	Bacillus	Bacillus_velezensis
GCF_003045165.1	Bacillus	Bacillus_velezensis
GCF_011769925.1	Bacillus	Bacillus_velezensis
GCF_003612755.1	Bacillus	Bacillus_velezensis
GCF_003073455.1	Bacillus	Bacillus_velezensis
GCF_002850475.1	Bacillus	Bacillus_velezensis
GCF_009664145.1	Bacillus	Bacillus_velezensis
GCF_002005345.1	Bacillus	Bacillus_velezensis
GCF_019464595.1	Bacillus	Bacillus_velezensis
GCF_002243325.2	Bacillus	Bacillus_velezensis
GCF_001723585.1	Bacillus	Bacillus_velezensis
GCF_019551675.1	Bacillus	Bacillus_velezensis
GCF_017948225.1	Bacillus	Bacillus_velezensis
GCF_000283695.1	Bacillus	Bacillus_velezensis
GCF_009834085.1	Bacillus	Bacillus_velezensis
GCF_018398955.1	Bacillus	Bacillus_velezensis
GCF_023823735.1	Bacillus	Bacillus_velezensis
GCF_024610615.1	Bacillus	Bacillus_velezensis
GCF_011032725.1	Bacillus	Bacillus_velezensis
GCF_000987825.1	Bacillus	Bacillus_velezensis
GCF_023586825.1	Bacillus	Bacillus_velezensis
GCF_023278305.1	Bacillus	Bacillus_velezensis
GCF_000973585.1	Bacillus	Bacillus_velezensis
GCF_013122275.1	Bacillus	Bacillus_velezensis
GCF_024138575.1	Bacillus	Bacillus_velezensis
GCF_002205715.1	Bacillus	Bacillus_velezensis
GCF_023373485.1	Bacillus	Bacillus_velezensis
GCF_001889165.1	Bacillus	Bacillus_weihaiensis
GCF_008807735.1	Bacillus	Bacillus_wiedmannii
GCF_018741405.1	Bacillus	Bacillus_wiedmannii
GCF_018741585.1	Bacillus	Bacillus_wiedmannii
GCF_000291375.1	Bacillus	Bacillus_wiedmannii
GCF_001008655.1	Bacillus	Bacillus_wiedmannii
GCF_002200215.1	Bacillus	Bacillus_wiedmannii
GCF_002550635.1	Bacillus	Bacillus_wiedmannii
GCF_002551545.1	Bacillus	Bacillus_wiedmannii
GCF_002555085.1	Bacillus	Bacillus_wiedmannii
GCF_002555505.1	Bacillus	Bacillus_wiedmannii
GCF_002556085.1	Bacillus	Bacillus_wiedmannii
GCF_002556275.1	Bacillus	Bacillus_wiedmannii
GCF_002556745.1	Bacillus	Bacillus_wiedmannii
GCF_002556915.1	Bacillus	Bacillus_wiedmannii
GCF_002557205.1	Bacillus	Bacillus_wiedmannii
GCF_002557355.1	Bacillus	Bacillus_wiedmannii
GCF_002557665.1	Bacillus	Bacillus_wiedmannii
GCF_002557675.1	Bacillus	Bacillus_wiedmannii
GCF_002557845.1	Bacillus	Bacillus_wiedmannii
GCF_002568805.1	Bacillus	Bacillus_wiedmannii
GCF_002570135.1	Bacillus	Bacillus_wiedmannii
GCF_002570305.1	Bacillus	Bacillus_wiedmannii
GCF_002571795.1	Bacillus	Bacillus_wiedmannii
GCF_002572145.1	Bacillus	Bacillus_wiedmannii
GCF_002572315.1	Bacillus	Bacillus_wiedmannii
GCF_002572325.1	Bacillus	Bacillus_wiedmannii
GCF_002579545.1	Bacillus	Bacillus_wiedmannii
GCF_002580165.1	Bacillus	Bacillus_wiedmannii
GCF_002581055.1	Bacillus	Bacillus_wiedmannii
GCF_002582255.1	Bacillus	Bacillus_wiedmannii
GCF_002582515.1	Bacillus	Bacillus_wiedmannii
GCF_002583885.1	Bacillus	Bacillus_wiedmannii
GCF_002589135.1	Bacillus	Bacillus_wiedmannii
GCF_002589405.1	Bacillus	Bacillus_wiedmannii
GCF_002589455.1	Bacillus	Bacillus_wiedmannii
GCF_002589515.1	Bacillus	Bacillus_wiedmannii
GCF_003030885.1	Bacillus	Bacillus_wiedmannii
GCF_004331875.1	Bacillus	Bacillus_wiedmannii
GCF_005217165.1	Bacillus	Bacillus_wiedmannii
GCF_005217335.1	Bacillus	Bacillus_wiedmannii
GCF_005217695.1	Bacillus	Bacillus_wiedmannii
GCF_900094725.1	Bacillus	Bacillus_wiedmannii
GCF_900094745.1	Bacillus	Bacillus_wiedmannii
GCF_900094755.1	Bacillus	Bacillus_wiedmannii
GCF_900101305.1	Bacillus	Bacillus_wiedmannii
GCF_001044575.1	Bacillus	Bacillus_wiedmannii
GCF_015845075.1	Bacillus	Bacillus_wiedmannii
GCF_002555485.1	Bacillus	Bacillus_wiedmannii
GCF_016068395.1	Bacillus	Bacillus_wiedmannii
GCF_022810705.1	Bacillus	Bacillus_wiedmannii
GCF_000160955.1	Bacillus	Bacillus_wiedmannii
GCF_002570335.1	Bacillus	Bacillus_wiedmannii
GCF_002568955.1	Bacillus	Bacillus_wiedmannii
GCF_002556095.1	Bacillus	Bacillus_wiedmannii
GCF_002579945.1	Bacillus	Bacillus_wiedmannii
GCF_002555855.1	Bacillus	Bacillus_wiedmannii
GCF_002569165.1	Bacillus	Bacillus_wiedmannii
GCF_002557155.1	Bacillus	Bacillus_wiedmannii
GCF_002998955.1	Bacillus	Bacillus_wiedmannii
GCF_002999015.1	Bacillus	Bacillus_wiedmannii
GCF_024320765.1	Bacillus	Bacillus_wiedmannii
GCF_018741285.1	Bacillus	Bacillus_wiedmannii
GCF_002998985.1	Bacillus	Bacillus_wiedmannii
GCF_002557345.1	Bacillus	Bacillus_wiedmannii
GCF_002552205.1	Bacillus	Bacillus_wiedmannii
GCF_002555265.1	Bacillus	Bacillus_wiedmannii
GCF_002583915.1	Bacillus	Bacillus_wiedmannii
GCF_002568785.1	Bacillus	Bacillus_wiedmannii
GCF_002557185.1	Bacillus	Bacillus_wiedmannii
GCF_002556175.1	Bacillus	Bacillus_wiedmannii
GCF_002568875.1	Bacillus	Bacillus_wiedmannii
GCF_002579865.1	Bacillus	Bacillus_wiedmannii
GCF_002555665.1	Bacillus	Bacillus_wiedmannii
GCF_002581585.1	Bacillus	Bacillus_wiedmannii
GCF_900094825.1	Bacillus	Bacillus_wiedmannii
GCF_002557405.1	Bacillus	Bacillus_wiedmannii
GCF_002578975.1	Bacillus	Bacillus_wiedmannii
GCF_002571685.1	Bacillus	Bacillus_wiedmannii
GCF_002568925.1	Bacillus	Bacillus_wiedmannii
GCF_002580785.1	Bacillus	Bacillus_wiedmannii
GCF_002569665.1	Bacillus	Bacillus_wiedmannii
GCF_002570255.1	Bacillus	Bacillus_wiedmannii
GCF_002550875.1	Bacillus	Bacillus_wiedmannii
GCF_000291495.1	Bacillus	Bacillus_wiedmannii
GCF_001685015.1	Bacillus	Bacillus_wudalianchiensis
GCF_001857925.1	Bacillus	Bacillus_xiamenensis
GCF_002797355.1	Bacillus	Bacillus_xiapuensis
GCF_005280205.1	Bacillus	Bacillus_yapensis
GCF_023507735.1	Bacillus	Bacillus_zhangzhouensis
GCF_012295615.1	Bermanella	Bermanella_marisrubri
GCF_003047105.1	Celeribacter	Celeribacter_baekdonensis
GCF_002407265.1	Celeribacter	Celeribacter_ethanolicus
GCF_018860305.1	Celeribacter	Celeribacter_halophilus
GCF_000819565.1	Celeribacter	Celeribacter_indicus
GCF_020165855.1	Celeribacter	Celeribacter_litoreus
GCF_001308265.1	Celeribacter	Celeribacter_marinus
GCF_020524585.1	Celeribacter	Celeribacter_naphthalenivorans
GCF_900113955.1	Celeribacter	Celeribacter_neptunius
GCF_003050785.1	Celeribacter	Celeribacter_persicus
GCF_001634625.1	Croceicoccus	Croceicoccus_bisphenolivorans
GCF_001625325.1	Croceicoccus	Croceicoccus_estronivorus
GCF_018398395.1	Croceicoccus	Croceicoccus_gelatinilyticus
GCF_014211955.1	Croceicoccus	Croceicoccus_marinus
GCF_014642595.1	Croceicoccus	Croceicoccus_mobilis
GCF_001028705.1	Croceicoccus	Croceicoccus_naphthovorans
GCF_001661915.1	Croceicoccus	Croceicoccus_pelagius
GCF_004004515.1	Croceicoccus	Croceicoccus_ponticola
GCF_007570835.1	Croceicoccus	Croceicoccus_sediminis
GCF_001653755.1	Dokdonia	Dokdonia_donghaensis
GCF_900188275.1	Dokdonia	Dokdonia_pacifica
GCF_003688895.1	Dokdonia	Dokdonia_sinensis
GCF_003355455.1	Erythrobacter	Erythrobacter_aureus
GCF_002155685.1	Erythrobacter	Erythrobacter_colymbi
GCF_000422985.1	Erythrobacter	Erythrobacter_cryptus
GCF_001677335.1	Erythrobacter	Erythrobacter_dokdonensis
GCF_002155425.1	Erythrobacter	Erythrobacter_donghaensis
GCF_001557455.1	Erythrobacter	Erythrobacter_donghaensis
GCF_001557305.1	Erythrobacter	Erythrobacter_donghaensis
GCF_007004095.1	Erythrobacter	Erythrobacter_insulae
GCF_001719165.1	Erythrobacter	Erythrobacter_litoralis
GCF_000715015.1	Erythrobacter	Erythrobacter_longus
GCF_013260645.1	Erythrobacter	Erythrobacter_mangrovi
GCF_001663175.1	Erythrobacter	Erythrobacter_neustonensis
GCF_009828055.1	Erythrobacter	Erythrobacter_ramosus
GCF_014705715.1	Erythrobacter	Erythrobacter_rubeus
GCF_002155655.1	Erythrobacter	Erythrobacter_sanguineus
GCF_002155695.1	Erythrobacter	Erythrobacter_tepidarius
GCF_000332975.1	Gordonia	Gordonia_aichiensis
GCF_012974285.1	Gordonia	Gordonia_ajococcus
GCF_023017165.1	Gordonia	Gordonia_alkaliphila
GCF_022591595.1	Gordonia	Gordonia_alkanivorans
GCF_009914495.1	Gordonia	Gordonia_amarae
GCF_022819305.1	Gordonia	Gordonia_amicalis
GCF_023238565.1	Gordonia	Gordonia_amicalis
GCF_000472025.1	Gordonia	Gordonia_amicalis
GCF_022059885.1	Gordonia	Gordonia_amicalis
GCF_013004535.1	Gordonia	Gordonia_araii
GCF_012933505.1	Gordonia	Gordonia_asplenii
GCF_019930645.1	Gordonia	Gordonia_bronchialis
GCF_009932435.1	Gordonia	Gordonia_crocea
GCF_010119475.1	Gordonia	Gordonia_desulfuricans
GCF_000241305.1	Gordonia	Gordonia_effusa
GCF_014673215.1	Gordonia	Gordonia_hankookensis
GCF_000420685.1	Gordonia	Gordonia_hirsuta
GCF_023078355.1	Gordonia	Gordonia_hongkongensis
GCF_014197435.1	Gordonia	Gordonia_humi
GCF_016909615.1	Gordonia	Gordonia_hydrophobica
GCF_003855095.1	Gordonia	Gordonia_insulae
GCF_002993285.1	Gordonia	Gordonia_iterans
GCF_001186365.1	Gordonia	Gordonia_jacobaea
GCF_014041935.1	Gordonia	Gordonia_jinghuaiqii
GCF_014639795.1	Gordonia	Gordonia_jinhuaensis
GCF_002149015.1	Gordonia	Gordonia_lacunae
GCF_900105435.1	Gordonia	Gordonia_malaquae
GCF_009828195.1	Gordonia	Gordonia_mangrovi
GCF_000298235.1	Gordonia	Gordonia_namibiensis
GCF_000192435.1	Gordonia	Gordonia_neofelifaecis
GCF_003797185.1	Gordonia	Gordonia_oryzae
GCF_020735545.1	Gordonia	Gordonia_otitidis
GCF_012494195.1	Gordonia	Gordonia_paraffinivorans
GCF_012498525.1	Gordonia	Gordonia_paraffinivorans
GCF_012498585.1	Gordonia	Gordonia_paraffinivorans
GCF_012498665.1	Gordonia	Gordonia_paraffinivorans
GCF_021026155.1	Gordonia	Gordonia_paraffinivorans
GCF_012498505.1	Gordonia	Gordonia_paraffinivorans
GCF_012498595.1	Gordonia	Gordonia_paraffinivorans
GCF_000344155.1	Gordonia	Gordonia_paraffinivorans
GCF_001305675.1	Gordonia	Gordonia_phthalatica
GCF_000247715.1	Gordonia	Gordonia_polyisoprenivorans
GCF_017654315.1	Gordonia	Gordonia_polyisoprenivorans
GCF_018135605.1	Gordonia	Gordonia_polyisoprenivorans
GCF_000241325.1	Gordonia	Gordonia_polyisoprenivorans
GCF_009914535.1	Gordonia	Gordonia_pseudoamarae
GCF_000298195.1	Gordonia	Gordonia_rhizosphera
GCF_014070455.1	Gordonia	Gordonia_rubripertincta
GCF_003568625.1	Gordonia	Gordonia_rubripertincta
GCF_000423025.1	Gordonia	Gordonia_shandongensis
GCF_019788935.1	Gordonia	Gordonia_sihwensis
GCF_000334455.1	Gordonia	Gordonia_soli
GCF_009932475.1	Gordonia	Gordonia_spumicola
GCF_023716975.1	Gordonia	Gordonia_sputi
GCF_003183825.1	Gordonia	Gordonia_terrae
GCF_023238525.1	Gordonia	Gordonia_terrae
GCF_011290605.1	Gordonia	Gordonia_terrae
GCF_900105725.1	Gordonia	Gordonia_westfalica
GCF_007559005.1	Gordonia	Gordonia_zhaorongruii
GCF_009735585.1	Gramella	Gramella_aestuarii
GCF_022410465.1	Gramella	Gramella_crocea
GCF_900105035.1	Gramella	Gramella_echinicola
GCF_001951155.1	Gramella	Gramella_flava
GCF_000060345.1	Gramella	Gramella_forsetii
GCF_003024155.1	Gramella	Gramella_fulva
GCF_003054225.1	Gramella	Gramella_gaetbulicola
GCF_004378585.1	Gramella	Gramella_jeungdoensis
GCF_022489035.1	Gramella	Gramella_lutea
GCF_000423045.1	Gramella	Gramella_portivictoriae
GCF_007050985.1	Gramella	Gramella_sabulilitoris
GCF_001889005.1	Gramella	Gramella_salexigens
GCF_021404405.1	Halomonas	Halomonas_aerodenitrificans
GCF_001886615.1	Halomonas	Halomonas_aestuarii
GCF_009902005.1	Halomonas	Halomonas_alimentaria
GCF_000712975.1	Halomonas	Halomonas_alkaliantarctica
GCF_003612795.1	Halomonas	Halomonas_alkaliphila
GCF_021412645.1	Halomonas	Halomonas_alkalisoli
GCF_003989795.1	Halomonas	Halomonas_andesensis
GCF_000409775.1	Halomonas	Halomonas_anticariensis
GCF_019430905.1	Halomonas	Halomonas_antri
GCF_900110265.1	Halomonas	Halomonas_aquamarina
GCF_900103865.1	Halomonas	Halomonas_arcis
GCF_021021635.1	Halomonas	Halomonas_axialensis
GCF_013112225.1	Halomonas	Halomonas_azerica
GCF_011742165.1	Halomonas	Halomonas_bachuensis
GCF_002549795.1	Halomonas	Halomonas_beimenensis
GCF_000236035.1	Halomonas	Halomonas_boliviensis
GCF_004798905.1	Halomonas	Halomonas_borealis
GCF_000696485.1	Halomonas	Halomonas_campaniensis
GCF_022341425.1	Halomonas	Halomonas_campisalis
GCF_900109905.1	Halomonas	Halomonas_caseinilytica
GCF_900142315.1	Halomonas	Halomonas_caseinilytica
GCF_014192215.1	Halomonas	Halomonas_cerina
GCF_001545155.1	Halomonas	Halomonas_chromatireducens
GCF_004117855.1	Halomonas	Halomonas_coralii
GCF_900142755.1	Halomonas	Halomonas_cupida
GCF_900109725.1	Halomonas	Halomonas_daqiaonensis
GCF_020171695.1	Halomonas	Halomonas_denitrificans
GCF_900108215.1	Halomonas	Halomonas_desiderata
GCF_021404505.1	Halomonas	Halomonas_desiderata
GCF_000196875.2	Halomonas	Halomonas_elongata
GCF_002879615.1	Halomonas	Halomonas_endophytica
GCF_021404305.1	Halomonas	Halomonas_ethanolica
GCF_008274785.1	Halomonas	Halomonas_eurihalina
GCF_014192285.1	Halomonas	Halomonas_fontilapidosi
GCF_013415125.1	Halomonas	Halomonas_glaciei
GCF_900100195.1	Halomonas	Halomonas_gudaonensis
GCF_006540005.1	Halomonas	Halomonas_halmophila
GCF_000425725.1	Halomonas	Halomonas_halocynthiae
GCF_000620045.1	Halomonas	Halomonas_halodenitrificans
GCF_007989465.1	Halomonas	Halomonas_halophila
GCF_014651775.1	Halomonas	Halomonas_hamiltonii
GCF_003202165.1	Halomonas	Halomonas_heilongjiangensis
GCF_001431725.1	Halomonas	Halomonas_huangheensis
GCF_002286955.1	Halomonas	Halomonas_humidisoli
GCF_011399095.1	Halomonas	Halomonas_hydrothermalis
GCF_009901955.1	Halomonas	Halomonas_icarae
GCF_900128925.1	Halomonas	Halomonas_ilicicola
GCF_000334215.1	Halomonas	Halomonas_jeotgali
GCF_014651795.1	Halomonas	Halomonas_johnsoniae
GCF_022341445.1	Halomonas	Halomonas_kenyensis
GCF_900116705.1	Halomonas	Halomonas_korlensis
GCF_003254665.1	Halomonas	Halomonas_lactosivorans
GCF_002087295.1	Halomonas	Halomonas_lionensis
GCF_018424645.1	Halomonas	Halomonas_litopenaei
GCF_014651575.1	Halomonas	Halomonas_lutea
GCF_014640815.1	Halomonas	Halomonas_lutescens
GCF_902500215.1	Halomonas	Halomonas_lysinitropha
GCF_020622355.1	Halomonas	Halomonas_malpeensis
GCF_013371085.1	Halomonas	Halomonas_maris
GCF_900155385.1	Halomonas	Halomonas_massiliensis
GCF_009846525.1	Halomonas	Halomonas_meridiana
GCF_011764625.1	Halomonas	Halomonas_meridiana
GCF_011398715.1	Halomonas	Halomonas_meridiana
GCF_900142865.1	Halomonas	Halomonas_meridiana
GCF_003336675.1	Halomonas	Halomonas_montanilacus
GCF_900102945.1	Halomonas	Halomonas_muralis
GCF_003990185.1	Halomonas	Halomonas_nanhaiensis
GCF_022489065.1	Halomonas	Halomonas_neptunia
GCF_002374315.1	Halomonas	Halomonas_nigrificans
GCF_004798965.1	Halomonas	Halomonas_niordiana
GCF_003966155.1	Halomonas	Halomonas_nitroreducens
GCF_023507745.1	Halomonas	Halomonas_olivaria
GCF_014192055.1	Halomonas	Halomonas_organivorans
GCF_016056335.1	Halomonas	Halomonas_pacifica
GCF_900102875.1	Halomonas	Halomonas_pantelleriensis
GCF_008297955.1	Halomonas	Halomonas_pellis
GCF_012427705.1	Halomonas	Halomonas_piezotolerans
GCF_003990195.1	Halomonas	Halomonas_populi
GCF_019722725.1	Halomonas	Halomonas_profundi
GCF_014651875.1	Halomonas	Halomonas_qijiaojingensis
GCF_003336665.1	Halomonas	Halomonas_rituensis
GCF_900116405.1	Halomonas	Halomonas_saccharevitans
GCF_013415105.1	Halomonas	Halomonas_salicampi
GCF_000821105.2	Halomonas	Halomonas_salina
GCF_002286975.1	Halomonas	Halomonas_salipaludis
GCF_002930105.1	Halomonas	Halomonas_saliphila
GCF_013416325.1	Halomonas	Halomonas_sedimenti
GCF_900104135.1	Halomonas	Halomonas_shengliensis
GCF_000265245.1	Halomonas	Halomonas_smyrnensis
GCF_010977575.1	Halomonas	Halomonas_socia
GCF_003002925.1	Halomonas	Halomonas_songnenensis
GCF_014192275.1	Halomonas	Halomonas_stenophila
GCF_000275725.1	Halomonas	Halomonas_stevensii
GCF_900142895.1	Halomonas	Halomonas_subglaciescola
GCF_900111305.1	Halomonas	Halomonas_subterranea
GCF_003298795.1	Halomonas	Halomonas_sulfidaeris
GCF_017868935.1	Halomonas	Halomonas_sulfidivorans
GCF_017868775.1	Halomonas	Halomonas_sulfidoxydans
GCF_900100755.1	Halomonas	Halomonas_taeanensis
GCF_009834345.1	Halomonas	Halomonas_tianxiuensis
GCF_007786325.1	Halomonas	Halomonas_titanicae
GCF_013347205.1	Halomonas	Halomonas_titanicae
GCF_006542315.2	Halomonas	Halomonas_titanicae
GCF_005780185.1	Halomonas	Halomonas_urmiana
GCF_014653135.1	Halomonas	Halomonas_urumqiensis
GCF_900162675.1	Halomonas	Halomonas_utahensis
GCF_003002995.1	Halomonas	Halomonas_ventosae
GCF_023330625.1	Halomonas	Halomonas_venusta
GCF_016859375.1	Halomonas	Halomonas_venusta
GCF_900113605.1	Halomonas	Halomonas_xianhensis
GCF_000759345.1	Halomonas	Halomonas_xinjiangensis
GCF_021404465.1	Halomonas	Halomonas_zhangzhouensis
GCF_000377665.1	Halomonas	Halomonas_zhanjiangensis
GCF_013415115.1	Halomonas	Halomonas_zhaodongensis
GCF_009793355.1	Halomonas	Halomonas_zhuhanensis
GCF_000731955.1	Halomonas	Halomonas_zincidurans
GCF_003576245.1	Henriciella	Henriciella_algicola
GCF_002088975.1	Henriciella	Henriciella_aquimarina
GCF_003576345.1	Henriciella	Henriciella_barbarensis
GCF_002088935.1	Henriciella	Henriciella_litoralis
GCF_000376805.1	Henriciella	Henriciella_marina
GCF_003576285.1	Henriciella	Henriciella_mobilis
GCF_002088945.1	Henriciella	Henriciella_pelagia
GCF_000685235.1	Hyphomonas	Hyphomonas_adhaerens
GCF_000682715.1	Hyphomonas	Hyphomonas_atlantica
GCF_000682755.1	Hyphomonas	Hyphomonas_beringensis
GCF_000682695.1	Hyphomonas	Hyphomonas_chukchiensis
GCF_000685255.1	Hyphomonas	Hyphomonas_hirschiana
GCF_000685215.1	Hyphomonas	Hyphomonas_jannaschiana
GCF_000685275.1	Hyphomonas	Hyphomonas_johnsonii
GCF_000013025.1	Hyphomonas	Hyphomonas_neptunium
GCF_000685295.1	Hyphomonas	Hyphomonas_oceanitis
GCF_003263295.1	Hyphomonas	Hyphomonas_pacifica
GCF_000685315.1	Hyphomonas	Hyphomonas_polymorpha
GCF_019679475.1	Hyphomonas	Hyphomonas_sediminis
GCF_019797805.1	Idiomarina	Idiomarina_abyssalis
GCF_016461845.1	Idiomarina	Idiomarina_abyssalis
GCF_900116625.1	Idiomarina	Idiomarina_abyssalis
GCF_004362895.1	Idiomarina	Idiomarina_aquatica
GCF_000152885.1	Idiomarina	Idiomarina_baltica
GCF_003226255.1	Idiomarina	Idiomarina_fontislapidosi
GCF_000401175.1	Idiomarina	Idiomarina_loihiensis
GCF_024398575.1	Idiomarina	Idiomarina_loihiensis
GCF_024584785.1	Idiomarina	Idiomarina_loihiensis
GCF_003999375.1	Idiomarina	Idiomarina_mangrovi
GCF_002211765.1	Idiomarina	Idiomarina_piscisalsi
GCF_003987255.1	Idiomarina	Idiomarina_ramblicola
GCF_003987275.1	Idiomarina	Idiomarina_seosinensis
GCF_003987475.1	Idiomarina	Idiomarina_tyrosinivorans
GCF_000299895.1	Idiomarina	Idiomarina_xiamenensis
GCF_900100855.1	Idiomarina	Idiomarina_zobellii
GCF_018860975.1	Lentibacter	Lentibacter_algarum
GCF_014652455.1	Litorimonas	Litorimonas_cladophorae
GCF_003634015.1	Litorimonas	Litorimonas_taeanensis
GCF_900128995.1	Loktanella	Loktanella_atrilutea
GCF_900110065.1	Loktanella	Loktanella_fryxellensis
GCF_014199395.1	Loktanella	Loktanella_ponticola
GCF_024206795.1	Loktanella	Loktanella_salsilacus
GCF_005871165.1	Maricaulis	Maricaulis_alexandrii
GCF_000014745.1	Maricaulis	Maricaulis_maris
GCF_016817355.1	Maricaulis	Maricaulis_parjimensis
GCF_900103475.1	Maricaulis	Maricaulis_salignorans
GCF_000166295.1	Marinobacter	Marinobacter_adhaerens
GCF_021021495.1	Marinobacter	Marinobacter_adhaerens
GCF_005871205.1	Marinobacter	Marinobacter_alexandrii
GCF_000170835.1	Marinobacter	Marinobacter_algicola
GCF_900142385.1	Marinobacter	Marinobacter_antarcticus
GCF_002806975.1	Marinobacter	Marinobacter_aromaticivorans
GCF_003258515.1	Marinobacter	Marinobacter_bohaiensis
GCF_023156245.1	Marinobacter	Marinobacter_bryozoorum
GCF_011074955.1	Marinobacter	Marinobacter_caseinilyticus
GCF_009193265.1	Marinobacter	Marinobacter_changyiensis
GCF_004785685.1	Marinobacter	Marinobacter_confluentis
GCF_000421165.1	Marinobacter	Marinobacter_daepoensis
GCF_900115285.1	Marinobacter	Marinobacter_daqiaonensis
GCF_008795955.1	Marinobacter	Marinobacter_denitrificans
GCF_001574445.1	Marinobacter	Marinobacter_excellens
GCF_002933295.1	Marinobacter	Marinobacter_flavimaris
GCF_008122265.1	Marinobacter	Marinobacter_fonticola
GCF_003007675.1	Marinobacter	Marinobacter_fuscus
GCF_000372805.1	Marinobacter	Marinobacter_gelidimuriae
GCF_023156235.1	Marinobacter	Marinobacter_goseongensis
GCF_900115175.1	Marinobacter	Marinobacter_gudaonensis
GCF_002744735.1	Marinobacter	Marinobacter_guineae
GCF_004327985.1	Marinobacter	Marinobacter_halodurans
GCF_014637865.1	Marinobacter	Marinobacter_halophilus
GCF_008795985.1	Marinobacter	Marinobacter_halotolerans
GCF_023156285.1	Marinobacter	Marinobacter_koreensis
GCF_000397065.2	Marinobacter	Marinobacter_lipolyticus
GCF_016427555.1	Marinobacter	Marinobacter_litoralis
GCF_013371285.1	Marinobacter	Marinobacter_lutaoensis
GCF_000235625.1	Marinobacter	Marinobacter_manganoxydans
GCF_016798325.1	Marinobacter	Marinobacter_mangrovi
GCF_007671675.1	Marinobacter	Marinobacter_maritimus
GCF_002933275.1	Marinobacter	Marinobacter_maroccanus
GCF_900106945.1	Marinobacter	Marinobacter_mobilis
GCF_000364845.1	Marinobacter	Marinobacter_nanhaiticus
GCF_000284615.1	Marinobacter	Marinobacter_nauticus
GCF_000015365.1	Marinobacter	Marinobacter_nauticus
GCF_001895225.1	Marinobacter	Marinobacter_nauticus
GCF_003337515.1	Marinobacter	Marinobacter_nauticus
GCF_009650625.1	Marinobacter	Marinobacter_nauticus
GCF_017303195.1	Marinobacter	Marinobacter_nauticus
GCF_019801015.1	Marinobacter	Marinobacter_nauticus
GCF_020781935.1	Marinobacter	Marinobacter_nauticus
GCF_003634635.1	Marinobacter	Marinobacter_nauticus
GCF_019802225.1	Marinobacter	Marinobacter_nauticus
GCF_019800655.1	Marinobacter	Marinobacter_nauticus
GCF_019800825.1	Marinobacter	Marinobacter_nauticus
GCF_020524835.1	Marinobacter	Marinobacter_nauticus
GCF_003315555.1	Marinobacter	Marinobacter_nauticus
GCF_020524185.1	Marinobacter	Marinobacter_nauticus
GCF_000708045.1	Marinobacter	Marinobacter_nitratireducens
GCF_012956055.1	Marinobacter	Marinobacter_orientalis
GCF_014201735.1	Marinobacter	Marinobacter_oulmenensis
GCF_003315345.1	Marinobacter	Marinobacter_pelagius
GCF_900114155.1	Marinobacter	Marinobacter_persicus
GCF_002934485.1	Marinobacter	Marinobacter_persicus
GCF_007671655.1	Marinobacter	Marinobacter_piscensis
GCF_002744715.1	Marinobacter	Marinobacter_profundi
GCF_001043175.1	Marinobacter	Marinobacter_psychrophilus
GCF_002116735.1	Marinobacter	Marinobacter_salarius
GCF_900114695.1	Marinobacter	Marinobacter_salarius
GCF_018860765.1	Marinobacter	Marinobacter_salexigens
GCF_011074795.1	Marinobacter	Marinobacter_salicampi
GCF_008370345.1	Marinobacter	Marinobacter_salinexigens
GCF_001854125.1	Marinobacter	Marinobacter_salinus
GCF_017798185.1	Marinobacter	Marinobacter_salsuginis
GCF_000347775.1	Marinobacter	Marinobacter_santoriniensis
GCF_016820575.1	Marinobacter	Marinobacter_sediminum
GCF_900111555.1	Marinobacter	Marinobacter_segnicrescens
GCF_005871095.1	Marinobacter	Marinobacter_shengliensis
GCF_000830985.1	Marinobacter	Marinobacter_similis
GCF_001045555.1	Marinobacter	Marinobacter_subterrani
GCF_002258215.1	Marinobacter	Marinobacter_vinifirmus
GCF_003344045.1	Marinobacter	Marinobacter_vulgaris
GCF_023156385.1	Marinobacter	Marinobacter_xestospongiae
GCF_014651935.1	Marinobacter	Marinobacter_zhanjiangensis
GCF_900114775.1	Marinobacter	Marinobacter_zhejiangensis
GCF_003253545.1	Mesonia	Mesonia_algae
GCF_003667275.1	Mesonia	Mesonia_aquimarina
GCF_014197445.1	Mesonia	Mesonia_hippocampi
GCF_014651475.1	Mesonia	Mesonia_mobilis
GCF_902499555.1	Mesonia	Mesonia_oceanica
GCF_900141885.1	Mesonia	Mesonia_phycicola
GCF_003007735.2	Methylarcula	Methylarcula_marina
GCF_014635005.1	Microbacterium	Microbacterium_aerolatum
GCF_002563955.1	Microbacterium	Microbacterium_agarici
GCF_014643695.1	Microbacterium	Microbacterium_album
GCF_008868005.1	Microbacterium	Microbacterium_algeriense
GCF_011046975.1	Microbacterium	Microbacterium_amylolyticum
GCF_023155855.1	Microbacterium	Microbacterium_aoyamense
GCF_015278225.1	Microbacterium	Microbacterium_aquimaris
GCF_003339665.1	Microbacterium	Microbacterium_arborescens
GCF_015277815.1	Microbacterium	Microbacterium_atlanticum
GCF_021654035.1	Microbacterium	Microbacterium_aurantiacum
GCF_001974985.1	Microbacterium	Microbacterium_aurum
GCF_900114965.1	Microbacterium	Microbacterium_azadirachtae
GCF_021398715.1	Microbacterium	Microbacterium_binotii
GCF_003387575.1	Microbacterium	Microbacterium_bovistercoris
GCF_008727755.1	Microbacterium	Microbacterium_caowuchunii
GCF_011751765.2	Microbacterium	Microbacterium_chengjingii
GCF_001652465.1	Microbacterium	Microbacterium_chocolatum
GCF_014836945.1	Microbacterium	Microbacterium_commune
GCF_015277855.1	Microbacterium	Microbacterium_cremeum
GCF_016907295.1	Microbacterium	Microbacterium_dextranolyticum
GCF_900096885.1	Microbacterium	Microbacterium_enclense
GCF_011047135.1	Microbacterium	Microbacterium_endophyticum
GCF_019801485.1	Microbacterium	Microbacterium_esteraromaticum
GCF_014084045.1	Microbacterium	Microbacterium_esteraromaticum
GCF_020177255.1	Microbacterium	Microbacterium_esteraromaticum
GCF_017303215.1	Microbacterium	Microbacterium_esteraromaticum
GCF_011326725.1	Microbacterium	Microbacterium_excoecariae
GCF_014640975.1	Microbacterium	Microbacterium_faecale
GCF_011751745.2	Microbacterium	Microbacterium_fandaimingii
GCF_018588945.1	Microbacterium	Microbacterium_flavescens
GCF_018717645.1	Microbacterium	Microbacterium_flavum
GCF_024168445.1	Microbacterium	Microbacterium_foliorum
GCF_003367705.1	Microbacterium	Microbacterium_foliorum
GCF_918698225.1	Microbacterium	Microbacterium_foliorum
GCF_002024885.1	Microbacterium	Microbacterium_foliorum
GCF_014837165.1	Microbacterium	Microbacterium_gallinarum
GCF_000956535.1	Microbacterium	Microbacterium_ginsengisoli
GCF_015278215.1	Microbacterium	Microbacterium_ginsengiterrae
GCF_000826185.2	Microbacterium	Microbacterium_gorillae
GCF_000422745.1	Microbacterium	Microbacterium_gubbeenense
GCF_011761265.1	Microbacterium	Microbacterium_halimionae
GCF_002970975.1	Microbacterium	Microbacterium_halophytorum
GCF_003569805.1	Microbacterium	Microbacterium_halotolerans
GCF_008017415.1	Microbacterium	Microbacterium_hatanonis
GCF_014779795.1	Microbacterium	Microbacterium_helvum
GCF_015278255.1	Microbacterium	Microbacterium_hibisci
GCF_002843965.1	Microbacterium	Microbacterium_hominis
GCF_016919305.1	Microbacterium	Microbacterium_hominis
GCF_014725715.1	Microbacterium	Microbacterium_hominis
GCF_001592125.1	Microbacterium	Microbacterium_hominis
GCF_013282805.1	Microbacterium	Microbacterium_hominis
GCF_900105715.1	Microbacterium	Microbacterium_humi
GCF_904831005.1	Microbacterium	Microbacterium_hydrocarbonoxydans
GCF_900105205.1	Microbacterium	Microbacterium_hydrocarbonoxydans
GCF_004854025.1	Microbacterium	Microbacterium_hydrothermale
GCF_903645325.1	Microbacterium	Microbacterium_ihumii
GCF_013409785.1	Microbacterium	Microbacterium_immunditiarum
GCF_017876655.1	Microbacterium	Microbacterium_imperiale
GCF_000422385.1	Microbacterium	Microbacterium_indicum
GCF_023155715.1	Microbacterium	Microbacterium_invictum
GCF_019511665.1	Microbacterium	Microbacterium_jejuense
GCF_016907255.1	Microbacterium	Microbacterium_keratanolyticum
GCF_000956575.1	Microbacterium	Microbacterium_ketosireducens
GCF_002872075.1	Microbacterium	Microbacterium_kitamiense
GCF_006783905.1	Microbacterium	Microbacterium_kyungheense
GCF_014646835.1	Microbacterium	Microbacterium_lacticum
GCF_002812805.1	Microbacterium	Microbacterium_lacus
GCF_016907555.1	Microbacterium	Microbacterium_laevaniformans
GCF_003991875.1	Microbacterium	Microbacterium_lemovicicum
GCF_006788875.1	Microbacterium	Microbacterium_lindanitolerans
GCF_024362265.1	Microbacterium	Microbacterium_liquefaciens
GCF_008727775.1	Microbacterium	Microbacterium_lushaniae
GCF_015277875.1	Microbacterium	Microbacterium_luteum
GCF_000422405.1	Microbacterium	Microbacterium_luticocti
GCF_000802305.1	Microbacterium	Microbacterium_mangrovi
GCF_019753765.1	Microbacterium	Microbacterium_marinilacus
GCF_014204835.1	Microbacterium	Microbacterium_marinum
GCF_017965805.1	Microbacterium	Microbacterium_maritypicum
GCF_008017445.1	Microbacterium	Microbacterium_mitrae
GCF_014635185.1	Microbacterium	Microbacterium_murale
GCF_014646015.1	Microbacterium	Microbacterium_nanhaiense
GCF_013389665.1	Microbacterium	Microbacterium_oleivorans
GCF_001975955.2	Microbacterium	Microbacterium_oleivorans
GCF_001691565.1	Microbacterium	Microbacterium_oleivorans
GCF_023715745.1	Microbacterium	Microbacterium_oleivorans
GCF_009735645.1	Microbacterium	Microbacterium_oryzae
GCF_004000565.1	Microbacterium	Microbacterium_oxydans
GCF_024498615.1	Microbacterium	Microbacterium_oxydans
GCF_000956405.1	Microbacterium	Microbacterium_oxydans
GCF_900095745.1	Microbacterium	Microbacterium_oxydans
GCF_003991855.1	Microbacterium	Microbacterium_oxydans
GCF_008868025.1	Microbacterium	Microbacterium_oxydans
GCF_918698145.1	Microbacterium	Microbacterium_oxydans
GCF_001887285.1	Microbacterium	Microbacterium_paludicola
GCF_015235415.1	Microbacterium	Microbacterium_paludicola
GCF_019056515.1	Microbacterium	Microbacterium_paraoxydans
GCF_900105335.1	Microbacterium	Microbacterium_paraoxydans
GCF_020524545.1	Microbacterium	Microbacterium_paraoxydans
GCF_015707995.1	Microbacterium	Microbacterium_paulum
GCF_003614915.1	Microbacterium	Microbacterium_phyllosphaerae
GCF_021395155.1	Microbacterium	Microbacterium_profundi
GCF_004135285.1	Microbacterium	Microbacterium_protaetiae
GCF_014192415.1	Microbacterium	Microbacterium_proteolyticum
GCF_013409745.1	Microbacterium	Microbacterium_pseudoresistens
GCF_014836535.1	Microbacterium	Microbacterium_pullorum
GCF_900100885.1	Microbacterium	Microbacterium_pygmaeum
GCF_008710705.1	Microbacterium	Microbacterium_radiodurans
GCF_021172025.1	Microbacterium	Microbacterium_resistens
GCF_008710745.1	Microbacterium	Microbacterium_rhizomatis
GCF_900113885.1	Microbacterium	Microbacterium_saccharophilum
GCF_014646775.1	Microbacterium	Microbacterium_saperdae
GCF_015565955.1	Microbacterium	Microbacterium_schleiferi
GCF_004564075.1	Microbacterium	Microbacterium_sediminis
GCF_003327285.1	Microbacterium	Microbacterium_sorbitolivorans
GCF_017592545.1	Microbacterium	Microbacterium_stercoris
GCF_003208015.1	Microbacterium	Microbacterium_suaedae
GCF_003999995.1	Microbacterium	Microbacterium_sulfonylureivorans
GCF_003651225.1	Microbacterium	Microbacterium_telephonicum
GCF_017831975.1	Microbacterium	Microbacterium_terrae
GCF_007671785.1	Microbacterium	Microbacterium_testaceum
GCF_007679235.1	Microbacterium	Microbacterium_testaceum
GCF_003075375.1	Microbacterium	Microbacterium_testaceum
GCF_020781835.1	Microbacterium	Microbacterium_testaceum
GCF_000202635.1	Microbacterium	Microbacterium_testaceum
GCF_008763945.1	Microbacterium	Microbacterium_testaceum
GCF_002899925.1	Microbacterium	Microbacterium_testaceum
GCF_001477115.1	Microbacterium	Microbacterium_testaceum
GCF_014595845.1	Microbacterium	Microbacterium_thalassium
GCF_900292075.1	Microbacterium	Microbacterium_timonense
GCF_019511415.1	Microbacterium	Microbacterium_trichothecenolyticum
GCF_011759705.1	Microbacterium	Microbacterium_ulmi
GCF_019511645.1	Microbacterium	Microbacterium_ureisolvens
GCF_004564355.1	Microbacterium	Microbacterium_wangchenii
GCF_000304335.1	Microbacterium	Microbacterium_yannicii
GCF_001999945.1	Microbulbifer	Microbulbifer_agarilyticus
GCF_001750105.1	Microbulbifer	Microbulbifer_aggregans
GCF_020991125.1	Microbulbifer	Microbulbifer_celer
GCF_900129095.1	Microbulbifer	Microbulbifer_donghaiensis
GCF_021165935.1	Microbulbifer	Microbulbifer_elongatus
GCF_001641755.2	Microbulbifer	Microbulbifer_flavimaris
GCF_014904735.1	Microbulbifer	Microbulbifer_hainanensis
GCF_005771435.1	Microbulbifer	Microbulbifer_harenosus
GCF_009931115.1	Microbulbifer	Microbulbifer_hydrolyticus
GCF_002009015.1	Microbulbifer	Microbulbifer_mangrovi
GCF_900107725.1	Microbulbifer	Microbulbifer_marinus
GCF_002959965.1	Microbulbifer	Microbulbifer_pacificus
GCF_014191725.1	Microbulbifer	Microbulbifer_rhizosphaerae
GCF_017303155.1	Microbulbifer	Microbulbifer_salipaludis
GCF_014904815.1	Microbulbifer	Microbulbifer_taiwanensis
GCF_001617625.1	Microbulbifer	Microbulbifer_thermotolerans
GCF_023716485.1	Microbulbifer	Microbulbifer_variabilis
GCF_900100355.1	Microbulbifer	Microbulbifer_yueqingensis
GCF_000153345.1	Neptuniibacter	Neptuniibacter_caesariensis
GCF_001597725.1	Neptuniibacter	Neptuniibacter_marinus
GCF_001597735.1	Neptuniibacter	Neptuniibacter_pectenicola
GCF_014641695.1	Nitratireductor	Nitratireductor_aestuarii
GCF_004000215.1	Nitratireductor	Nitratireductor_alexandrii
GCF_000615975.1	Nitratireductor	Nitratireductor_aquibiodomus
GCF_017255295.1	Nitratireductor	Nitratireductor_aquimarinus
GCF_020177355.1	Nitratireductor	Nitratireductor_aquimarinus
GCF_020177305.1	Nitratireductor	Nitratireductor_aquimarinus
GCF_009742725.1	Nitratireductor	Nitratireductor_arenosus
GCF_000733725.1	Nitratireductor	Nitratireductor_basaltis
GCF_900115835.1	Nitratireductor	Nitratireductor_indicus
GCF_019891395.1	Nitratireductor	Nitratireductor_kimnyeongensis
GCF_017255355.1	Nitratireductor	Nitratireductor_pacificus
GCF_001050155.1	Nitratireductor	Nitratireductor_soli
GCF_000153305.1	Oceanicola	Oceanicola_granulosus
GCF_003369575.1	Oceanobacillus	Oceanobacillus_arenosus
GCF_003628445.1	Oceanobacillus	Oceanobacillus_bengalensis
GCF_024622265.1	Oceanobacillus	Oceanobacillus_caeni
GCF_003369565.1	Oceanobacillus	Oceanobacillus_chungangensis
GCF_001618145.1	Oceanobacillus	Oceanobacillus_damuensis
GCF_003628505.1	Oceanobacillus	Oceanobacillus_halophilus
GCF_010993955.1	Oceanobacillus	Oceanobacillus_halotolerans
GCF_000011245.1	Oceanobacillus	Oceanobacillus_iheyensis
GCF_014647195.1	Oceanobacillus	Oceanobacillus_indicireducens
GCF_024507975.1	Oceanobacillus	Oceanobacillus_jeddahense
GCF_022095695.1	Oceanobacillus	Oceanobacillus_jordanicus
GCF_000340475.1	Oceanobacillus	Oceanobacillus_kimchii
GCF_900111445.1	Oceanobacillus	Oceanobacillus_limi
GCF_023715655.1	Oceanobacillus	Oceanobacillus_luteolus
GCF_000724085.1	Oceanobacillus	Oceanobacillus_manasiensis
GCF_000285495.1	Oceanobacillus	Oceanobacillus_massiliensis
GCF_014645515.1	Oceanobacillus	Oceanobacillus_neutriphilus
GCF_024508135.1	Oceanobacillus	Oceanobacillus_oncorhynchi
GCF_902377515.1	Oceanobacillus	Oceanobacillus_picturae
GCF_003665065.1	Oceanobacillus	Oceanobacillus_piezotolerans
GCF_008304605.1	Oceanobacillus	Oceanobacillus_polygoni
GCF_023713265.1	Oceanobacillus	Oceanobacillus_profundus
GCF_002153375.1	Oceanobacillus	Oceanobacillus_rekensis
GCF_009733865.1	Oceanobacillus	Oceanobacillus_salinisoli
GCF_900176885.1	Oceanobacillus	Oceanobacillus_senegalensis
GCF_900162665.1	Oceanobacillus	Oceanobacillus_sojae
GCF_900166635.1	Oceanobacillus	Oceanobacillus_timonensis
GCF_003352005.1	Oceanobacillus	Oceanobacillus_zhaokaii
GCF_014640295.1	Paenibacillus	Paenibacillus_abyssi
GCF_011605705.1	Paenibacillus	Paenibacillus_aceris
GCF_003614185.1	Paenibacillus	Paenibacillus_aceti
GCF_018604145.1	Paenibacillus	Paenibacillus_agaridevorans
GCF_013359945.1	Paenibacillus	Paenibacillus_agri
GCF_013204855.1	Paenibacillus	Paenibacillus_alba
GCF_012676905.1	Paenibacillus	Paenibacillus_albicereus
GCF_018614985.1	Paenibacillus	Paenibacillus_albidus
GCF_004344915.1	Paenibacillus	Paenibacillus_albiflavus
GCF_018333255.1	Paenibacillus	Paenibacillus_albilobatus
GCF_003952225.1	Paenibacillus	Paenibacillus_albus
GCF_005577435.1	Paenibacillus	Paenibacillus_algicola
GCF_000422905.1	Paenibacillus	Paenibacillus_alginolyticus
GCF_900112925.1	Paenibacillus	Paenibacillus_algorifonticola
GCF_021532375.1	Paenibacillus	Paenibacillus_alkaliterrae
GCF_910594985.1	Paenibacillus	Paenibacillus_allorhizosphaerae
GCF_900519125.1	Paenibacillus	Paenibacillus_alvei
GCF_015845705.1	Paenibacillus	Paenibacillus_alvei
GCF_003719335.1	Paenibacillus	Paenibacillus_amylolyticus
GCF_900095775.1	Paenibacillus	Paenibacillus_amylolyticus
GCF_001956055.1	Paenibacillus	Paenibacillus_amylolyticus
GCF_023516485.1	Paenibacillus	Paenibacillus_amylolyticus
GCF_004001025.1	Paenibacillus	Paenibacillus_amylolyticus
GCF_003994475.1	Paenibacillus	Paenibacillus_anaericanus
GCF_009757995.1	Paenibacillus	Paenibacillus_anseongense
GCF_008369725.1	Paenibacillus	Paenibacillus_antarcticus
GCF_000455265.1	Paenibacillus	Paenibacillus_antibioticophila
GCF_005765165.1	Paenibacillus	Paenibacillus_antri
GCF_002161865.1	Paenibacillus	Paenibacillus_apiarius
GCF_012030475.1	Paenibacillus	Paenibacillus_apii
GCF_900188525.1	Paenibacillus	Paenibacillus_aquistagni
GCF_014841135.1	Paenibacillus	Paenibacillus_arenosi
GCF_017652985.1	Paenibacillus	Paenibacillus_artemisiicola
GCF_000422445.1	Paenibacillus	Paenibacillus_assamensis
GCF_004514475.2	Paenibacillus	Paenibacillus_athensensis
GCF_021654775.1	Paenibacillus	Paenibacillus_azoreducens
GCF_008635805.1	Paenibacillus	Paenibacillus_azotifigens
GCF_003945345.1	Paenibacillus	Paenibacillus_baekrokdamisoli
GCF_013347305.1	Paenibacillus	Paenibacillus_barcinonensis
GCF_000403375.2	Paenibacillus	Paenibacillus_barengoltzii
GCF_000961095.1	Paenibacillus	Paenibacillus_beijingensis
GCF_000758665.1	Paenibacillus	Paenibacillus_borealis
GCF_900155685.1	Paenibacillus	Paenibacillus_bouchesdurhonensis
GCF_001421015.2	Paenibacillus	Paenibacillus_bovis
GCF_009363115.1	Paenibacillus	Paenibacillus_brasilensis
GCF_018919145.1	Paenibacillus	Paenibacillus_brevis
GCF_023715345.1	Paenibacillus	Paenibacillus_camelliae
GCF_000723885.1	Paenibacillus	Paenibacillus_camerounensis
GCF_009725105.1	Paenibacillus	Paenibacillus_campinasensis
GCF_002884445.1	Paenibacillus	Paenibacillus_castaneae
GCF_900112695.1	Paenibacillus	Paenibacillus_catalpae
GCF_019904135.1	Paenibacillus	Paenibacillus_caui
GCF_013347265.1	Paenibacillus	Paenibacillus_cellulosilyticus
GCF_009363095.1	Paenibacillus	Paenibacillus_cellulositrophicus
GCF_004001045.1	Paenibacillus	Paenibacillus_chibensis
GCF_004117095.1	Paenibacillus	Paenibacillus_chitinolyticus
GCF_004000765.1	Paenibacillus	Paenibacillus_chondroitinus
GCF_018333355.1	Paenibacillus	Paenibacillus_cineris
GCF_018403665.1	Paenibacillus	Paenibacillus_cisolokensis
GCF_003285015.1	Paenibacillus	Paenibacillus_contaminans
GCF_018333375.1	Paenibacillus	Paenibacillus_cookii
GCF_001857945.1	Paenibacillus	Paenibacillus_crassostreae
GCF_019748695.1	Paenibacillus	Paenibacillus_cucumis
GCF_000179615.1	Paenibacillus	Paenibacillus_curdlanolyticus
GCF_004764705.1	Paenibacillus	Paenibacillus_cymbidii
GCF_000378385.1	Paenibacillus	Paenibacillus_daejeonensis
GCF_001373415.1	Paenibacillus	Paenibacillus_dakarensis
GCF_000598105.1	Paenibacillus	Paenibacillus_darwinianus
GCF_000971985.1	Paenibacillus	Paenibacillus_dauci
GCF_021654795.1	Paenibacillus	Paenibacillus_dendritiformis
GCF_015845845.1	Paenibacillus	Paenibacillus_dendritiformis
GCF_945605565.1	Paenibacillus	Paenibacillus_dendritiformis
GCF_004916975.1	Paenibacillus	Paenibacillus_dokdonensis
GCF_002192415.1	Paenibacillus	Paenibacillus_donghaensis
GCF_000756615.1	Paenibacillus	Paenibacillus_durus
GCF_000612225.1	Paenibacillus	Paenibacillus_ehimensis
GCF_004000865.1	Paenibacillus	Paenibacillus_elgii
GCF_014192395.1	Paenibacillus	Paenibacillus_endophyticus
GCF_001012825.1	Paenibacillus	Paenibacillus_etheri
GCF_017874215.1	Paenibacillus	Paenibacillus_eucommiae
GCF_900289175.1	Paenibacillus	Paenibacillus_faecalis
GCF_008084145.1	Paenibacillus	Paenibacillus_faecis
GCF_020736845.1	Paenibacillus	Paenibacillus_farraposensis
GCF_010993935.1	Paenibacillus	Paenibacillus_favisporus
GCF_002027705.1	Paenibacillus	Paenibacillus_ferrarius
GCF_003217775.1	Paenibacillus	Paenibacillus_flagellatus
GCF_013141765.1	Paenibacillus	Paenibacillus_foliorum
GCF_000381905.1	Paenibacillus	Paenibacillus_fonticola
GCF_000520735.1	Paenibacillus	Paenibacillus_forsythiae
GCF_013266765.1	Paenibacillus	Paenibacillus_frigoriresistens
GCF_014836635.1	Paenibacillus	Paenibacillus_gallinarum
GCF_013141785.1	Paenibacillus	Paenibacillus_germinis
GCF_003626695.1	Paenibacillus	Paenibacillus_ginsengarvi
GCF_000380965.1	Paenibacillus	Paenibacillus_ginsengihumi
GCF_001637205.1	Paenibacillus	Paenibacillus_glacialis
GCF_003033945.1	Paenibacillus	Paenibacillus_glucanolyticus
GCF_001955865.1	Paenibacillus	Paenibacillus_glucanolyticus
GCF_015473105.1	Paenibacillus	Paenibacillus_glycanilyticus
GCF_009909185.1	Paenibacillus	Paenibacillus_glycinis
GCF_000513275.1	Paenibacillus	Paenibacillus_gorillae
GCF_000758705.1	Paenibacillus	Paenibacillus_graminis
GCF_009363075.1	Paenibacillus	Paenibacillus_guangzhouensis
GCF_000422465.1	Paenibacillus	Paenibacillus_harenae
GCF_001909055.1	Paenibacillus	Paenibacillus_helianthi
GCF_006265175.1	Paenibacillus	Paenibacillus_hemerocallicola
GCF_002233675.1	Paenibacillus	Paenibacillus_herberti
GCF_004000905.1	Paenibacillus	Paenibacillus_humicus
GCF_014645615.1	Paenibacillus	Paenibacillus_hunanensis
GCF_002741055.1	Paenibacillus	Paenibacillus_ihbetae
GCF_007679615.1	Paenibacillus	Paenibacillus_ihbetae
GCF_007680985.1	Paenibacillus	Paenibacillus_ihbetae
GCF_007680505.1	Paenibacillus	Paenibacillus_ihbetae
GCF_902375745.1	Paenibacillus	Paenibacillus_ihuae
GCF_001403875.1	Paenibacillus	Paenibacillus_ihumii
GCF_004000925.1	Paenibacillus	Paenibacillus_illinoisensis
GCF_003224455.1	Paenibacillus	Paenibacillus_illinoisensis
GCF_023714005.1	Paenibacillus	Paenibacillus_illinoisensis
GCF_003428495.1	Paenibacillus	Paenibacillus_jamilae
GCF_010450915.1	Paenibacillus	Paenibacillus_jilunlii
GCF_004000825.1	Paenibacillus	Paenibacillus_kobensis
GCF_004000845.1	Paenibacillus	Paenibacillus_koleovorans
GCF_023523925.1	Paenibacillus	Paenibacillus_konkukensis
GCF_002240415.1	Paenibacillus	Paenibacillus_kribbensis
GCF_023712785.1	Paenibacillus	Paenibacillus_lactis
GCF_002082155.1	Paenibacillus	Paenibacillus_larvae
GCF_002951915.1	Paenibacillus	Paenibacillus_larvae
GCF_002003265.1	Paenibacillus	Paenibacillus_larvae
GCF_011220525.1	Paenibacillus	Paenibacillus_larvae
GCF_003590055.1	Paenibacillus	Paenibacillus_lautus
GCF_018403125.1	Paenibacillus	Paenibacillus_lautus
GCF_019641495.1	Paenibacillus	Paenibacillus_lautus
GCF_012933385.1	Paenibacillus	Paenibacillus_lemnae
GCF_003931855.1	Paenibacillus	Paenibacillus_lentus
GCF_017942085.1	Paenibacillus	Paenibacillus_lignilyticus
GCF_011761355.1	Paenibacillus	Paenibacillus_lupini
GCF_006542765.1	Paenibacillus	Paenibacillus_luteus
GCF_003991425.1	Paenibacillus	Paenibacillus_lutimineralis
GCF_009757775.1	Paenibacillus	Paenibacillus_lutrae
GCF_010119935.1	Paenibacillus	Paenibacillus_lycopersici
GCF_018403165.1	Paenibacillus	Paenibacillus_macerans
GCF_023715465.1	Paenibacillus	Paenibacillus_macerans
GCF_022494515.1	Paenibacillus	Paenibacillus_macerans
GCF_003864435.1	Paenibacillus	Paenibacillus_macerans
GCF_000746875.1	Paenibacillus	Paenibacillus_macerans
GCF_900156375.1	Paenibacillus	Paenibacillus_macquariensis
GCF_014640555.1	Paenibacillus	Paenibacillus_marchantiophytorum
GCF_000377505.1	Paenibacillus	Paenibacillus_massiliensis
GCF_000520815.1	Paenibacillus	Paenibacillus_maysiensis
GCF_024498075.1	Paenibacillus	Paenibacillus_mendelii
GCF_005938385.1	Paenibacillus	Paenibacillus_mesophilus
GCF_008124765.1	Paenibacillus	Paenibacillus_methanolicus
GCF_003268025.1	Paenibacillus	Paenibacillus_montanisoli
GCF_018403185.1	Paenibacillus	Paenibacillus_montaniterrae
GCF_009664975.1	Paenibacillus	Paenibacillus_monticola
GCF_023715385.1	Paenibacillus	Paenibacillus_motobuensis
GCF_000258535.2	Paenibacillus	Paenibacillus_mucilaginosus
GCF_000218915.1	Paenibacillus	Paenibacillus_mucilaginosus
GCF_003583765.1	Paenibacillus	Paenibacillus_nanensis
GCF_001465255.1	Paenibacillus	Paenibacillus_naphthalenovorans
GCF_014641075.1	Paenibacillus	Paenibacillus_nasutitermitis
GCF_001721045.1	Paenibacillus	Paenibacillus_nuruki
GCF_014705615.1	Paenibacillus	Paenibacillus_oceani
GCF_001954455.1	Paenibacillus	Paenibacillus_odorifer
GCF_001954495.1	Paenibacillus	Paenibacillus_odorifer
GCF_001954505.1	Paenibacillus	Paenibacillus_odorifer
GCF_001954535.1	Paenibacillus	Paenibacillus_odorifer
GCF_001954585.1	Paenibacillus	Paenibacillus_odorifer
GCF_001955495.1	Paenibacillus	Paenibacillus_odorifer
GCF_001955555.1	Paenibacillus	Paenibacillus_odorifer
GCF_001955595.1	Paenibacillus	Paenibacillus_odorifer
GCF_001955775.1	Paenibacillus	Paenibacillus_odorifer
GCF_001955835.1	Paenibacillus	Paenibacillus_odorifer
GCF_023195625.1	Paenibacillus	Paenibacillus_odorifer
GCF_000758725.1	Paenibacillus	Paenibacillus_odorifer
GCF_002264345.1	Paenibacillus	Paenibacillus_odorifer
GCF_001954375.1	Paenibacillus	Paenibacillus_odorifer
GCF_001955765.1	Paenibacillus	Paenibacillus_odorifer
GCF_001955845.1	Paenibacillus	Paenibacillus_odorifer
GCF_001954615.1	Paenibacillus	Paenibacillus_odorifer
GCF_003255855.1	Paenibacillus	Paenibacillus_odorifer
GCF_001954575.1	Paenibacillus	Paenibacillus_odorifer
GCF_001954675.1	Paenibacillus	Paenibacillus_odorifer
GCF_001955545.1	Paenibacillus	Paenibacillus_odorifer
GCF_019443105.1	Paenibacillus	Paenibacillus_oenotherae
GCF_003863965.1	Paenibacillus	Paenibacillus_oralis
GCF_001675045.1	Paenibacillus	Paenibacillus_oryzae
GCF_001653565.1	Paenibacillus	Paenibacillus_oryzisoli
GCF_006874425.1	Paenibacillus	Paenibacillus_ottowii
GCF_023101145.1	Paenibacillus	Paenibacillus_pabuli
GCF_003388735.1	Paenibacillus	Paenibacillus_paeoniae
GCF_006345825.1	Paenibacillus	Paenibacillus_paridis
GCF_000422485.1	Paenibacillus	Paenibacillus_pasadenensis
GCF_001700435.1	Paenibacillus	Paenibacillus_pectinilyticus
GCF_014692735.1	Paenibacillus	Paenibacillus_peoriae
GCF_022531965.1	Paenibacillus	Paenibacillus_peoriae
GCF_000236805.1	Paenibacillus	Paenibacillus_peoriae
GCF_001272655.2	Paenibacillus	Paenibacillus_peoriae
GCF_001956235.1	Paenibacillus	Paenibacillus_peoriae
GCF_002937395.1	Paenibacillus	Paenibacillus_peoriae
GCF_022458865.1	Paenibacillus	Paenibacillus_periandrae
GCF_902375905.1	Paenibacillus	Paenibacillus_phocaensis
GCF_014192105.1	Paenibacillus	Paenibacillus_phyllosphaerae
GCF_002240225.1	Paenibacillus	Paenibacillus_physcomitrellae
GCF_013141775.1	Paenibacillus	Paenibacillus_phytohabitans
GCF_013141715.1	Paenibacillus	Paenibacillus_phytorum
GCF_001315125.1	Paenibacillus	Paenibacillus_pini
GCF_000422505.1	Paenibacillus	Paenibacillus_pinihumi
GCF_003605435.1	Paenibacillus	Paenibacillus_pinisoli
GCF_005869875.1	Paenibacillus	Paenibacillus_pinistramenti
GCF_004354045.1	Paenibacillus	Paenibacillus_piri
GCF_022234545.1	Paenibacillus	Paenibacillus_piscarius
GCF_013141695.1	Paenibacillus	Paenibacillus_plantarum
GCF_013141725.1	Paenibacillus	Paenibacillus_planticolens
GCF_007858415.1	Paenibacillus	Paenibacillus_polymyxa
GCF_020181695.1	Paenibacillus	Paenibacillus_polymyxa
GCF_023586765.1	Paenibacillus	Paenibacillus_polymyxa
GCF_023586645.1	Paenibacillus	Paenibacillus_polymyxa
GCF_022649565.1	Paenibacillus	Paenibacillus_polymyxa
GCF_023586785.1	Paenibacillus	Paenibacillus_polymyxa
GCF_024584565.1	Paenibacillus	Paenibacillus_polymyxa
GCF_022811565.1	Paenibacillus	Paenibacillus_polymyxa
GCF_014854715.1	Paenibacillus	Paenibacillus_polymyxa
GCF_000237325.1	Paenibacillus	Paenibacillus_polymyxa
GCF_001874425.3	Paenibacillus	Paenibacillus_polymyxa
GCF_023586685.1	Paenibacillus	Paenibacillus_polymyxa
GCF_014706575.1	Paenibacillus	Paenibacillus_polymyxa
GCF_900102085.1	Paenibacillus	Paenibacillus_polysaccharolyticus
GCF_000315235.1	Paenibacillus	Paenibacillus_popilliae
GCF_021369635.1	Paenibacillus	Paenibacillus_profundus
GCF_003337375.1	Paenibacillus	Paenibacillus_prosopidis
GCF_004135365.1	Paenibacillus	Paenibacillus_protaetiae
GCF_009728935.1	Paenibacillus	Paenibacillus_psychroresistens
GCF_009846885.1	Paenibacillus	Paenibacillus_puerhi
GCF_013204845.1	Paenibacillus	Paenibacillus_qinlingensis
GCF_014641555.1	Paenibacillus	Paenibacillus_radicis
GCF_003854965.1	Paenibacillus	Paenibacillus_rhizophilus
GCF_014192015.1	Paenibacillus	Paenibacillus_rhizosphaerae
GCF_010365285.1	Paenibacillus	Paenibacillus_rhizovicinus
GCF_002234615.1	Paenibacillus	Paenibacillus_rigui
GCF_000981585.1	Paenibacillus	Paenibacillus_riograndensis
GCF_016424485.1	Paenibacillus	Paenibacillus_roseus
GCF_001486505.1	Paenibacillus	Paenibacillus_rubinfantis
GCF_000612505.1	Paenibacillus	Paenibacillus_sabinae
GCF_009909195.1	Paenibacillus	Paenibacillus_sacheonensis
GCF_003233845.1	Paenibacillus	Paenibacillus_sambharensis
GCF_000374825.1	Paenibacillus	Paenibacillus_sanguinis
GCF_017873765.1	Paenibacillus	Paenibacillus_sediminis
GCF_014639155.1	Paenibacillus	Paenibacillus_segetis
GCF_002021565.1	Paenibacillus	Paenibacillus_selenitireducens
GCF_000285515.1	Paenibacillus	Paenibacillus_senegalensis
GCF_001486585.1	Paenibacillus	Paenibacillus_senegalimassiliensis
GCF_017874255.1	Paenibacillus	Paenibacillus_shirakamiensis
GCF_017874735.1	Paenibacillus	Paenibacillus_silagei
GCF_014639235.1	Paenibacillus	Paenibacillus_silvae
GCF_009882985.1	Paenibacillus	Paenibacillus_silvestris
GCF_019904155.1	Paenibacillus	Paenibacillus_sinensis
GCF_005930355.1	Paenibacillus	Paenibacillus_sinopodophylli
GCF_910593845.1	Paenibacillus	Paenibacillus_solanacearum
GCF_001277345.1	Paenibacillus	Paenibacillus_solani
GCF_016772475.1	Paenibacillus	Paenibacillus_sonchi
GCF_018966525.1	Paenibacillus	Paenibacillus_sophorae
GCF_008710135.1	Paenibacillus	Paenibacillus_spiritus
GCF_000758685.1	Paenibacillus	Paenibacillus_stellifer
GCF_001644605.1	Paenibacillus	Paenibacillus_swuensis
GCF_003201335.1	Paenibacillus	Paenibacillus_taichungensis
GCF_003386535.1	Paenibacillus	Paenibacillus_taihuensis
GCF_000425125.1	Paenibacillus	Paenibacillus_taiwanensis
GCF_021532315.1	Paenibacillus	Paenibacillus_tarimensis
GCF_008973665.1	Paenibacillus	Paenibacillus_tengchongensis
GCF_008635795.1	Paenibacillus	Paenibacillus_tepidiphilus
GCF_000235585.1	Paenibacillus	Paenibacillus_terrae
GCF_000374845.1	Paenibacillus	Paenibacillus_terrigena
GCF_004307995.1	Paenibacillus	Paenibacillus_thalictri
GCF_005938195.1	Paenibacillus	Paenibacillus_thermoaerophilus
GCF_004001005.1	Paenibacillus	Paenibacillus_thiaminolyticus
GCF_007066085.1	Paenibacillus	Paenibacillus_thiaminolyticus
GCF_902387705.1	Paenibacillus	Paenibacillus_thiaminolyticus
GCF_003591545.1	Paenibacillus	Paenibacillus_thiaminolyticus
GCF_017086365.1	Paenibacillus	Paenibacillus_tianjinensis
GCF_900100345.1	Paenibacillus	Paenibacillus_tianmuensis
GCF_009725205.1	Paenibacillus	Paenibacillus_timonensis
GCF_018207515.1	Paenibacillus	Paenibacillus_tritici
GCF_900086655.1	Paenibacillus	Paenibacillus_tuaregi
GCF_017873435.1	Paenibacillus	Paenibacillus_turicensis
GCF_011421635.1	Paenibacillus	Paenibacillus_turpanensis
GCF_900099765.1	Paenibacillus	Paenibacillus_typhae
GCF_900188505.1	Paenibacillus	Paenibacillus_tyrfis
GCF_900177425.1	Paenibacillus	Paenibacillus_uliginis
GCF_009725115.1	Paenibacillus	Paenibacillus_validus
GCF_018403325.1	Paenibacillus	Paenibacillus_vini
GCF_000193415.1	Paenibacillus	Paenibacillus_vortex
GCF_003955665.1	Paenibacillus	Paenibacillus_whitsoniae
GCF_018403345.1	Paenibacillus	Paenibacillus_woosongensis
GCF_000971965.1	Paenibacillus	Paenibacillus_wulumuqiensis
GCF_000757885.1	Paenibacillus	Paenibacillus_wynnii
GCF_002220865.2	Paenibacillus	Paenibacillus_xerothermodurans
GCF_001908275.1	Paenibacillus	Paenibacillus_xylanexedens
GCF_007680605.1	Paenibacillus	Paenibacillus_xylanexedens
GCF_007676615.1	Paenibacillus	Paenibacillus_xylanexedens
GCF_004001065.1	Paenibacillus	Paenibacillus_xylaniclasticus
GCF_009664365.1	Paenibacillus	Paenibacillus_xylanilyticus
GCF_001280595.1	Paenibacillus	Paenibacillus_xylanivorans
GCF_001685395.1	Paenibacillus	Paenibacillus_yonginensis
GCF_000520715.1	Paenibacillus	Paenibacillus_zanthoxyli
GCF_003994465.1	Paenibacillus	Paenibacillus_zeisoli
GCF_014642735.1	Paracoccus	Paracoccus_acridae
GCF_004923205.2	Paracoccus	Paracoccus_aeridis
GCF_014656455.1	Paracoccus	Paracoccus_aerius
GCF_003594815.1	Paracoccus	Paracoccus_aestuarii
GCF_009711225.1	Paracoccus	Paracoccus_aestuariivivens
GCF_900110285.1	Paracoccus	Paracoccus_alcaliphilus
GCF_003697785.1	Paracoccus	Paracoccus_alkanivorans
GCF_900108405.1	Paracoccus	Paracoccus_alkenifer
GCF_000444995.1	Paracoccus	Paracoccus_aminophilus
GCF_900005615.1	Paracoccus	Paracoccus_aminovorans
GCF_014490725.1	Paracoccus	Paracoccus_amoyensis
GCF_007993065.1	Paracoccus	Paracoccus_aurantiacus
GCF_016446475.1	Paracoccus	Paracoccus_binzhouensis
GCF_019431455.1	Paracoccus	Paracoccus_bogoriensis
GCF_016629665.1	Paracoccus	Paracoccus_caeni
GCF_900102885.1	Paracoccus	Paracoccus_chinensis
GCF_002105555.1	Paracoccus	Paracoccus_contaminans
GCF_007989485.1	Paracoccus	Paracoccus_denitrificans
GCF_004063735.1	Paracoccus	Paracoccus_denitrificans
GCF_014199715.1	Paracoccus	Paracoccus_denitrificans
GCF_021044605.1	Paracoccus	Paracoccus_denitrificans
GCF_003286075.1	Paracoccus	Paracoccus_endophyticus
GCF_017356265.1	Paracoccus	Paracoccus_fontiphilus
GCF_005048225.1	Paracoccus	Paracoccus_gahaiensis
GCF_900631945.1	Paracoccus	Paracoccus_haematequi
GCF_006239215.1	Paracoccus	Paracoccus_haeundaensis
GCF_900111785.1	Paracoccus	Paracoccus_halophilus
GCF_005048265.1	Paracoccus	Paracoccus_hibiscisoli
GCF_900111675.1	Paracoccus	Paracoccus_homiensis
GCF_003056335.1	Paracoccus	Paracoccus_indicus
GCF_900101865.1	Paracoccus	Paracoccus_isoporae
GCF_002865605.1	Paracoccus	Paracoccus_jeotgali
GCF_009301415.1	Paracoccus	Paracoccus_kondratievae
GCF_900182695.1	Paracoccus	Paracoccus_laeviglucosivorans
GCF_004683865.2	Paracoccus	Paracoccus_liaowanqingii
GCF_009708075.1	Paracoccus	Paracoccus_lichenicola
GCF_009711185.1	Paracoccus	Paracoccus_limosus
GCF_009711205.1	Paracoccus	Paracoccus_litorisediminis
GCF_004522155.1	Paracoccus	Paracoccus_luteus
GCF_003337565.1	Paracoccus	Paracoccus_lutimaris
GCF_019141545.1	Paracoccus	Paracoccus_marcusii
GCF_007018965.1	Paracoccus	Paracoccus_marinus
GCF_003285265.1	Paracoccus	Paracoccus_mutanolyticus
GCF_004335005.1	Paracoccus	Paracoccus_nototheniae
GCF_003591515.1	Paracoccus	Paracoccus_onubensis
GCF_008824185.1	Paracoccus	Paracoccus_pantotrophus
GCF_013414285.1	Paracoccus	Paracoccus_pantotrophus
GCF_004522175.1	Paracoccus	Paracoccus_ravus
GCF_002287065.1	Paracoccus	Paracoccus_salipaludis
GCF_012689545.1	Paracoccus	Paracoccus_sanguinis
GCF_900106665.1	Paracoccus	Paracoccus_sanguinis
GCF_000763845.1	Paracoccus	Paracoccus_sanguinis
GCF_003259195.1	Paracoccus	Paracoccus_sediminilitoris
GCF_004310385.1	Paracoccus	Paracoccus_sediminis
GCF_900199195.1	Paracoccus	Paracoccus_seriniphilus
GCF_017315735.1	Paracoccus	Paracoccus_shandongensis
GCF_003594835.1	Paracoccus	Paracoccus_siganidrum
GCF_900142875.1	Paracoccus	Paracoccus_solventivorans
GCF_000763805.1	Paracoccus	Paracoccus_sphaerophysae
GCF_004310345.1	Paracoccus	Paracoccus_subflavus
GCF_007830335.1	Paracoccus	Paracoccus_sulfuroxidans
GCF_003324675.1	Paracoccus	Paracoccus_suum
GCF_002847305.1	Paracoccus	Paracoccus_tegillarcae
GCF_900156255.1	Paracoccus	Paracoccus_thiocyanatus
GCF_900102505.1	Paracoccus	Paracoccus_tibetensis
GCF_022819025.1	Paracoccus	Paracoccus_versutus
GCF_003344805.1	Paracoccus	Paracoccus_versutus
GCF_003387045.1	Paracoccus	Paracoccus_versutus
GCF_011308835.1	Paracoccus	Paracoccus_xiamenensis
GCF_002749495.1	Paracoccus	Paracoccus_yeei
GCF_008693865.1	Paracoccus	Paracoccus_yeei
GCF_000622145.1	Paracoccus	Paracoccus_yeei
GCF_000420145.1	Paracoccus	Paracoccus_zeaxanthinifaciens
GCF_002847445.1	Paracoccus	Paracoccus_zhejiangensis
GCF_003318155.1	Phaeobacter	Phaeobacter_gallaeciensis
GCF_002381365.1	Phaeobacter	Phaeobacter_gallaeciensis
GCF_001678945.1	Phaeobacter	Phaeobacter_gallaeciensis
GCF_002891945.1	Phaeobacter	Phaeobacter_inhibens
GCF_002892085.1	Phaeobacter	Phaeobacter_inhibens
GCF_001969345.1	Phaeobacter	Phaeobacter_inhibens
GCF_000154745.2	Phaeobacter	Phaeobacter_inhibens
GCF_002892065.1	Phaeobacter	Phaeobacter_inhibens
GCF_002892045.1	Phaeobacter	Phaeobacter_inhibens
GCF_002892265.1	Phaeobacter	Phaeobacter_inhibens
GCF_002891665.1	Phaeobacter	Phaeobacter_inhibens
GCF_002888685.1	Phaeobacter	Phaeobacter_inhibens
GCF_019801785.1	Phaeobacter	Phaeobacter_italicus
GCF_020171225.1	Phaeobacter	Phaeobacter_italicus
GCF_900113345.1	Phaeobacter	Phaeobacter_italicus
GCF_019801155.1	Phaeobacter	Phaeobacter_italicus
GCF_007923355.1	Phaeobacter	Phaeobacter_marinintestinus
GCF_000826835.2	Phaeobacter	Phaeobacter_piscinae
GCF_002412025.1	Phaeobacter	Phaeobacter_piscinae
GCF_002412045.1	Phaeobacter	Phaeobacter_piscinae
GCF_001888185.1	Phaeobacter	Phaeobacter_porticola
GCF_009910675.1	Photobacterium	Photobacterium_alginatilyticum
GCF_900185625.1	Photobacterium	Photobacterium_andalusiense
GCF_002954615.1	Photobacterium	Photobacterium_angustum
GCF_000153265.1	Photobacterium	Photobacterium_angustum
GCF_003026955.1	Photobacterium	Photobacterium_angustum
GCF_003026335.1	Photobacterium	Photobacterium_angustum
GCF_003027075.1	Photobacterium	Photobacterium_angustum
GCF_003026935.1	Photobacterium	Photobacterium_angustum
GCF_003027095.1	Photobacterium	Photobacterium_angustum
GCF_000950355.1	Photobacterium	Photobacterium_angustum
GCF_003026855.1	Photobacterium	Photobacterium_angustum
GCF_003026365.1	Photobacterium	Photobacterium_angustum
GCF_014652075.1	Photobacterium	Photobacterium_aphoticum
GCF_001029445.1	Photobacterium	Photobacterium_aquae
GCF_900185565.1	Photobacterium	Photobacterium_aquimaris
GCF_003025415.1	Photobacterium	Photobacterium_aquimaris
GCF_002954455.1	Photobacterium	Photobacterium_aquimaris
GCF_003026515.1	Photobacterium	Photobacterium_aquimaris
GCF_014841115.1	Photobacterium	Photobacterium_arenosum
GCF_024380015.1	Photobacterium	Photobacterium_atrarenae
GCF_021236965.1	Photobacterium	Photobacterium_carnosum
GCF_021236805.1	Photobacterium	Photobacterium_carnosum
GCF_021236845.1	Photobacterium	Photobacterium_carnosum
GCF_021236865.1	Photobacterium	Photobacterium_carnosum
GCF_021236925.1	Photobacterium	Photobacterium_carnosum
GCF_021236785.1	Photobacterium	Photobacterium_carnosum
GCF_021236875.1	Photobacterium	Photobacterium_carnosum
GCF_021504665.1	Photobacterium	Photobacterium_carnosum
GCF_021504715.1	Photobacterium	Photobacterium_carnosum
GCF_021504695.1	Photobacterium	Photobacterium_carnosum
GCF_021236975.1	Photobacterium	Photobacterium_carnosum
GCF_004104355.1	Photobacterium	Photobacterium_chitinilyticum
GCF_009763125.1	Photobacterium	Photobacterium_damselae
GCF_001708035.2	Photobacterium	Photobacterium_damselae
GCF_021768305.1	Photobacterium	Photobacterium_damselae
GCF_021768345.1	Photobacterium	Photobacterium_damselae
GCF_021768425.1	Photobacterium	Photobacterium_damselae
GCF_023973125.1	Photobacterium	Photobacterium_damselae
GCF_002142615.1	Photobacterium	Photobacterium_damselae
GCF_014775695.1	Photobacterium	Photobacterium_damselae
GCF_021768405.1	Photobacterium	Photobacterium_damselae
GCF_021766015.1	Photobacterium	Photobacterium_damselae
GCF_003025615.1	Photobacterium	Photobacterium_frigidiphilum
GCF_000940995.1	Photobacterium	Photobacterium_gaetbulicola
GCF_023653475.1	Photobacterium	Photobacterium_galatheae
GCF_017329545.1	Photobacterium	Photobacterium_ganghwense
GCF_000425165.1	Photobacterium	Photobacterium_halotolerans
GCF_003026395.1	Photobacterium	Photobacterium_iliopiscarium
GCF_003026875.1	Photobacterium	Photobacterium_iliopiscarium
GCF_003026405.1	Photobacterium	Photobacterium_iliopiscarium
GCF_021504575.1	Photobacterium	Photobacterium_iliopiscarium
GCF_003026215.1	Photobacterium	Photobacterium_indicum
GCF_001650345.1	Photobacterium	Photobacterium_jeanii
GCF_000950135.1	Photobacterium	Photobacterium_kishitanii
GCF_001455895.1	Photobacterium	Photobacterium_kishitanii
GCF_003025535.1	Photobacterium	Photobacterium_kishitanii
GCF_003025935.1	Photobacterium	Photobacterium_kishitanii
GCF_003026635.1	Photobacterium	Photobacterium_kishitanii
GCF_000613045.3	Photobacterium	Photobacterium_kishitanii
GCF_003026675.1	Photobacterium	Photobacterium_kishitanii
GCF_003026655.1	Photobacterium	Photobacterium_kishitanii
GCF_003026355.1	Photobacterium	Photobacterium_kishitanii
GCF_003027115.1	Photobacterium	Photobacterium_kishitanii
GCF_000950335.1	Photobacterium	Photobacterium_kishitanii
GCF_003026015.1	Photobacterium	Photobacterium_leiognathi
GCF_022129615.1	Photobacterium	Photobacterium_leiognathi
GCF_000509205.1	Photobacterium	Photobacterium_leiognathi
GCF_003026055.1	Photobacterium	Photobacterium_leiognathi
GCF_003026695.1	Photobacterium	Photobacterium_leiognathi
GCF_003026715.1	Photobacterium	Photobacterium_leiognathi
GCF_003026735.1	Photobacterium	Photobacterium_leiognathi
GCF_000211495.1	Photobacterium	Photobacterium_leiognathi
GCF_001557755.1	Photobacterium	Photobacterium_leiognathi
GCF_003026235.1	Photobacterium	Photobacterium_leiognathi
GCF_003026315.1	Photobacterium	Photobacterium_leiognathi
GCF_003026025.1	Photobacterium	Photobacterium_leiognathi
GCF_003026475.1	Photobacterium	Photobacterium_lipolyticum
GCF_009874335.1	Photobacterium	Photobacterium_lucens
GCF_004363665.1	Photobacterium	Photobacterium_lutimaris
GCF_900185615.1	Photobacterium	Photobacterium_malacitanum
GCF_000331515.1	Photobacterium	Photobacterium_marinum
GCF_001676275.1	Photobacterium	Photobacterium_phosphoreum
GCF_003025755.1	Photobacterium	Photobacterium_phosphoreum
GCF_003028875.1	Photobacterium	Photobacterium_phosphoreum
GCF_021236705.1	Photobacterium	Photobacterium_phosphoreum
GCF_021236725.1	Photobacterium	Photobacterium_phosphoreum
GCF_002954725.1	Photobacterium	Photobacterium_phosphoreum
GCF_021504635.1	Photobacterium	Photobacterium_phosphoreum
GCF_021237025.1	Photobacterium	Photobacterium_phosphoreum
GCF_003026615.1	Photobacterium	Photobacterium_phosphoreum
GCF_021504615.1	Photobacterium	Photobacterium_phosphoreum
GCF_021237045.1	Photobacterium	Photobacterium_phosphoreum
GCF_003025855.1	Photobacterium	Photobacterium_phosphoreum
GCF_021236645.1	Photobacterium	Photobacterium_phosphoreum
GCF_003026595.1	Photobacterium	Photobacterium_phosphoreum
GCF_003025715.1	Photobacterium	Photobacterium_phosphoreum
GCF_900166965.1	Photobacterium	Photobacterium_piscicola
GCF_000196255.1	Photobacterium	Photobacterium_profundum
GCF_001939735.1	Photobacterium	Photobacterium_proteolyticum
GCF_019801945.1	Photobacterium	Photobacterium_rosenbergii
GCF_003614885.1	Photobacterium	Photobacterium_salinisoli
GCF_000730475.1	Photobacterium	Photobacterium_sanctipauli
GCF_002265265.1	Photobacterium	Photobacterium_sanguinicancri
GCF_001077885.1	Photobacterium	Photobacterium_swingsii
GCF_024494545.1	Photobacterium	Photobacterium_toruni
GCF_003148745.1	Pleionea	Pleionea_mediterranea
GCF_007570825.1	Pleionea	Pleionea_sediminis
GCF_003668795.1	Pseudoalteromonas	Pseudoalteromonas_agarivorans
GCF_002310855.1	Pseudoalteromonas	Pseudoalteromonas_agarivorans
GCF_000508785.1	Pseudoalteromonas	Pseudoalteromonas_agarivorans
GCF_000363985.1	Pseudoalteromonas	Pseudoalteromonas_agarivorans
GCF_024518755.1	Pseudoalteromonas	Pseudoalteromonas_agarivorans
GCF_001999225.1	Pseudoalteromonas	Pseudoalteromonas_aliena
GCF_001854605.1	Pseudoalteromonas	Pseudoalteromonas_amylolytica
GCF_015209785.1	Pseudoalteromonas	Pseudoalteromonas_arabiensis
GCF_012927645.1	Pseudoalteromonas	Pseudoalteromonas_arctica
GCF_000238395.3	Pseudoalteromonas	Pseudoalteromonas_arctica
GCF_012935355.1	Pseudoalteromonas	Pseudoalteromonas_arctica
GCF_002374815.1	Pseudoalteromonas	Pseudoalteromonas_atlantica
GCF_005887355.1	Pseudoalteromonas	Pseudoalteromonas_aurantia
GCF_001854475.1	Pseudoalteromonas	Pseudoalteromonas_byunsanensis
GCF_013140855.1	Pseudoalteromonas	Pseudoalteromonas_caenipelagi
GCF_004328865.1	Pseudoalteromonas	Pseudoalteromonas_carrageenovora
GCF_005887475.1	Pseudoalteromonas	Pseudoalteromonas_citrea
GCF_900112265.1	Pseudoalteromonas	Pseudoalteromonas_denitrificans
GCF_005877035.1	Pseudoalteromonas	Pseudoalteromonas_distincta
GCF_003515105.1	Pseudoalteromonas	Pseudoalteromonas_donghaensis
GCF_007786285.1	Pseudoalteromonas	Pseudoalteromonas_elyakovii
GCF_002221525.1	Pseudoalteromonas	Pseudoalteromonas_espejiana
GCF_000259115.1	Pseudoalteromonas	Pseudoalteromonas_flavipulchra
GCF_008370235.1	Pseudoalteromonas	Pseudoalteromonas_fuliginea
GCF_000967705.1	Pseudoalteromonas	Pseudoalteromonas_fuliginea
GCF_005886105.2	Pseudoalteromonas	Pseudoalteromonas_galatheae
GCF_001641615.1	Pseudoalteromonas	Pseudoalteromonas_gelatinilytica
GCF_001924935.1	Pseudoalteromonas	Pseudoalteromonas_haloplanktis
GCF_002310795.1	Pseudoalteromonas	Pseudoalteromonas_issachenkonii
GCF_000576675.1	Pseudoalteromonas	Pseudoalteromonas_lipolytica
GCF_000814765.1	Pseudoalteromonas	Pseudoalteromonas_luteoviolacea
GCF_021654285.1	Pseudoalteromonas	Pseudoalteromonas_luteoviolacea
GCF_001750165.1	Pseudoalteromonas	Pseudoalteromonas_luteoviolacea
GCF_001625685.1	Pseudoalteromonas	Pseudoalteromonas_luteoviolacea
GCF_001625695.1	Pseudoalteromonas	Pseudoalteromonas_luteoviolacea
GCF_018101055.1	Pseudoalteromonas	Pseudoalteromonas_luteoviolacea
GCF_001625565.1	Pseudoalteromonas	Pseudoalteromonas_luteoviolacea
GCF_001696455.1	Pseudoalteromonas	Pseudoalteromonas_luteoviolacea
GCF_006704145.1	Pseudoalteromonas	Pseudoalteromonas_luteoviolacea
GCF_001625595.1	Pseudoalteromonas	Pseudoalteromonas_luteoviolacea
GCF_012641725.1	Pseudoalteromonas	Pseudoalteromonas_maricaloris
GCF_002407085.1	Pseudoalteromonas	Pseudoalteromonas_marina
GCF_021613355.1	Pseudoalteromonas	Pseudoalteromonas_mariniglutinosa
GCF_007786355.1	Pseudoalteromonas	Pseudoalteromonas_neustonica
GCF_002221505.1	Pseudoalteromonas	Pseudoalteromonas_nigrifaciens
GCF_014897925.1	Pseudoalteromonas	Pseudoalteromonas_nigrifaciens
GCF_018069805.1	Pseudoalteromonas	Pseudoalteromonas_ostreae
GCF_014918315.1	Pseudoalteromonas	Pseudoalteromonas_paragorgicola
[truncated: 2,771 more rows]

## Sheet: RefSeq
accession	genus	species
GCF_001953635.1	Alteromonas	Alteromonas abrolhosensis
GCF_001953645.1	Alteromonas	Alteromonas abrolhosensis
GCF_003367475.1	Alteromonas	Alteromonas aestuariivivens
GCF_002993365.1	Alteromonas	Alteromonas alba
GCF_019249295.1	Alteromonas	Alteromonas antoniana
GCF_000730385.1	Alteromonas	Alteromonas australica
GCF_000934525.1	Alteromonas	Alteromonas australica
GCF_001757105.1	Alteromonas	Alteromonas confluentis
GCF_002807665.1	Alteromonas	Alteromonas facilis
GCF_002807685.1	Alteromonas	Alteromonas flava
GCF_010500895.1	Alteromonas	Alteromonas genovensis
GCF_002993325.1	Alteromonas	Alteromonas gracilis
GCF_014651815.1	Alteromonas	Alteromonas halophila
GCF_010500915.1	Alteromonas	Alteromonas hispanica
GCF_001758465.1	Alteromonas	Alteromonas lipolytica
GCF_014643555.1	Alteromonas	Alteromonas lipolytica
GCF_019249215.1	Alteromonas	Alteromonas lipotrueae
GCF_019249255.1	Alteromonas	Alteromonas lipotrueae
GCF_019249245.1	Alteromonas	Alteromonas lipotrueiana
GCF_901457785.1	Alteromonas	Alteromonas macleodii
GCF_000300175.1	Alteromonas	Alteromonas macleodii
GCF_014825945.1	Alteromonas	Alteromonas macleodii
GCF_903772925.1	Alteromonas	Alteromonas macleodii
GCF_000808635.1	Alteromonas	Alteromonas macleodii
GCF_901446615.1	Alteromonas	Alteromonas macleodii
GCF_000299955.1	Alteromonas	Alteromonas macleodii
GCF_001750365.1	Alteromonas	Alteromonas macleodii
GCF_001750295.1	Alteromonas	Alteromonas macleodii
GCF_000808595.1	Alteromonas	Alteromonas macleodii
GCF_901457835.1	Alteromonas	Alteromonas macleodii
GCF_001562235.1	Alteromonas	Alteromonas macleodii
GCF_901457775.1	Alteromonas	Alteromonas macleodii
GCF_016758275.1	Alteromonas	Alteromonas macleodii
GCF_002849875.1	Alteromonas	Alteromonas macleodii
GCF_001077695.1	Alteromonas	Alteromonas macleodii
GCF_000172635.2	Alteromonas	Alteromonas macleodii
GCF_016758345.1	Alteromonas	Alteromonas macleodii
GCF_000299995.1	Alteromonas	Alteromonas macleodii
GCF_023805395.1	Alteromonas	Alteromonas macleodii
GCF_901446755.1	Alteromonas	Alteromonas macleodii
GCF_001750305.1	Alteromonas	Alteromonas macleodii
GCF_001578515.1	Alteromonas	Alteromonas macleodii
GCF_901457815.1	Alteromonas	Alteromonas macleodii
GCF_001750315.1	Alteromonas	Alteromonas macleodii
GCF_000808575.1	Alteromonas	Alteromonas marina
GCF_001886435.1	Alteromonas	Alteromonas mediterranea
GCF_001886455.1	Alteromonas	Alteromonas mediterranea
GCF_006517095.1	Alteromonas	Alteromonas mediterranea
GCF_001562315.1	Alteromonas	Alteromonas mediterranea
GCF_000310085.1	Alteromonas	Alteromonas mediterranea
GCF_000439575.1	Alteromonas	Alteromonas mediterranea
GCF_009759785.1	Alteromonas	Alteromonas mediterranea
GCF_000439515.1	Alteromonas	Alteromonas mediterranea
GCF_001886415.1	Alteromonas	Alteromonas mediterranea
GCF_001562295.1	Alteromonas	Alteromonas mediterranea
GCF_000439595.1	Alteromonas	Alteromonas mediterranea
GCF_000439535.1	Alteromonas	Alteromonas mediterranea
GCF_000439495.1	Alteromonas	Alteromonas mediterranea
GCF_006517115.1	Alteromonas	Alteromonas mediterranea
GCF_927797765.1	Alteromonas	Alteromonas mediterranea
GCF_001886395.1	Alteromonas	Alteromonas mediterranea
GCF_000020585.3	Alteromonas	Alteromonas mediterranea
GCF_000213655.1	Alteromonas	Alteromonas naphthalenivorans
GCF_003731635.1	Alteromonas	Alteromonas oceani
GCF_002499975.2	Alteromonas	Alteromonas pelagimontana
GCF_012911815.1	Alteromonas	Alteromonas ponticola
GCF_005117025.1	Alteromonas	Alteromonas portus
GCF_010500865.1	Alteromonas	Alteromonas profundi
GCF_003820355.1	Alteromonas	Alteromonas sediminis
GCF_001632765.1	Alteromonas	Alteromonas stellipolaris
GCF_001562195.1	Alteromonas	Alteromonas stellipolaris
GCF_900069365.1	Alteromonas	Alteromonas stellipolaris
GCF_001632825.1	Alteromonas	Alteromonas stellipolaris
GCF_001433715.1	Alteromonas	Alteromonas stellipolaris
GCF_019931075.1	Alteromonas	Alteromonas stellipolaris
GCF_024518635.1	Alteromonas	Alteromonas stellipolaris
GCF_900129815.1	Asaccharospora	Asaccharospora irregularis
GCF_001636425.1	Bacillus	Bacillus acidicola
GCF_014138805.1	Bacillus	Bacillus aerius
GCF_009183655.1	Bacillus	Bacillus aerolatus
GCF_000831655.1	Bacillus	Bacillus aerophilus
GCF_004101925.1	Bacillus	Bacillus aerophilus
GCF_001884185.1	Bacillus	Bacillus albus
GCF_004116085.1	Bacillus	Bacillus albus
GCF_011751575.1	Bacillus	Bacillus albus
GCF_004153665.1	Bacillus	Bacillus albus
GCF_011751595.1	Bacillus	Bacillus albus
GCF_004116025.1	Bacillus	Bacillus albus
GCF_004116065.1	Bacillus	Bacillus albus
GCF_009740005.1	Bacillus	Bacillus albus
GCF_004116035.1	Bacillus	Bacillus albus
GCF_004116415.1	Bacillus	Bacillus albus
GCF_018916635.1	Bacillus	Bacillus albus
GCF_015620945.1	Bacillus	Bacillus albus
GCF_002019795.1	Bacillus	Bacillus alkalicellulosilyticus
GCF_019042735.1	Bacillus	Bacillus alkalicola
GCF_002797415.1	Bacillus	Bacillus alkalisoli
GCF_024134705.1	Bacillus	Bacillus altitudinis
GCF_007681095.1	Bacillus	Bacillus altitudinis
GCF_011067205.1	Bacillus	Bacillus altitudinis
GCF_018128585.1	Bacillus	Bacillus altitudinis
GCF_023714945.1	Bacillus	Bacillus altitudinis
GCF_000789425.2	Bacillus	Bacillus altitudinis
GCF_001191605.1	Bacillus	Bacillus altitudinis
GCF_900119345.1	Bacillus	Bacillus altitudinis
GCF_900094985.1	Bacillus	Bacillus altitudinis
GCF_013283915.1	Bacillus	Bacillus altitudinis
GCF_900156275.1	Bacillus	Bacillus altitudinis
GCF_023714965.1	Bacillus	Bacillus altitudinis
GCF_007923025.1	Bacillus	Bacillus altitudinis
GCF_002443015.2	Bacillus	Bacillus altitudinis
GCF_015846075.1	Bacillus	Bacillus altitudinis
GCF_002741745.1	Bacillus	Bacillus altitudinis
GCF_023554815.1	Bacillus	Bacillus altitudinis
GCF_001431145.1	Bacillus	Bacillus altitudinis
GCF_019039005.1	Bacillus	Bacillus altitudinis
GCF_018128625.1	Bacillus	Bacillus altitudinis
GCF_021654595.1	Bacillus	Bacillus altitudinis
GCF_002753875.2	Bacillus	Bacillus altitudinis
GCF_023714595.1	Bacillus	Bacillus altitudinis
GCF_007676515.1	Bacillus	Bacillus altitudinis
GCF_007676435.1	Bacillus	Bacillus altitudinis
GCF_019036945.1	Bacillus	Bacillus altitudinis
GCF_017161205.1	Bacillus	Bacillus altitudinis
GCF_016767855.1	Bacillus	Bacillus altitudinis
GCF_018128525.1	Bacillus	Bacillus altitudinis
GCF_020521575.1	Bacillus	Bacillus altitudinis
GCF_008180475.1	Bacillus	Bacillus altitudinis
GCF_900188195.1	Bacillus	Bacillus altitudinis
GCF_001431785.1	Bacillus	Bacillus altitudinis
GCF_000225935.1	Bacillus	Bacillus altitudinis
GCF_022803025.1	Bacillus	Bacillus altitudinis
GCF_022819205.1	Bacillus	Bacillus altitudinis
GCF_902500235.1	Bacillus	Bacillus altitudinis
GCF_015160895.1	Bacillus	Bacillus altitudinis
GCF_023823755.1	Bacillus	Bacillus altitudinis
GCF_023502445.1	Bacillus	Bacillus altitudinis
GCF_018128575.1	Bacillus	Bacillus altitudinis
GCF_022570695.1	Bacillus	Bacillus altitudinis
GCF_001908475.1	Bacillus	Bacillus altitudinis
GCF_007671735.1	Bacillus	Bacillus altitudinis
GCF_023373945.1	Bacillus	Bacillus altitudinis
GCF_013307105.1	Bacillus	Bacillus altitudinis
GCF_000691145.1	Bacillus	Bacillus altitudinis
GCF_024262145.1	Bacillus	Bacillus altitudinis
GCF_000949525.1	Bacillus	Bacillus altitudinis
GCF_023714045.1	Bacillus	Bacillus altitudinis
GCF_019355135.1	Bacillus	Bacillus altitudinis
GCF_018128635.1	Bacillus	Bacillus altitudinis
GCF_000299555.2	Bacillus	Bacillus altitudinis
GCF_019037745.1	Bacillus	Bacillus altitudinis
GCF_019164215.1	Bacillus	Bacillus altitudinis
GCF_000972685.1	Bacillus	Bacillus altitudinis
GCF_007681435.1	Bacillus	Bacillus altitudinis
GCF_001700735.1	Bacillus	Bacillus altitudinis
GCF_001029865.1	Bacillus	Bacillus altitudinis
GCF_017948365.1	Bacillus	Bacillus altitudinis
GCF_018128565.1	Bacillus	Bacillus altitudinis
GCF_000828455.1	Bacillus	Bacillus altitudinis
GCF_012844145.1	Bacillus	Bacillus altitudinis
GCF_005849435.1	Bacillus	Bacillus altitudinis
GCF_016785155.1	Bacillus	Bacillus altitudinis
GCF_002571755.1	Bacillus	Bacillus altitudinis
GCF_001896335.1	Bacillus	Bacillus altitudinis
GCF_022700755.1	Bacillus	Bacillus altitudinis
GCF_013391605.1	Bacillus	Bacillus altitudinis
GCF_019037255.1	Bacillus	Bacillus altitudinis
GCF_003217715.1	Bacillus	Bacillus altitudinis
GCF_019149285.1	Bacillus	Bacillus altitudinis
GCF_002042895.1	Bacillus	Bacillus altitudinis
GCF_003064485.1	Bacillus	Bacillus altitudinis
GCF_001543165.1	Bacillus	Bacillus altitudinis
GCF_016807685.1	Bacillus	Bacillus altitudinis
GCF_024507855.1	Bacillus	Bacillus altitudinis
GCF_003160715.1	Bacillus	Bacillus altitudinis
GCF_024362715.1	Bacillus	Bacillus altitudinis
GCF_021654615.1	Bacillus	Bacillus altitudinis
GCF_008764185.1	Bacillus	Bacillus altitudinis
GCF_019311265.1	Bacillus	Bacillus altitudinis
GCF_002797105.1	Bacillus	Bacillus altitudinis
GCF_003284495.1	Bacillus	Bacillus altitudinis
GCF_900411365.1	Bacillus	Bacillus altitudinis
GCF_007681345.1	Bacillus	Bacillus altitudinis
GCF_013131835.1	Bacillus	Bacillus altitudinis
GCF_004563755.2	Bacillus	Bacillus altitudinis
GCF_007681315.1	Bacillus	Bacillus altitudinis
GCF_001457015.1	Bacillus	Bacillus altitudinis
GCF_024380035.1	Bacillus	Bacillus altitudinis
GCF_013391615.1	Bacillus	Bacillus altitudinis
GCF_007681425.1	Bacillus	Bacillus altitudinis
GCF_007681245.1	Bacillus	Bacillus altitudinis
GCF_024397295.1	Bacillus	Bacillus altitudinis
GCF_007682105.1	Bacillus	Bacillus altitudinis
GCF_901542325.1	Bacillus	Bacillus altitudinis
GCF_023525275.1	Bacillus	Bacillus altitudinis
GCF_018361385.1	Bacillus	Bacillus altitudinis
GCF_006007905.1	Bacillus	Bacillus altitudinis
GCF_010747395.1	Bacillus	Bacillus altitudinis
GCF_000948175.1	Bacillus	Bacillus alveayuensis
GCF_000242855.2	Bacillus	Bacillus amyloliquefaciens
GCF_001672615.1	Bacillus	Bacillus amyloliquefaciens
GCF_020179775.1	Bacillus	Bacillus amyloliquefaciens
GCF_021128895.1	Bacillus	Bacillus amyloliquefaciens
GCF_024653545.1	Bacillus	Bacillus amyloliquefaciens
GCF_015999565.1	Bacillus	Bacillus amyloliquefaciens
GCF_020176805.1	Bacillus	Bacillus amyloliquefaciens
GCF_007844995.1	Bacillus	Bacillus amyloliquefaciens
GCF_004804245.1	Bacillus	Bacillus amyloliquefaciens
GCF_014854735.1	Bacillus	Bacillus amyloliquefaciens
GCF_015845485.1	Bacillus	Bacillus amyloliquefaciens
GCF_000330805.1	Bacillus	Bacillus amyloliquefaciens
GCF_023714985.1	Bacillus	Bacillus amyloliquefaciens
GCF_009933355.1	Bacillus	Bacillus amyloliquefaciens
GCF_023238285.1	Bacillus	Bacillus amyloliquefaciens
GCF_007845085.1	Bacillus	Bacillus amyloliquefaciens
GCF_013346105.1	Bacillus	Bacillus amyloliquefaciens
GCF_017603845.1	Bacillus	Bacillus amyloliquefaciens
GCF_018502525.1	Bacillus	Bacillus amyloliquefaciens
GCF_013341255.1	Bacillus	Bacillus amyloliquefaciens
GCF_000494835.1	Bacillus	Bacillus amyloliquefaciens
GCF_008824205.1	Bacillus	Bacillus amyloliquefaciens
GCF_004421045.1	Bacillus	Bacillus amyloliquefaciens
GCF_019880285.1	Bacillus	Bacillus amyloliquefaciens
GCF_024653455.1	Bacillus	Bacillus amyloliquefaciens
GCF_019458745.1	Bacillus	Bacillus amyloliquefaciens
GCF_022833015.1	Bacillus	Bacillus amyloliquefaciens
GCF_001593785.1	Bacillus	Bacillus amyloliquefaciens
GCF_013346165.1	Bacillus	Bacillus amyloliquefaciens
GCF_013346305.1	Bacillus	Bacillus amyloliquefaciens
GCF_000508265.1	Bacillus	Bacillus amyloliquefaciens
GCF_000195515.1	Bacillus	Bacillus amyloliquefaciens
GCF_022832415.1	Bacillus	Bacillus amyloliquefaciens
GCF_003382375.1	Bacillus	Bacillus amyloliquefaciens
GCF_005048195.1	Bacillus	Bacillus amyloliquefaciens
GCF_002024555.1	Bacillus	Bacillus amyloliquefaciens
GCF_002173635.1	Bacillus	Bacillus amyloliquefaciens
GCF_900245865.1	Bacillus	Bacillus amyloliquefaciens
GCF_013423695.1	Bacillus	Bacillus amyloliquefaciens
GCF_014792065.1	Bacillus	Bacillus amyloliquefaciens
GCF_003337795.1	Bacillus	Bacillus amyloliquefaciens
GCF_013346205.1	Bacillus	Bacillus amyloliquefaciens
GCF_001705195.1	Bacillus	Bacillus amyloliquefaciens
GCF_008017565.1	Bacillus	Bacillus amyloliquefaciens
GCF_024168855.1	Bacillus	Bacillus amyloliquefaciens
GCF_001889285.1	Bacillus	Bacillus amyloliquefaciens
GCF_013346265.1	Bacillus	Bacillus amyloliquefaciens
GCF_011440355.1	Bacillus	Bacillus amyloliquefaciens
GCF_021233135.1	Bacillus	Bacillus amyloliquefaciens
GCF_001558705.1	Bacillus	Bacillus amyloliquefaciens
GCF_003149795.1	Bacillus	Bacillus amyloliquefaciens
GCF_024539565.1	Bacillus	Bacillus amyloliquefaciens
GCF_003149715.1	Bacillus	Bacillus amyloliquefaciens
GCF_900156245.1	Bacillus	Bacillus amyloliquefaciens
GCF_008534375.1	Bacillus	Bacillus amyloliquefaciens
GCF_013346225.1	Bacillus	Bacillus amyloliquefaciens
GCF_017592865.1	Bacillus	Bacillus amyloliquefaciens
GCF_000221645.1	Bacillus	Bacillus amyloliquefaciens
GCF_019458775.1	Bacillus	Bacillus amyloliquefaciens
GCF_019997305.1	Bacillus	Bacillus amyloliquefaciens
GCF_024138555.1	Bacillus	Bacillus amyloliquefaciens
GCF_008808015.1	Bacillus	Bacillus amyloliquefaciens
GCF_008017555.1	Bacillus	Bacillus amyloliquefaciens
GCF_024653505.1	Bacillus	Bacillus amyloliquefaciens
GCF_024706495.1	Bacillus	Bacillus amyloliquefaciens
GCF_023920185.1	Bacillus	Bacillus amyloliquefaciens
GCF_001687185.1	Bacillus	Bacillus amyloliquefaciens
GCF_023278425.1	Bacillus	Bacillus amyloliquefaciens
GCF_019856555.1	Bacillus	Bacillus amyloliquefaciens
GCF_003546075.1	Bacillus	Bacillus amyloliquefaciens
GCF_024539575.1	Bacillus	Bacillus amyloliquefaciens
GCF_013328835.1	Bacillus	Bacillus amyloliquefaciens
GCF_003149695.1	Bacillus	Bacillus amyloliquefaciens
GCF_000196735.1	Bacillus	Bacillus amyloliquefaciens
GCF_014622745.1	Bacillus	Bacillus amyloliquefaciens
GCF_001294785.1	Bacillus	Bacillus amyloliquefaciens
GCF_014791945.1	Bacillus	Bacillus amyloliquefaciens
GCF_001469685.1	Bacillus	Bacillus amyloliquefaciens
GCF_011317125.1	Bacillus	Bacillus amyloliquefaciens
GCF_020256445.1	Bacillus	Bacillus amyloliquefaciens
GCF_001077735.1	Bacillus	Bacillus amyloliquefaciens
GCF_001431285.1	Bacillus	Bacillus amyloliquefaciens
GCF_019880425.1	Bacillus	Bacillus amyloliquefaciens
GCF_003868675.1	Bacillus	Bacillus amyloliquefaciens
GCF_017815555.1	Bacillus	Bacillus amyloliquefaciens
GCF_003312895.1	Bacillus	Bacillus amyloliquefaciens
GCF_018223605.1	Bacillus	Bacillus amyloliquefaciens
GCF_000784675.1	Bacillus	Bacillus amyloliquefaciens
GCF_001593765.1	Bacillus	Bacillus amyloliquefaciens
GCF_014930895.1	Bacillus	Bacillus amyloliquefaciens
GCF_000747705.1	Bacillus	Bacillus amyloliquefaciens
GCF_001922005.1	Bacillus	Bacillus amyloliquefaciens
GCF_022492915.1	Bacillus	Bacillus amyloliquefaciens
GCF_017357905.1	Bacillus	Bacillus amyloliquefaciens
GCF_024653145.1	Bacillus	Bacillus amyloliquefaciens
GCF_018363035.1	Bacillus	Bacillus amyloliquefaciens
GCF_011421515.1	Bacillus	Bacillus amyloliquefaciens
GCF_000750045.1	Bacillus	Bacillus amyloliquefaciens
GCF_001587435.1	Bacillus	Bacillus amyloliquefaciens
GCF_001866745.1	Bacillus	Bacillus amyloliquefaciens
GCF_015880875.1	Bacillus	Bacillus amyloliquefaciens
GCF_013346175.1	Bacillus	Bacillus amyloliquefaciens
GCF_020971785.1	Bacillus	Bacillus amyloliquefaciens
GCF_004006115.1	Bacillus	Bacillus amyloliquefaciens
GCF_023115375.1	Bacillus	Bacillus amyloliquefaciens
GCF_001587325.1	Bacillus	Bacillus amyloliquefaciens
GCF_018791865.1	Bacillus	Bacillus amyloliquefaciens
GCF_004804235.1	Bacillus	Bacillus amyloliquefaciens
GCF_019459645.1	Bacillus	Bacillus amyloliquefaciens
GCF_007827165.1	Bacillus	Bacillus amyloliquefaciens
GCF_001286965.1	Bacillus	Bacillus amyloliquefaciens
GCF_001874385.1	Bacillus	Bacillus amyloliquefaciens
GCF_001617995.1	Bacillus	Bacillus amyloliquefaciens
GCF_017824715.1	Bacillus	Bacillus amyloliquefaciens
GCF_019880325.1	Bacillus	Bacillus amyloliquefaciens
GCF_007362635.1	Bacillus	Bacillus amyloliquefaciens
GCF_014840205.2	Bacillus	Bacillus amyloliquefaciens
GCF_019396925.1	Bacillus	Bacillus amyloliquefaciens
GCF_013346285.1	Bacillus	Bacillus amyloliquefaciens
GCF_001483885.1	Bacillus	Bacillus amyloliquefaciens
GCF_020311635.1	Bacillus	Bacillus amyloliquefaciens
GCF_022559645.1	Bacillus	Bacillus amyloliquefaciens
GCF_017948535.1	Bacillus	Bacillus amyloliquefaciens
GCF_020536055.1	Bacillus	Bacillus amyloliquefaciens
GCF_001619745.1	Bacillus	Bacillus amyloliquefaciens
GCF_024653525.1	Bacillus	Bacillus amyloliquefaciens
GCF_001596755.1	Bacillus	Bacillus amyloliquefaciens
GCF_000817575.1	Bacillus	Bacillus amyloliquefaciens
GCF_002209305.1	Bacillus	Bacillus amyloliquefaciens
GCF_019093835.1	Bacillus	Bacillus amyloliquefaciens
GCF_023757615.1	Bacillus	Bacillus amyloliquefaciens
GCF_013122255.1	Bacillus	Bacillus amyloliquefaciens
GCF_001286945.1	Bacillus	Bacillus amyloliquefaciens
GCF_008017625.1	Bacillus	Bacillus amyloliquefaciens
GCF_000204275.1	Bacillus	Bacillus amyloliquefaciens
GCF_001278635.1	Bacillus	Bacillus amyloliquefaciens
GCF_000465655.1	Bacillus	Bacillus amyloliquefaciens
GCF_000835145.1	Bacillus	Bacillus amyloliquefaciens
GCF_000469015.2	Bacillus	Bacillus amyloliquefaciens
GCF_011754125.1	Bacillus	Bacillus amyloliquefaciens
GCF_000559145.1	Bacillus	Bacillus amyloliquefaciens
GCF_007923205.1	Bacillus	Bacillus amyloliquefaciens
GCF_002864145.1	Bacillus	Bacillus amyloliquefaciens
GCF_001586105.1	Bacillus	Bacillus amyloliquefaciens
GCF_013346215.1	Bacillus	Bacillus amyloliquefaciens
GCF_024452365.1	Bacillus	Bacillus amyloliquefaciens
GCF_001244735.1	Bacillus	Bacillus andreraoultii
GCF_902375605.1	Bacillus	Bacillus andreraoultii
GCF_000008165.1	Bacillus	Bacillus anthracis
GCF_017814375.1	Bacillus	Bacillus anthracis
GCF_000783195.1	Bacillus	Bacillus anthracis
GCF_000832665.1	Bacillus	Bacillus anthracis
GCF_009806635.1	Bacillus	Bacillus anthracis
GCF_017813925.1	Bacillus	Bacillus anthracis
GCF_000833125.1	Bacillus	Bacillus anthracis
GCF_000007845.1	Bacillus	Bacillus anthracis
GCF_003064045.1	Bacillus	Bacillus anthracis
GCF_017813815.1	Bacillus	Bacillus anthracis
GCF_002025265.1	Bacillus	Bacillus anthracis
GCF_009669005.1	Bacillus	Bacillus anthracis
GCF_009669025.1	Bacillus	Bacillus anthracis
GCF_000512775.2	Bacillus	Bacillus anthracis
GCF_017813995.1	Bacillus	Bacillus anthracis
GCF_000295695.2	Bacillus	Bacillus anthracis
GCF_020686345.1	Bacillus	Bacillus anthracis
GCF_017814075.1	Bacillus	Bacillus anthracis
GCF_000182055.1	Bacillus	Bacillus anthracis
GCF_017814285.1	Bacillus	Bacillus anthracis
GCF_009831675.1	Bacillus	Bacillus anthracis
GCF_001273145.1	Bacillus	Bacillus anthracis
GCF_003410255.1	Bacillus	Bacillus anthracis
GCF_009872815.1	Bacillus	Bacillus anthracis
GCF_002025435.1	Bacillus	Bacillus anthracis
GCF_000167315.1	Bacillus	Bacillus anthracis
GCF_024396795.1	Bacillus	Bacillus anthracis
GCF_018222265.1	Bacillus	Bacillus anthracis
GCF_002896635.1	Bacillus	Bacillus anthracis
GCF_000832425.1	Bacillus	Bacillus anthracis
GCF_002525695.1	Bacillus	Bacillus anthracis
GCF_001677305.1	Bacillus	Bacillus anthracis
GCF_017963435.1	Bacillus	Bacillus anthracis
GCF_000986935.1	Bacillus	Bacillus anthracis
GCF_002007035.1	Bacillus	Bacillus anthracis
GCF_022220545.1	Bacillus	Bacillus anthracis
GCF_001273065.1	Bacillus	Bacillus anthracis
GCF_017814555.1	Bacillus	Bacillus anthracis
GCF_002896595.1	Bacillus	Bacillus anthracis
GCF_017814095.1	Bacillus	Bacillus anthracis
GCF_009872975.1	Bacillus	Bacillus anthracis
GCF_013349165.1	Bacillus	Bacillus anthracis
GCF_001990245.1	Bacillus	Bacillus anthracis
GCF_022014795.1	Bacillus	Bacillus anthracis
GCF_022220925.1	Bacillus	Bacillus anthracis
GCF_014712235.1	Bacillus	Bacillus anthracis
GCF_009669055.1	Bacillus	Bacillus anthracis
GCF_012273315.1	Bacillus	Bacillus anthracis
GCF_022220585.1	Bacillus	Bacillus anthracis
GCF_000831505.1	Bacillus	Bacillus anthracis
GCF_009872895.1	Bacillus	Bacillus anthracis
GCF_022221265.1	Bacillus	Bacillus anthracis
GCF_017813875.1	Bacillus	Bacillus anthracis
GCF_000832785.1	Bacillus	Bacillus anthracis
GCF_022220665.1	Bacillus	Bacillus anthracis
GCF_002570225.1	Bacillus	Bacillus anthracis
GCF_003045745.2	Bacillus	Bacillus anthracis
GCF_001683065.1	Bacillus	Bacillus anthracis
GCF_001936375.1	Bacillus	Bacillus anthracis
GCF_009669065.1	Bacillus	Bacillus anthracis
GCF_017814225.1	Bacillus	Bacillus anthracis
GCF_019693235.1	Bacillus	Bacillus anthracis
GCF_000258885.1	Bacillus	Bacillus anthracis
GCF_022221085.1	Bacillus	Bacillus anthracis
GCF_009806595.1	Bacillus	Bacillus anthracis
GCF_000875715.1	Bacillus	Bacillus anthracis
GCF_001758315.1	Bacillus	Bacillus anthracis
GCF_022221105.1	Bacillus	Bacillus anthracis
GCF_009669225.1	Bacillus	Bacillus anthracis
GCF_009872725.1	Bacillus	Bacillus anthracis
GCF_001835485.1	Bacillus	Bacillus anthracis
GCF_002025455.1	Bacillus	Bacillus anthracis
GCF_900013475.1	Bacillus	Bacillus anthracis
GCF_000782975.1	Bacillus	Bacillus anthracis
GCF_000743825.1	Bacillus	Bacillus anthracis
GCF_000833065.1	Bacillus	Bacillus anthracis
GCF_006088855.1	Bacillus	Bacillus anthracis
GCF_009872635.1	Bacillus	Bacillus anthracis
GCF_002896665.1	Bacillus	Bacillus anthracis
GCF_008087155.1	Bacillus	Bacillus anthracis
GCF_000832505.1	Bacillus	Bacillus anthracis
GCF_021390035.1	Bacillus	Bacillus anthracis
GCF_009831565.1	Bacillus	Bacillus anthracis
GCF_017814475.1	Bacillus	Bacillus anthracis
GCF_000783155.1	Bacillus	Bacillus anthracis
GCF_000783075.1	Bacillus	Bacillus anthracis
GCF_001683275.1	Bacillus	Bacillus anthracis
GCF_001273085.1	Bacillus	Bacillus anthracis
GCF_003064085.1	Bacillus	Bacillus anthracis
GCF_017814035.1	Bacillus	Bacillus anthracis
GCF_900012555.1	Bacillus	Bacillus anthracis
GCF_002896575.1	Bacillus	Bacillus anthracis
GCF_009831645.1	Bacillus	Bacillus anthracis
GCF_000783015.1	Bacillus	Bacillus anthracis
GCF_017814255.1	Bacillus	Bacillus anthracis
GCF_014903775.1	Bacillus	Bacillus anthracis
GCF_017814005.1	Bacillus	Bacillus anthracis
GCF_000783215.1	Bacillus	Bacillus anthracis
GCF_000167255.1	Bacillus	Bacillus anthracis
GCF_017814325.1	Bacillus	Bacillus anthracis
GCF_900013465.1	Bacillus	Bacillus anthracis
GCF_014466805.1	Bacillus	Bacillus anthracis
GCF_016484445.1	Bacillus	Bacillus anthracis
GCF_013349245.1	Bacillus	Bacillus anthracis
GCF_002525685.1	Bacillus	Bacillus anthracis
GCF_001683235.1	Bacillus	Bacillus anthracis
GCF_900013485.1	Bacillus	Bacillus anthracis
GCF_000782955.1	Bacillus	Bacillus anthracis
GCF_001677295.1	Bacillus	Bacillus anthracis
GCF_001015005.1	Bacillus	Bacillus anthracis
GCF_002356575.1	Bacillus	Bacillus anthracis
GCF_017813795.1	Bacillus	Bacillus anthracis
GCF_022221345.1	Bacillus	Bacillus anthracis
GCF_009806675.1	Bacillus	Bacillus anthracis
GCF_001272985.1	Bacillus	Bacillus anthracis
GCF_000278385.1	Bacillus	Bacillus anthracis
GCF_000022865.1	Bacillus	Bacillus anthracis
GCF_000783135.1	Bacillus	Bacillus anthracis
GCF_000782885.1	Bacillus	Bacillus anthracis
GCF_003063925.1	Bacillus	Bacillus anthracis
GCF_001683255.1	Bacillus	Bacillus anthracis
GCF_009872735.1	Bacillus	Bacillus anthracis
GCF_022220565.1	Bacillus	Bacillus anthracis
GCF_900014355.1	Bacillus	Bacillus anthracis
GCF_002233635.1	Bacillus	Bacillus anthracis
GCF_002525775.1	Bacillus	Bacillus anthracis
GCF_000832445.1	Bacillus	Bacillus anthracis
GCF_006742565.1	Bacillus	Bacillus anthracis
GCF_000167335.1	Bacillus	Bacillus anthracis
GCF_009669145.1	Bacillus	Bacillus anthracis
GCF_000832585.1	Bacillus	Bacillus anthracis
GCF_001273045.1	Bacillus	Bacillus anthracis
GCF_022221065.1	Bacillus	Bacillus anthracis
GCF_017813895.1	Bacillus	Bacillus anthracis
GCF_000783165.1	Bacillus	Bacillus anthracis
GCF_017813915.1	Bacillus	Bacillus anthracis
GCF_022220685.1	Bacillus	Bacillus anthracis
GCF_023824055.1	Bacillus	Bacillus anthracis
GCF_017814535.1	Bacillus	Bacillus anthracis
GCF_001683295.1	Bacillus	Bacillus anthracis
GCF_017814495.1	Bacillus	Bacillus anthracis
GCF_001277955.1	Bacillus	Bacillus anthracis
GCF_009669205.1	Bacillus	Bacillus anthracis
GCF_000782995.1	Bacillus	Bacillus anthracis
GCF_002025375.1	Bacillus	Bacillus anthracis
GCF_001683135.1	Bacillus	Bacillus anthracis
GCF_009806615.1	Bacillus	Bacillus anthracis
GCF_022220645.1	Bacillus	Bacillus anthracis
GCF_001273125.1	Bacillus	Bacillus anthracis
GCF_009873035.1	Bacillus	Bacillus anthracis
GCF_013349185.1	Bacillus	Bacillus anthracis
GCF_002566425.1	Bacillus	Bacillus anthracis
GCF_000783055.1	Bacillus	Bacillus anthracis
GCF_009831545.1	Bacillus	Bacillus anthracis
GCF_000732465.1	Bacillus	Bacillus anthracis
GCF_017814195.1	Bacillus	Bacillus anthracis
GCF_001683175.1	Bacillus	Bacillus anthracis
GCF_000219895.1	Bacillus	Bacillus anthracis
GCF_000832745.1	Bacillus	Bacillus anthracis
GCF_022059355.1	Bacillus	Bacillus anthracis
GCF_000742695.1	Bacillus	Bacillus anthracis
GCF_000359445.1	Bacillus	Bacillus anthracis
GCF_002024565.1	Bacillus	Bacillus anthracis
GCF_000558985.1	Bacillus	Bacillus anthracis
GCF_003064015.1	Bacillus	Bacillus anthracis
GCF_000742655.1	Bacillus	Bacillus anthracis
GCF_000742895.1	Bacillus	Bacillus anthracis
GCF_009669265.1	Bacillus	Bacillus anthracis
GCF_022220625.1	Bacillus	Bacillus anthracis
GCF_000181835.1	Bacillus	Bacillus anthracis
GCF_009872675.1	Bacillus	Bacillus anthracis
GCF_022220985.1	Bacillus	Bacillus anthracis
GCF_000559005.1	Bacillus	Bacillus anthracis
GCF_000181935.1	Bacillus	Bacillus anthracis
GCF_001654475.1	Bacillus	Bacillus anthracis
GCF_000181675.2	Bacillus	Bacillus anthracis
GCF_022221025.1	Bacillus	Bacillus anthracis
GCF_009872775.1	Bacillus	Bacillus anthracis
GCF_014712215.1	Bacillus	Bacillus anthracis
GCF_000742315.1	Bacillus	Bacillus anthracis
GCF_017813945.1	Bacillus	Bacillus anthracis
GCF_000832635.1	Bacillus	Bacillus anthracis
GCF_000359465.1	Bacillus	Bacillus anthracis
GCF_017813825.1	Bacillus	Bacillus anthracis
GCF_000021445.1	Bacillus	Bacillus anthracis
GCF_014249775.1	Bacillus	Bacillus anthracis
GCF_002525765.1	Bacillus	Bacillus anthracis
GCF_000512835.2	Bacillus	Bacillus anthracis
GCF_009872715.1	Bacillus	Bacillus anthracis
GCF_002525785.1	Bacillus	Bacillus anthracis
GCF_000319715.1	Bacillus	Bacillus anthracis
GCF_000833275.1	Bacillus	Bacillus anthracis
GCF_928858585.1	Bacillus	Bacillus anthracis
GCF_022220605.1	Bacillus	Bacillus anthracis
GCF_000167235.1	Bacillus	Bacillus anthracis
GCF_001273005.1	Bacillus	Bacillus anthracis
GCF_003064005.1	Bacillus	Bacillus anthracis
GCF_928858765.1	Bacillus	Bacillus anthracis
GCF_002525705.1	Bacillus	Bacillus anthracis
GCF_000832965.1	Bacillus	Bacillus anthracis
GCF_001029875.1	Bacillus	Bacillus anthracis
GCF_017814405.1	Bacillus	Bacillus anthracis
GCF_003368005.1	Bacillus	Bacillus anthracis
GCF_021014295.1	Bacillus	Bacillus anthracis
GCF_009872995.1	Bacillus	Bacillus anthracis
GCF_000782875.1	Bacillus	Bacillus anthracis
GCF_000782905.1	Bacillus	Bacillus anthracis
GCF_002208785.1	Bacillus	Bacillus anthracis
GCF_017814155.1	Bacillus	Bacillus anthracis
GCF_009669165.1	Bacillus	Bacillus anthracis
GCF_001883895.1	Bacillus	Bacillus anthracis
GCF_009872805.1	Bacillus	Bacillus anthracis
GCF_000181915.1	Bacillus	Bacillus anthracis
GCF_000742875.1	Bacillus	Bacillus anthracis
GCF_001273105.1	Bacillus	Bacillus anthracis
GCF_022221285.1	Bacillus	Bacillus anthracis
GCF_000521345.1	Bacillus	Bacillus anthracis
GCF_009872905.1	Bacillus	Bacillus anthracis
GCF_012273375.1	Bacillus	Bacillus anthracis
GCF_000167275.1	Bacillus	Bacillus anthracis
GCF_001683215.1	Bacillus	Bacillus anthracis
GCF_009669125.1	Bacillus	Bacillus anthracis
GCF_000793565.1	Bacillus	Bacillus anthracis
GCF_001273025.1	Bacillus	Bacillus anthracis
GCF_009806695.1	Bacillus	Bacillus anthracis
GCF_022220965.1	Bacillus	Bacillus anthracis
GCF_000697535.2	Bacillus	Bacillus anthracis
GCF_000782895.1	Bacillus	Bacillus anthracis
GCF_022221165.1	Bacillus	Bacillus anthracis
GCF_004328845.1	Bacillus	Bacillus anthracis
GCF_900014345.1	Bacillus	Bacillus anthracis
GCF_003367985.1	Bacillus	Bacillus anthracis
GCF_003335125.1	Bacillus	Bacillus anthracis
GCF_003410355.1	Bacillus	Bacillus anthracis
GCF_001015025.1	Bacillus	Bacillus anthracis
GCF_002025275.1	Bacillus	Bacillus anthracis
GCF_900014375.1	Bacillus	Bacillus anthracis
GCF_002550475.1	Bacillus	Bacillus anthracis
GCF_000558965.1	Bacillus	Bacillus anthracis
GCF_022221125.1	Bacillus	Bacillus anthracis
GCF_017814175.1	Bacillus	Bacillus anthracis
GCF_009872925.1	Bacillus	Bacillus anthracis
GCF_017814115.1	Bacillus	Bacillus anthracis
GCF_001276995.1	Bacillus	Bacillus anthracis
GCF_017814565.1	Bacillus	Bacillus anthracis
GCF_009872955.1	Bacillus	Bacillus anthracis
GCF_022221145.1	Bacillus	Bacillus anthracis
GCF_000167295.1	Bacillus	Bacillus anthracis
GCF_000181995.1	Bacillus	Bacillus anthracis
GCF_017814355.1	Bacillus	Bacillus anthracis
GCF_022221205.1	Bacillus	Bacillus anthracis
GCF_000793545.1	Bacillus	Bacillus anthracis
GCF_017814215.1	Bacillus	Bacillus anthracis
GCF_022014755.1	Bacillus	Bacillus anthracis
GCF_022221325.1	Bacillus	Bacillus anthracis
GCF_002019425.1	Bacillus	Bacillus anthracis
GCF_002277915.1	Bacillus	Bacillus anthracis
GCF_000008445.1	Bacillus	Bacillus anthracis
GCF_009806655.1	Bacillus	Bacillus anthracis
GCF_000583105.1	Bacillus	Bacillus anthracis
GCF_009669045.1	Bacillus	Bacillus anthracis
GCF_000743805.1	Bacillus	Bacillus anthracis
GCF_002980615.3	Bacillus	Bacillus anthracis
GCF_024396775.1	Bacillus	Bacillus anthracis
GCF_003063985.1	Bacillus	Bacillus anthracis
GCF_003063965.1	Bacillus	Bacillus anthracis
GCF_022221045.1	Bacillus	Bacillus anthracis
GCF_022221225.1	Bacillus	Bacillus anthracis
GCF_012273355.1	Bacillus	Bacillus anthracis
GCF_009831485.1	Bacillus	Bacillus anthracis
GCF_009872795.1	Bacillus	Bacillus anthracis
GCF_003345105.1	Bacillus	Bacillus anthracis
GCF_000793525.1	Bacillus	Bacillus anthracis
GCF_009872875.1	Bacillus	Bacillus anthracis
GCF_900011745.1	Bacillus	Bacillus anthracis
GCF_001683195.1	Bacillus	Bacillus anthracis
GCF_017814515.1	Bacillus	Bacillus anthracis
GCF_016484455.1	Bacillus	Bacillus anthracis
GCF_014466795.1	Bacillus	Bacillus anthracis
GCF_002525715.1	Bacillus	Bacillus anthracis
GCF_002896585.1	Bacillus	Bacillus anthracis
GCF_017963445.1	Bacillus	Bacillus anthracis
GCF_009872685.1	Bacillus	Bacillus anthracis
GCF_017814105.1	Bacillus	Bacillus anthracis
GCF_000783235.1	Bacillus	Bacillus anthracis
GCF_012273335.1	Bacillus	Bacillus anthracis
GCF_022221245.1	Bacillus	Bacillus anthracis
GCF_000725325.1	Bacillus	Bacillus anthracis
GCF_000783115.1	Bacillus	Bacillus anthracis
GCF_000534935.2	Bacillus	Bacillus anthracis
GCF_003227955.1	Bacillus	Bacillus anthracis
GCF_022221185.1	Bacillus	Bacillus anthracis
GCF_000310045.1	Bacillus	Bacillus anthracis
GCF_022220525.1	Bacillus	Bacillus anthracis
GCF_017813975.1	Bacillus	Bacillus anthracis
GCF_000832565.1	Bacillus	Bacillus anthracis
GCF_009669135.1	Bacillus	Bacillus anthracis
GCF_001543225.1	Bacillus	Bacillus anthracis
GCF_000740925.2	Bacillus	Bacillus anthracis
GCF_022220505.1	Bacillus	Bacillus anthracis
GCF_009669275.1	Bacillus	Bacillus anthracis
GCF_001683095.1	Bacillus	Bacillus anthracis
GCF_017963425.1	Bacillus	Bacillus anthracis
GCF_022220945.1	Bacillus	Bacillus anthracis
GCF_000697515.2	Bacillus	Bacillus anthracis
GCF_000783095.1	Bacillus	Bacillus anthracis
GCF_022221305.1	Bacillus	Bacillus anthracis
GCF_002896655.1	Bacillus	Bacillus anthracis
GCF_017814385.1	Bacillus	Bacillus anthracis
GCF_000986915.1	Bacillus	Bacillus anthracis
GCF_001277085.1	Bacillus	Bacillus anthracis
GCF_009872855.1	Bacillus	Bacillus anthracis
GCF_002025415.1	Bacillus	Bacillus anthracis
GCF_000832725.1	Bacillus	Bacillus anthracis
GCF_009669105.1	Bacillus	Bacillus anthracis
GCF_000783035.1	Bacillus	Bacillus anthracis
GCF_002025395.1	Bacillus	Bacillus anthracis
GCF_900014365.1	Bacillus	Bacillus anthracis
GCF_001883885.1	Bacillus	Bacillus anthracis
GCF_009872985.1	Bacillus	Bacillus anthracis
GCF_000359425.1	Bacillus	Bacillus anthracis
GCF_017814055.1	Bacillus	Bacillus anthracis
GCF_001683155.1	Bacillus	Bacillus anthracis
GCF_928869835.1	Bacillus	Bacillus anthracis
GCF_000832465.1	Bacillus	Bacillus anthracis
GCF_000697555.1	Bacillus	Bacillus anthracis
GCF_009669235.1	Bacillus	Bacillus anthracis
GCF_928865485.1	Bacillus	Bacillus anthracis
GCF_017814305.1	Bacillus	Bacillus anthracis
GCF_022220905.1	Bacillus	Bacillus anthracis
GCF_900014335.1	Bacillus	Bacillus anthracis
GCF_022014775.1	Bacillus	Bacillus anthracis
GCF_002896695.1	Bacillus	Bacillus anthracis
GCF_002025345.1	Bacillus	Bacillus anthracis
GCF_022221005.1	Bacillus	Bacillus anthracis
GCF_017813805.1	Bacillus	Bacillus anthracis
GCF_003063945.1	Bacillus	Bacillus anthracis
GCF_002025335.1	Bacillus	Bacillus anthracis
GCF_013867695.1	Bacillus	Bacillus aquiflavi
GCF_019915265.1	Bacillus	Bacillus aquiflavi
GCF_011008855.1	Bacillus	Bacillus aquiflavi
GCF_003003625.1	Bacillus	Bacillus atrophaeus
GCF_019443725.1	Bacillus	Bacillus atrophaeus
GCF_000264395.1	Bacillus	Bacillus atrophaeus
GCF_000204845.1	Bacillus	Bacillus atrophaeus
GCF_008682345.1	Bacillus	Bacillus atrophaeus
GCF_002173495.1	Bacillus	Bacillus atrophaeus
GCF_001584335.1	Bacillus	Bacillus atrophaeus
GCF_002998135.1	Bacillus	Bacillus atrophaeus
GCF_006539905.1	Bacillus	Bacillus atrophaeus
GCF_000743235.1	Bacillus	Bacillus atrophaeus
GCF_000742675.1	Bacillus	Bacillus atrophaeus
GCF_000204865.1	Bacillus	Bacillus atrophaeus
GCF_023712925.1	Bacillus	Bacillus atrophaeus
GCF_018140555.1	Bacillus	Bacillus atrophaeus
GCF_000204805.1	Bacillus	Bacillus atrophaeus
GCF_000165925.1	Bacillus	Bacillus atrophaeus
GCF_002243495.1	Bacillus	Bacillus atrophaeus
GCF_016469025.1	Bacillus	Bacillus atrophaeus
GCF_001587405.1	Bacillus	Bacillus atrophaeus
GCF_000204685.1	Bacillus	Bacillus atrophaeus
GCF_002998055.1	Bacillus	Bacillus atrophaeus
GCF_022359775.1	Bacillus	Bacillus atrophaeus
GCF_000204765.1	Bacillus	Bacillus atrophaeus
GCF_000204705.1	Bacillus	Bacillus atrophaeus
GCF_000204885.1	Bacillus	Bacillus atrophaeus
GCF_018916725.1	Bacillus	Bacillus atrophaeus
GCF_002688645.1	Bacillus	Bacillus atrophaeus
GCF_000385965.2	Bacillus	Bacillus atrophaeus
GCF_001591925.1	Bacillus	Bacillus atrophaeus
GCF_000983035.1	Bacillus	Bacillus atrophaeus
GCF_002998075.1	Bacillus	Bacillus atrophaeus
GCF_000204785.1	Bacillus	Bacillus atrophaeus
GCF_000204725.1	Bacillus	Bacillus atrophaeus
GCF_015845745.1	Bacillus	Bacillus atrophaeus
GCF_000204745.1	Bacillus	Bacillus atrophaeus
GCF_000204905.1	Bacillus	Bacillus atrophaeus
GCF_003003645.1	Bacillus	Bacillus atrophaeus
GCF_000204825.1	Bacillus	Bacillus atrophaeus
GCF_001639965.1	Bacillus	Bacillus atrophaeus
GCF_018200265.1	Bacillus	Bacillus australimaris
GCF_001307105.1	Bacillus	Bacillus australimaris
GCF_004365825.1	Bacillus	Bacillus badius
GCF_020002245.1	Bacillus	Bacillus badius
GCF_001632185.1	Bacillus	Bacillus badius
GCF_001630115.1	Bacillus	Bacillus badius
GCF_001591605.1	Bacillus	Bacillus badius
GCF_000829555.1	Bacillus	Bacillus badius
GCF_002189605.1	Bacillus	Bacillus badius
GCF_000829535.1	Bacillus	Bacillus badius
GCF_001700275.1	Bacillus	Bacillus badius
GCF_014207535.1	Bacillus	Bacillus benzoevorans
GCF_000299035.1	Bacillus	Bacillus bingmayongensis
GCF_019753385.1	Bacillus	Bacillus bingmayongensis
GCF_023824075.1	Bacillus	Bacillus bombysepticus
GCF_000831065.1	Bacillus	Bacillus bombysepticus
GCF_018829645.1	Bacillus	Bacillus cabrialesii
GCF_018390475.1	Bacillus	Bacillus cabrialesii
GCF_004124315.2	Bacillus	Bacillus cabrialesii
GCF_002860125.1	Bacillus	Bacillus canaveralius
GCF_003944805.1	Bacillus	Bacillus canaveralius
GCF_002860245.1	Bacillus	Bacillus canaveralius
GCF_017832095.1	Bacillus	Bacillus capparidis
GCF_020524035.1	Bacillus	Bacillus carboniphilus
GCF_002582825.1	Bacillus	Bacillus cereus
GCF_002199265.1	Bacillus	Bacillus cereus
GCF_024495005.1	Bacillus	Bacillus cereus
GCF_002575815.1	Bacillus	Bacillus cereus
GCF_001583755.1	Bacillus	Bacillus cereus
GCF_002200145.1	Bacillus	Bacillus cereus
GCF_002567595.1	Bacillus	Bacillus cereus
GCF_002807235.1	Bacillus	Bacillus cereus
GCF_022625225.1	Bacillus	Bacillus cereus
GCF_000290855.1	Bacillus	Bacillus cereus
GCF_005217125.1	Bacillus	Bacillus cereus
GCF_002880735.2	Bacillus	Bacillus cereus
GCF_002568205.1	Bacillus	Bacillus cereus
GCF_001909175.1	Bacillus	Bacillus cereus
GCF_002558465.1	Bacillus	Bacillus cereus
GCF_001635915.1	Bacillus	Bacillus cereus
GCF_002577405.1	Bacillus	Bacillus cereus
GCF_001729295.1	Bacillus	Bacillus cereus
GCF_002575565.1	Bacillus	Bacillus cereus
GCF_021655055.1	Bacillus	Bacillus cereus
GCF_002556855.1	Bacillus	Bacillus cereus
GCF_002558705.1	Bacillus	Bacillus cereus
GCF_000440035.1	Bacillus	Bacillus cereus
GCF_002567705.1	Bacillus	Bacillus cereus
GCF_000291455.1	Bacillus	Bacillus cereus
GCF_002582395.1	Bacillus	Bacillus cereus
GCF_002557945.1	Bacillus	Bacillus cereus
GCF_002564415.1	Bacillus	Bacillus cereus
GCF_000290955.1	Bacillus	Bacillus cereus
GCF_004023705.1	Bacillus	Bacillus cereus
GCF_001044815.1	Bacillus	Bacillus cereus
GCF_021391515.1	Bacillus	Bacillus cereus
GCF_002550265.1	Bacillus	Bacillus cereus
GCF_002571185.1	Bacillus	Bacillus cereus
GCF_002564605.1	Bacillus	Bacillus cereus
GCF_002201665.1	Bacillus	Bacillus cereus
GCF_016758475.1	Bacillus	Bacillus cereus
GCF_020503975.1	Bacillus	Bacillus cereus
GCF_013284505.2	Bacillus	Bacillus cereus
GCF_000161395.1	Bacillus	Bacillus cereus
GCF_002583515.1	Bacillus	Bacillus cereus
GCF_022663095.1	Bacillus	Bacillus cereus
GCF_001619285.1	Bacillus	Bacillus cereus
GCF_009935145.1	Bacillus	Bacillus cereus
GCF_002567225.1	Bacillus	Bacillus cereus
GCF_000399545.1	Bacillus	Bacillus cereus
GCF_002564915.1	Bacillus	Bacillus cereus
GCF_006349585.1	Bacillus	Bacillus cereus
GCF_000290655.1	Bacillus	Bacillus cereus
GCF_000398785.1	Bacillus	Bacillus cereus
GCF_024434345.1	Bacillus	Bacillus cereus
GCF_013284455.2	Bacillus	Bacillus cereus
GCF_001901815.1	Bacillus	Bacillus cereus
GCF_002811445.1	Bacillus	Bacillus cereus
GCF_002199165.1	Bacillus	Bacillus cereus
GCF_002558475.1	Bacillus	Bacillus cereus
GCF_002584465.1	Bacillus	Bacillus cereus
GCF_002199745.1	Bacillus	Bacillus cereus
GCF_022663855.1	Bacillus	Bacillus cereus
GCF_002577365.1	Bacillus	Bacillus cereus
GCF_016483645.1	Bacillus	Bacillus cereus
GCF_002577665.1	Bacillus	Bacillus cereus
GCF_007673075.1	Bacillus	Bacillus cereus
GCF_016483425.1	Bacillus	Bacillus cereus
GCF_000398965.1	Bacillus	Bacillus cereus
GCF_002576365.1	Bacillus	Bacillus cereus
GCF_009739985.1	Bacillus	Bacillus cereus
GCF_001579695.1	Bacillus	Bacillus cereus
GCF_002552315.1	Bacillus	Bacillus cereus
GCF_002576005.1	Bacillus	Bacillus cereus
GCF_008923825.1	Bacillus	Bacillus cereus
GCF_002565955.1	Bacillus	Bacillus cereus
GCF_002575155.1	Bacillus	Bacillus cereus
GCF_002562775.1	Bacillus	Bacillus cereus
GCF_024494845.1	Bacillus	Bacillus cereus
GCF_002807165.1	Bacillus	Bacillus cereus
GCF_003332225.1	Bacillus	Bacillus cereus
GCF_001044665.1	Bacillus	Bacillus cereus
GCF_020731465.1	Bacillus	Bacillus cereus
GCF_002564745.1	Bacillus	Bacillus cereus
GCF_905221595.1	Bacillus	Bacillus cereus
GCF_002558315.1	Bacillus	Bacillus cereus
GCF_000832845.1	Bacillus	Bacillus cereus
GCF_020524125.1	Bacillus	Bacillus cereus
GCF_002559945.1	Bacillus	Bacillus cereus
GCF_010578105.1	Bacillus	Bacillus cereus
GCF_000161175.1	Bacillus	Bacillus cereus
GCF_002560375.1	Bacillus	Bacillus cereus
GCF_002551855.1	Bacillus	Bacillus cereus
GCF_000832865.1	Bacillus	Bacillus cereus
GCF_000746865.1	Bacillus	Bacillus cereus
GCF_016580425.1	Bacillus	Bacillus cereus
GCF_002565405.1	Bacillus	Bacillus cereus
GCF_013267255.1	Bacillus	Bacillus cereus
GCF_020686465.1	Bacillus	Bacillus cereus
GCF_022663435.1	Bacillus	Bacillus cereus
GCF_016900175.1	Bacillus	Bacillus cereus
GCF_022662615.1	Bacillus	Bacillus cereus
GCF_001008695.1	Bacillus	Bacillus cereus
GCF_001901895.1	Bacillus	Bacillus cereus
GCF_001729445.1	Bacillus	Bacillus cereus
GCF_017356065.1	Bacillus	Bacillus cereus
GCF_002577205.1	Bacillus	Bacillus cereus
GCF_012395385.1	Bacillus	Bacillus cereus
GCF_022663655.1	Bacillus	Bacillus cereus
GCF_002199155.1	Bacillus	Bacillus cereus
GCF_002567475.1	Bacillus	Bacillus cereus
GCF_022663795.1	Bacillus	Bacillus cereus
GCF_008923775.1	Bacillus	Bacillus cereus
GCF_002576745.1	Bacillus	Bacillus cereus
GCF_000635895.2	Bacillus	Bacillus cereus
GCF_002560265.1	Bacillus	Bacillus cereus
GCF_002570875.1	Bacillus	Bacillus cereus
GCF_002565505.1	Bacillus	Bacillus cereus
GCF_000239195.1	Bacillus	Bacillus cereus
GCF_002558445.1	Bacillus	Bacillus cereus
GCF_002576065.1	Bacillus	Bacillus cereus
GCF_002568265.1	Bacillus	Bacillus cereus
GCF_022663675.1	Bacillus	Bacillus cereus
GCF_002559135.1	Bacillus	Bacillus cereus
GCF_002567125.1	Bacillus	Bacillus cereus
GCF_000291215.1	Bacillus	Bacillus cereus
GCF_020739985.1	Bacillus	Bacillus cereus
GCF_000399265.1	Bacillus	Bacillus cereus
GCF_022662595.1	Bacillus	Bacillus cereus
GCF_000399385.1	Bacillus	Bacillus cereus
GCF_000832405.1	Bacillus	Bacillus cereus
GCF_002562495.1	Bacillus	Bacillus cereus
GCF_002530775.1	Bacillus	Bacillus cereus
GCF_002582745.1	Bacillus	Bacillus cereus
GCF_022663915.1	Bacillus	Bacillus cereus
GCF_008923595.1	Bacillus	Bacillus cereus
GCF_009935655.1	Bacillus	Bacillus cereus
GCF_018309145.1	Bacillus	Bacillus cereus
GCF_002024535.1	Bacillus	Bacillus cereus
GCF_002561745.1	Bacillus	Bacillus cereus
GCF_020686415.1	Bacillus	Bacillus cereus
GCF_002559425.1	Bacillus	Bacillus cereus
GCF_002565175.1	Bacillus	Bacillus cereus
GCF_002807525.1	Bacillus	Bacillus cereus
GCF_016483285.1	Bacillus	Bacillus cereus
GCF_002559125.1	Bacillus	Bacillus cereus
GCF_002565615.1	Bacillus	Bacillus cereus
GCF_001635955.1	Bacillus	Bacillus cereus
GCF_022664015.1	Bacillus	Bacillus cereus
GCF_002566755.1	Bacillus	Bacillus cereus
GCF_002014665.1	Bacillus	Bacillus cereus
GCF_000256545.1	Bacillus	Bacillus cereus
GCF_005217235.1	Bacillus	Bacillus cereus
GCF_002560095.1	Bacillus	Bacillus cereus
GCF_002568365.1	Bacillus	Bacillus cereus
GCF_002552465.1	Bacillus	Bacillus cereus
GCF_002578255.1	Bacillus	Bacillus cereus
GCF_001008645.1	Bacillus	Bacillus cereus
GCF_002575555.1	Bacillus	Bacillus cereus
GCF_002577335.1	Bacillus	Bacillus cereus
GCF_023713815.1	Bacillus	Bacillus cereus
GCF_002575205.1	Bacillus	Bacillus cereus
GCF_022699365.1	Bacillus	Bacillus cereus
GCF_002199905.1	Bacillus	Bacillus cereus
GCF_002564675.1	Bacillus	Bacillus cereus
GCF_002552015.1	Bacillus	Bacillus cereus
GCF_002563225.1	Bacillus	Bacillus cereus
GCF_018309125.1	Bacillus	Bacillus cereus
GCF_002575505.1	Bacillus	Bacillus cereus
GCF_020685985.1	Bacillus	Bacillus cereus
GCF_022664295.1	Bacillus	Bacillus cereus
GCF_002553345.1	Bacillus	Bacillus cereus
GCF_002562465.1	Bacillus	Bacillus cereus
GCF_010993575.1	Bacillus	Bacillus cereus
GCF_002530565.1	Bacillus	Bacillus cereus
GCF_002558375.1	Bacillus	Bacillus cereus
GCF_002568135.1	Bacillus	Bacillus cereus
GCF_010578275.1	Bacillus	Bacillus cereus
GCF_020685105.1	Bacillus	Bacillus cereus
GCF_002565685.1	Bacillus	Bacillus cereus
GCF_000399205.1	Bacillus	Bacillus cereus
GCF_002582965.1	Bacillus	Bacillus cereus
GCF_001583745.1	Bacillus	Bacillus cereus
GCF_903545225.1	Bacillus	Bacillus cereus
GCF_002566255.1	Bacillus	Bacillus cereus
GCF_002586285.1	Bacillus	Bacillus cereus
GCF_002566455.1	Bacillus	Bacillus cereus
GCF_008923495.1	Bacillus	Bacillus cereus
GCF_002561965.1	Bacillus	Bacillus cereus
GCF_002582955.1	Bacillus	Bacillus cereus
GCF_000520915.1	Bacillus	Bacillus cereus
GCF_002565735.1	Bacillus	Bacillus cereus
GCF_010577945.1	Bacillus	Bacillus cereus
GCF_002530635.1	Bacillus	Bacillus cereus
GCF_022662675.1	Bacillus	Bacillus cereus
GCF_002566535.1	Bacillus	Bacillus cereus
GCF_022663035.1	Bacillus	Bacillus cereus
GCF_022663195.1	Bacillus	Bacillus cereus
GCF_001566465.1	Bacillus	Bacillus cereus
GCF_002584035.1	Bacillus	Bacillus cereus
GCF_000398945.1	Bacillus	Bacillus cereus
GCF_001913645.1	Bacillus	Bacillus cereus
GCF_021655235.1	Bacillus	Bacillus cereus
GCF_002565305.1	Bacillus	Bacillus cereus
GCF_001044585.1	Bacillus	Bacillus cereus
GCF_002570985.1	Bacillus	Bacillus cereus
GCF_002199225.1	Bacillus	Bacillus cereus
GCF_002564425.1	Bacillus	Bacillus cereus
GCF_002560395.1	Bacillus	Bacillus cereus
GCF_005217245.1	Bacillus	Bacillus cereus
GCF_008923815.1	Bacillus	Bacillus cereus
GCF_004307115.1	Bacillus	Bacillus cereus
GCF_002562345.1	Bacillus	Bacillus cereus
GCF_002559665.1	Bacillus	Bacillus cereus
GCF_002577375.1	Bacillus	Bacillus cereus
GCF_002553395.1	Bacillus	Bacillus cereus
GCF_022663875.1	Bacillus	Bacillus cereus
GCF_005217705.1	Bacillus	Bacillus cereus
GCF_002552745.1	Bacillus	Bacillus cereus
GCF_002117465.1	Bacillus	Bacillus cereus
GCF_001941905.1	Bacillus	Bacillus cereus
GCF_023713935.1	Bacillus	Bacillus cereus
GCF_900094905.1	Bacillus	Bacillus cereus
GCF_016917795.1	Bacillus	Bacillus cereus
GCF_004006495.1	Bacillus	Bacillus cereus
GCF_005217355.1	Bacillus	Bacillus cereus
GCF_002568095.1	Bacillus	Bacillus cereus
GCF_002566775.1	Bacillus	Bacillus cereus
GCF_001913545.1	Bacillus	Bacillus cereus
GCF_002550365.1	Bacillus	Bacillus cereus
GCF_022663255.1	Bacillus	Bacillus cereus
GCF_000161295.1	Bacillus	Bacillus cereus
GCF_002558285.1	Bacillus	Bacillus cereus
GCF_002560735.1	Bacillus	Bacillus cereus
GCF_002199505.1	Bacillus	Bacillus cereus
GCF_002215175.1	Bacillus	Bacillus cereus
GCF_000291155.1	Bacillus	Bacillus cereus
GCF_002559065.1	Bacillus	Bacillus cereus
GCF_002576445.1	Bacillus	Bacillus cereus
GCF_005217265.1	Bacillus	Bacillus cereus
GCF_002552505.1	Bacillus	Bacillus cereus
GCF_002584305.1	Bacillus	Bacillus cereus
GCF_000399285.1	Bacillus	Bacillus cereus
GCF_002561265.1	Bacillus	Bacillus cereus
GCF_002199445.1	Bacillus	Bacillus cereus
GCF_000160935.1	Bacillus	Bacillus cereus
GCF_002199765.1	Bacillus	Bacillus cereus
GCF_001982815.1	Bacillus	Bacillus cereus
GCF_000161015.1	Bacillus	Bacillus cereus
GCF_024494985.1	Bacillus	Bacillus cereus
GCF_002552335.1	Bacillus	Bacillus cereus
GCF_001566385.1	Bacillus	Bacillus cereus
GCF_001583705.1	Bacillus	Bacillus cereus
GCF_002559225.1	Bacillus	Bacillus cereus
GCF_002199645.1	Bacillus	Bacillus cereus
GCF_000021205.1	Bacillus	Bacillus cereus
GCF_000399525.1	Bacillus	Bacillus cereus
GCF_002559195.1	Bacillus	Bacillus cereus
GCF_002558365.1	Bacillus	Bacillus cereus
GCF_002557995.1	Bacillus	Bacillus cereus
GCF_016483355.1	Bacillus	Bacillus cereus
GCF_009935625.1	Bacillus	Bacillus cereus
GCF_022663495.1	Bacillus	Bacillus cereus
GCF_002553095.1	Bacillus	Bacillus cereus
GCF_003298655.3	Bacillus	Bacillus cereus
GCF_002566205.1	Bacillus	Bacillus cereus
GCF_002807415.1	Bacillus	Bacillus cereus
GCF_002562625.1	Bacillus	Bacillus cereus
GCF_900176935.1	Bacillus	Bacillus cereus
GCF_900445375.1	Bacillus	Bacillus cereus
GCF_002584765.1	Bacillus	Bacillus cereus
GCF_022663235.1	Bacillus	Bacillus cereus
GCF_020686305.1	Bacillus	Bacillus cereus
GCF_020686485.1	Bacillus	Bacillus cereus
GCF_010578205.1	Bacillus	Bacillus cereus
GCF_000291665.1	Bacillus	Bacillus cereus
GCF_002566725.1	Bacillus	Bacillus cereus
GCF_000291035.1	Bacillus	Bacillus cereus
GCF_021655255.1	Bacillus	Bacillus cereus
GCF_001583875.1	Bacillus	Bacillus cereus
GCF_002559735.1	Bacillus	Bacillus cereus
GCF_002585005.1	Bacillus	Bacillus cereus
GCF_002577115.1	Bacillus	Bacillus cereus
GCF_002567355.1	Bacillus	Bacillus cereus
GCF_001683695.1	Bacillus	Bacillus cereus
GCF_016483175.1	Bacillus	Bacillus cereus
GCF_001913615.1	Bacillus	Bacillus cereus
GCF_002558205.1	Bacillus	Bacillus cereus
GCF_002576275.1	Bacillus	Bacillus cereus
GCF_002199285.1	Bacillus	Bacillus cereus
GCF_900176965.1	Bacillus	Bacillus cereus
GCF_000399185.1	Bacillus	Bacillus cereus
GCF_007680615.1	Bacillus	Bacillus cereus
GCF_003122725.1	Bacillus	Bacillus cereus
GCF_002562145.1	Bacillus	Bacillus cereus
GCF_002014895.1	Bacillus	Bacillus cereus
GCF_000399645.1	Bacillus	Bacillus cereus
GCF_001619425.1	Bacillus	Bacillus cereus
GCF_000399505.1	Bacillus	Bacillus cereus
GCF_002220285.1	Bacillus	Bacillus cereus
GCF_000003645.1	Bacillus	Bacillus cereus
GCF_002570745.1	Bacillus	Bacillus cereus
GCF_022663685.1	Bacillus	Bacillus cereus
GCF_000412975.1	Bacillus	Bacillus cereus
GCF_016757815.1	Bacillus	Bacillus cereus
GCF_001583845.1	Bacillus	Bacillus cereus
GCF_000688755.1	Bacillus	Bacillus cereus
GCF_022664075.1	Bacillus	Bacillus cereus
GCF_022664315.1	Bacillus	Bacillus cereus
GCF_000832385.1	Bacillus	Bacillus cereus
GCF_001044475.1	Bacillus	Bacillus cereus
GCF_006349775.1	Bacillus	Bacillus cereus
GCF_002014705.1	Bacillus	Bacillus cereus
GCF_002565575.1	Bacillus	Bacillus cereus
GCF_001566525.1	Bacillus	Bacillus cereus
GCF_002558435.1	Bacillus	Bacillus cereus
GCF_002896915.1	Bacillus	Bacillus cereus
GCF_002561985.1	Bacillus	Bacillus cereus
GCF_002586115.1	Bacillus	Bacillus cereus
GCF_002561295.1	Bacillus	Bacillus cereus
GCF_002565565.1	Bacillus	Bacillus cereus
GCF_016483725.1	Bacillus	Bacillus cereus
GCF_016483545.1	Bacillus	Bacillus cereus
GCF_002559545.1	Bacillus	Bacillus cereus
GCF_002570545.1	Bacillus	Bacillus cereus
GCF_001566355.1	Bacillus	Bacillus cereus
GCF_002566925.1	Bacillus	Bacillus cereus
GCF_002021455.1	Bacillus	Bacillus cereus
GCF_002567405.1	Bacillus	Bacillus cereus
GCF_002550115.1	Bacillus	Bacillus cereus
GCF_002199205.1	Bacillus	Bacillus cereus
GCF_002565645.1	Bacillus	Bacillus cereus
GCF_002199465.1	Bacillus	Bacillus cereus
GCF_002574615.1	Bacillus	Bacillus cereus
GCF_023094015.1	Bacillus	Bacillus cereus
GCF_002558955.1	Bacillus	Bacillus cereus
GCF_000013065.1	Bacillus	Bacillus cereus
GCF_003545675.1	Bacillus	Bacillus cereus
GCF_002561725.1	Bacillus	Bacillus cereus
GCF_002575765.1	Bacillus	Bacillus cereus
GCF_000948345.1	Bacillus	Bacillus cereus
GCF_007677075.1	Bacillus	Bacillus cereus
GCF_002571035.1	Bacillus	Bacillus cereus
GCF_022664085.1	Bacillus	Bacillus cereus
GCF_002567415.1	Bacillus	Bacillus cereus
GCF_002574635.1	Bacillus	Bacillus cereus
GCF_002562125.1	Bacillus	Bacillus cereus
GCF_002576225.1	Bacillus	Bacillus cereus
GCF_002576045.1	Bacillus	Bacillus cereus
GCF_002567725.1	Bacillus	Bacillus cereus
GCF_002583275.1	Bacillus	Bacillus cereus
GCF_005217405.1	Bacillus	Bacillus cereus
GCF_002562215.1	Bacillus	Bacillus cereus
GCF_006349695.2	Bacillus	Bacillus cereus
GCF_022662815.1	Bacillus	Bacillus cereus
GCF_001584025.1	Bacillus	Bacillus cereus
GCF_002199335.1	Bacillus	Bacillus cereus
GCF_002567215.1	Bacillus	Bacillus cereus
GCF_002558165.1	Bacillus	Bacillus cereus
GCF_022663075.1	Bacillus	Bacillus cereus
GCF_002575935.1	Bacillus	Bacillus cereus
GCF_001936485.1	Bacillus	Bacillus cereus
GCF_000399485.1	Bacillus	Bacillus cereus
GCF_022664035.1	Bacillus	Bacillus cereus
GCF_001059175.1	Bacillus	Bacillus cereus
GCF_002576155.1	Bacillus	Bacillus cereus
GCF_002575965.1	Bacillus	Bacillus cereus
GCF_000399325.1	Bacillus	Bacillus cereus
GCF_002567525.1	Bacillus	Bacillus cereus
GCF_000161255.1	Bacillus	Bacillus cereus
GCF_002566045.1	Bacillus	Bacillus cereus
GCF_024495395.1	Bacillus	Bacillus cereus
GCF_002559495.1	Bacillus	Bacillus cereus
GCF_015071065.1	Bacillus	Bacillus cereus
GCF_019734275.1	Bacillus	Bacillus cereus
GCF_024168525.1	Bacillus	Bacillus cereus
GCF_001982935.1	Bacillus	Bacillus cereus
GCF_015645275.1	Bacillus	Bacillus cereus
GCF_019704155.2	Bacillus	Bacillus cereus
GCF_002560255.1	Bacillus	Bacillus cereus
GCF_000399365.1	Bacillus	Bacillus cereus
GCF_024494965.1	Bacillus	Bacillus cereus
GCF_001583765.1	Bacillus	Bacillus cereus
GCF_022662975.1	Bacillus	Bacillus cereus
GCF_001901885.1	Bacillus	Bacillus cereus
GCF_002560145.1	Bacillus	Bacillus cereus
GCF_001044905.1	Bacillus	Bacillus cereus
GCF_022663595.1	Bacillus	Bacillus cereus
GCF_002559115.1	Bacillus	Bacillus cereus
GCF_016758535.1	Bacillus	Bacillus cereus
GCF_002952815.1	Bacillus	Bacillus cereus
GCF_016774575.1	Bacillus	Bacillus cereus
GCF_002574415.1	Bacillus	Bacillus cereus
GCF_003568565.1	Bacillus	Bacillus cereus
GCF_001913475.1	Bacillus	Bacillus cereus
GCF_001008585.1	Bacillus	Bacillus cereus
GCF_001566375.1	Bacillus	Bacillus cereus
GCF_002565895.1	Bacillus	Bacillus cereus
GCF_002021375.1	Bacillus	Bacillus cereus
GCF_002574855.1	Bacillus	Bacillus cereus
GCF_000291475.1	Bacillus	Bacillus cereus
GCF_002566885.1	Bacillus	Bacillus cereus
GCF_000399565.1	Bacillus	Bacillus cereus
GCF_007678085.1	Bacillus	Bacillus cereus
GCF_000161115.1	Bacillus	Bacillus cereus
GCF_002567335.1	Bacillus	Bacillus cereus
GCF_002561035.1	Bacillus	Bacillus cereus
GCF_001913555.1	Bacillus	Bacillus cereus
GCF_013112375.1	Bacillus	Bacillus cereus
GCF_002561135.1	Bacillus	Bacillus cereus
GCF_022663715.1	Bacillus	Bacillus cereus
GCF_002561355.1	Bacillus	Bacillus cereus
GCF_008682215.1	Bacillus	Bacillus cereus
GCF_021442085.1	Bacillus	Bacillus cereus
GCF_002560075.1	Bacillus	Bacillus cereus
GCF_003004435.1	Bacillus	Bacillus cereus
GCF_002807375.1	Bacillus	Bacillus cereus
GCF_002577125.1	Bacillus	Bacillus cereus
GCF_002575275.1	Bacillus	Bacillus cereus
GCF_022663115.1	Bacillus	Bacillus cereus
GCF_000181615.1	Bacillus	Bacillus cereus
GCF_002567605.1	Bacillus	Bacillus cereus
GCF_002562695.1	Bacillus	Bacillus cereus
GCF_002575515.1	Bacillus	Bacillus cereus
GCF_002551975.1	Bacillus	Bacillus cereus
GCF_002576575.1	Bacillus	Bacillus cereus
GCF_022669895.1	Bacillus	Bacillus cereus
GCF_002560945.1	Bacillus	Bacillus cereus
GCF_016757865.1	Bacillus	Bacillus cereus
GCF_001008575.1	Bacillus	Bacillus cereus
GCF_022663975.1	Bacillus	Bacillus cereus
GCF_002565425.1	Bacillus	Bacillus cereus
GCF_000833045.1	Bacillus	Bacillus cereus
GCF_001699805.1	Bacillus	Bacillus cereus
GCF_002552995.1	Bacillus	Bacillus cereus
GCF_002559645.1	Bacillus	Bacillus cereus
GCF_024495245.1	Bacillus	Bacillus cereus
GCF_024495265.1	Bacillus	Bacillus cereus
GCF_000743865.1	Bacillus	Bacillus cereus
GCF_002199525.1	Bacillus	Bacillus cereus
GCF_000290995.1	Bacillus	Bacillus cereus
GCF_022663635.1	Bacillus	Bacillus cereus
GCF_002559715.1	Bacillus	Bacillus cereus
GCF_001883975.1	Bacillus	Bacillus cereus
GCF_001619355.1	Bacillus	Bacillus cereus
GCF_005707595.1	Bacillus	Bacillus cereus
GCF_002578545.1	Bacillus	Bacillus cereus
GCF_002566215.1	Bacillus	Bacillus cereus
GCF_021654995.1	Bacillus	Bacillus cereus
GCF_002564655.1	Bacillus	Bacillus cereus
GCF_018221535.1	Bacillus	Bacillus cereus
GCF_022458945.1	Bacillus	Bacillus cereus
GCF_018221505.1	Bacillus	Bacillus cereus
GCF_024494775.1	Bacillus	Bacillus cereus
GCF_022663575.1	Bacillus	Bacillus cereus
GCF_022662555.1	Bacillus	Bacillus cereus
GCF_002552295.1	Bacillus	Bacillus cereus
GCF_002021695.1	Bacillus	Bacillus cereus
GCF_000518025.1	Bacillus	Bacillus cereus
GCF_005217345.1	Bacillus	Bacillus cereus
GCF_001518875.1	Bacillus	Bacillus cereus
GCF_002562925.1	Bacillus	Bacillus cereus
GCF_002552725.1	Bacillus	Bacillus cereus
GCF_016758645.1	Bacillus	Bacillus cereus
GCF_021655195.1	Bacillus	Bacillus cereus
GCF_001583975.1	Bacillus	Bacillus cereus
GCF_024494825.1	Bacillus	Bacillus cereus
GCF_002579585.1	Bacillus	Bacillus cereus
GCF_001583855.1	Bacillus	Bacillus cereus
GCF_900176915.1	Bacillus	Bacillus cereus
GCF_016774535.1	Bacillus	Bacillus cereus
GCF_022664255.1	Bacillus	Bacillus cereus
GCF_016483765.1	Bacillus	Bacillus cereus
GCF_002564815.1	Bacillus	Bacillus cereus
GCF_002568455.1	Bacillus	Bacillus cereus
GCF_000399465.1	Bacillus	Bacillus cereus
GCF_002558845.1	Bacillus	Bacillus cereus
GCF_023969475.1	Bacillus	Bacillus cereus
GCF_002563025.1	Bacillus	Bacillus cereus
GCF_021496685.1	Bacillus	Bacillus cereus
GCF_016483835.1	Bacillus	Bacillus cereus
GCF_002550135.1	Bacillus	Bacillus cereus
GCF_002576845.1	Bacillus	Bacillus cereus
GCF_001619445.1	Bacillus	Bacillus cereus
GCF_002560385.1	Bacillus	Bacillus cereus
GCF_002559915.1	Bacillus	Bacillus cereus
GCF_002290105.1	Bacillus	Bacillus cereus
GCF_001044645.1	Bacillus	Bacillus cereus
GCF_002021535.1	Bacillus	Bacillus cereus
GCF_000011625.1	Bacillus	Bacillus cereus
GCF_004771155.1	Bacillus	Bacillus cereus
GCF_001913405.1	Bacillus	Bacillus cereus
GCF_900094845.1	Bacillus	Bacillus cereus
GCF_002562985.1	Bacillus	Bacillus cereus
GCF_002567145.1	Bacillus	Bacillus cereus
GCF_002571165.1	Bacillus	Bacillus cereus
GCF_002571195.1	Bacillus	Bacillus cereus
GCF_001583685.1	Bacillus	Bacillus cereus
GCF_002201605.1	Bacillus	Bacillus cereus
GCF_002576865.1	Bacillus	Bacillus cereus
GCF_002551775.1	Bacillus	Bacillus cereus
GCF_002552455.1	Bacillus	Bacillus cereus
GCF_001913395.1	Bacillus	Bacillus cereus
GCF_002550375.1	Bacillus	Bacillus cereus
GCF_000399305.1	Bacillus	Bacillus cereus
GCF_013267275.1	Bacillus	Bacillus cereus
GCF_002200015.1	Bacillus	Bacillus cereus
GCF_002562165.1	Bacillus	Bacillus cereus
GCF_002199125.1	Bacillus	Bacillus cereus
GCF_023824275.1	Bacillus	Bacillus cereus
GCF_002589745.1	Bacillus	Bacillus cereus
GCF_900176955.1	Bacillus	Bacillus cereus
GCF_003151055.1	Bacillus	Bacillus cereus
GCF_002584535.1	Bacillus	Bacillus cereus
GCF_023713905.1	Bacillus	Bacillus cereus
GCF_016757935.1	Bacillus	Bacillus cereus
GCF_002550775.1	Bacillus	Bacillus cereus
GCF_002014585.1	Bacillus	Bacillus cereus
GCF_016027015.1	Bacillus	Bacillus cereus
GCF_022664215.1	Bacillus	Bacillus cereus
GCF_002078195.1	Bacillus	Bacillus cereus
GCF_001913535.1	Bacillus	Bacillus cereus
GCF_000161315.1	Bacillus	Bacillus cereus
GCF_020564905.1	Bacillus	Bacillus cereus
GCF_000293705.1	Bacillus	Bacillus cereus
GCF_002568235.1	Bacillus	Bacillus cereus
GCF_004306975.1	Bacillus	Bacillus cereus
GCF_001583865.1	Bacillus	Bacillus cereus
GCF_002582445.1	Bacillus	Bacillus cereus
GCF_003270015.1	Bacillus	Bacillus cereus
GCF_016758415.1	Bacillus	Bacillus cereus
GCF_002560795.1	Bacillus	Bacillus cereus
GCF_022509785.1	Bacillus	Bacillus cereus
GCF_000835185.1	Bacillus	Bacillus cereus
GCF_002574955.1	Bacillus	Bacillus cereus
GCF_002552875.1	Bacillus	Bacillus cereus
GCF_002578485.1	Bacillus	Bacillus cereus
GCF_001584095.1	Bacillus	Bacillus cereus
GCF_013394245.1	Bacillus	Bacillus cereus
GCF_000291195.1	Bacillus	Bacillus cereus
GCF_001044485.1	Bacillus	Bacillus cereus
GCF_020686525.1	Bacillus	Bacillus cereus
GCF_013267775.1	Bacillus	Bacillus cereus
GCF_021441485.1	Bacillus	Bacillus cereus
GCF_002575135.1	Bacillus	Bacillus cereus
GCF_002199565.1	Bacillus	Bacillus cereus
GCF_018884185.1	Bacillus	Bacillus cereus
GCF_022808405.1	Bacillus	Bacillus cereus
GCF_000021785.1	Bacillus	Bacillus cereus
GCF_001982895.1	Bacillus	Bacillus cereus
GCF_001982845.1	Bacillus	Bacillus cereus
GCF_002199975.1	Bacillus	Bacillus cereus
GCF_013284425.1	Bacillus	Bacillus cereus
GCF_002224345.1	Bacillus	Bacillus cereus
GCF_021655315.1	Bacillus	Bacillus cereus
GCF_022700995.1	Bacillus	Bacillus cereus
GCF_002568295.1	Bacillus	Bacillus cereus
GCF_008375355.1	Bacillus	Bacillus cereus
GCF_002576345.1	Bacillus	Bacillus cereus
GCF_002565775.1	Bacillus	Bacillus cereus
GCF_022663155.1	Bacillus	Bacillus cereus
GCF_002575355.1	Bacillus	Bacillus cereus
GCF_001619335.1	Bacillus	Bacillus cereus
GCF_001008665.1	Bacillus	Bacillus cereus
GCF_016483555.1	Bacillus	Bacillus cereus
GCF_006370265.1	Bacillus	Bacillus cereus
GCF_900445335.1	Bacillus	Bacillus cereus
GCF_002577755.1	Bacillus	Bacillus cereus
GCF_007668075.1	Bacillus	Bacillus cereus
GCF_002530575.1	Bacillus	Bacillus cereus
GCF_002550155.1	Bacillus	Bacillus cereus
GCF_022663925.1	Bacillus	Bacillus cereus
GCF_018221485.1	Bacillus	Bacillus cereus
GCF_000832765.1	Bacillus	Bacillus cereus
GCF_002567835.1	Bacillus	Bacillus cereus
GCF_002559365.1	Bacillus	Bacillus cereus
GCF_002575715.1	Bacillus	Bacillus cereus
GCF_021654915.1	Bacillus	Bacillus cereus
GCF_002570965.1	Bacillus	Bacillus cereus
GCF_002562115.1	Bacillus	Bacillus cereus
GCF_024584625.1	Bacillus	Bacillus cereus
GCF_001913635.1	Bacillus	Bacillus cereus
GCF_002567815.1	Bacillus	Bacillus cereus
GCF_000987785.1	Bacillus	Bacillus cereus
GCF_016483685.1	Bacillus	Bacillus cereus
GCF_022663135.1	Bacillus	Bacillus cereus
GCF_001913375.1	Bacillus	Bacillus cereus
GCF_008923565.1	Bacillus	Bacillus cereus
GCF_002585695.1	Bacillus	Bacillus cereus
GCF_002576465.1	Bacillus	Bacillus cereus
GCF_008923605.1	Bacillus	Bacillus cereus
GCF_016483205.1	Bacillus	Bacillus cereus
GCF_020686405.1	Bacillus	Bacillus cereus
GCF_002807265.1	Bacillus	Bacillus cereus
GCF_022663175.1	Bacillus	Bacillus cereus
GCF_022662715.1	Bacillus	Bacillus cereus
GCF_001901305.1	Bacillus	Bacillus cereus
GCF_022663555.1	Bacillus	Bacillus cereus
GCF_004022305.1	Bacillus	Bacillus cereus
GCF_002562445.1	Bacillus	Bacillus cereus
GCF_000291235.1	Bacillus	Bacillus cereus
GCF_002577705.1	Bacillus	Bacillus cereus
GCF_000290935.2	Bacillus	Bacillus cereus
GCF_004330405.1	Bacillus	Bacillus cereus
GCF_002566705.1	Bacillus	Bacillus cereus
GCF_002585165.1	Bacillus	Bacillus cereus
GCF_002504205.1	Bacillus	Bacillus cereus
GCF_015069665.1	Bacillus	Bacillus cereus
GCF_002214705.1	Bacillus	Bacillus cereus
GCF_000161215.1	Bacillus	Bacillus cereus
GCF_002199825.1	Bacillus	Bacillus cereus
GCF_001913625.1	Bacillus	Bacillus cereus
GCF_002559035.1	Bacillus	Bacillus cereus
GCF_020686385.1	Bacillus	Bacillus cereus
GCF_003265185.1	Bacillus	Bacillus cereus
GCF_002565055.1	Bacillus	Bacillus cereus
GCF_002560415.1	Bacillus	Bacillus cereus
GCF_002199365.1	Bacillus	Bacillus cereus
GCF_002564965.1	Bacillus	Bacillus cereus
GCF_002550435.1	Bacillus	Bacillus cereus
GCF_002578195.1	Bacillus	Bacillus cereus
GCF_009739925.1	Bacillus	Bacillus cereus
GCF_002199425.1	Bacillus	Bacillus cereus
GCF_001941885.1	Bacillus	Bacillus cereus
GCF_002574515.1	Bacillus	Bacillus cereus
GCF_001044565.1	Bacillus	Bacillus cereus
GCF_002552195.1	Bacillus	Bacillus cereus
GCF_000399585.1	Bacillus	Bacillus cereus
GCF_006384875.1	Bacillus	Bacillus cereus
GCF_002552275.1	Bacillus	Bacillus cereus
GCF_002562505.1	Bacillus	Bacillus cereus
GCF_020565025.1	Bacillus	Bacillus cereus
GCF_005217675.1	Bacillus	Bacillus cereus
GCF_002560295.1	Bacillus	Bacillus cereus
GCF_002562335.1	Bacillus	Bacillus cereus
GCF_000399125.1	Bacillus	Bacillus cereus
GCF_002561925.1	Bacillus	Bacillus cereus
GCF_004378425.1	Bacillus	Bacillus cereus
GCF_002558645.1	Bacillus	Bacillus cereus
GCF_002560955.1	Bacillus	Bacillus cereus
GCF_022664135.1	Bacillus	Bacillus cereus
GCF_002014485.1	Bacillus	Bacillus cereus
GCF_016757895.1	Bacillus	Bacillus cereus
GCF_001982885.1	Bacillus	Bacillus cereus
GCF_002559205.1	Bacillus	Bacillus cereus
GCF_002807215.1	Bacillus	Bacillus cereus
GCF_002559055.1	Bacillus	Bacillus cereus
GCF_002576955.1	Bacillus	Bacillus cereus
GCF_002570485.1	Bacillus	Bacillus cereus
GCF_002199475.1	Bacillus	Bacillus cereus
GCF_000291175.1	Bacillus	Bacillus cereus
GCF_002565525.1	Bacillus	Bacillus cereus
GCF_012395345.1	Bacillus	Bacillus cereus
GCF_021655155.1	Bacillus	Bacillus cereus
GCF_005217255.1	Bacillus	Bacillus cereus
GCF_002199755.1	Bacillus	Bacillus cereus
GCF_002567325.1	Bacillus	Bacillus cereus
GCF_002565725.1	Bacillus	Bacillus cereus
GCF_002199185.1	Bacillus	Bacillus cereus
GCF_905221555.1	Bacillus	Bacillus cereus
GCF_002553185.1	Bacillus	Bacillus cereus
GCF_900176995.1	Bacillus	Bacillus cereus
GCF_000290915.1	Bacillus	Bacillus cereus
GCF_002201645.1	Bacillus	Bacillus cereus
GCF_002563195.1	Bacillus	Bacillus cereus
GCF_002562365.1	Bacillus	Bacillus cereus
GCF_002199895.1	Bacillus	Bacillus cereus
GCF_002565235.1	Bacillus	Bacillus cereus
GCF_002199955.1	Bacillus	Bacillus cereus
GCF_007676775.1	Bacillus	Bacillus cereus
GCF_001583925.1	Bacillus	Bacillus cereus
GCF_022662955.1	Bacillus	Bacillus cereus
GCF_002561805.1	Bacillus	Bacillus cereus
GCF_001044655.1	Bacillus	Bacillus cereus
GCF_002585495.1	Bacillus	Bacillus cereus
GCF_022663305.1	Bacillus	Bacillus cereus
GCF_002558245.1	Bacillus	Bacillus cereus
GCF_001043655.1	Bacillus	Bacillus cereus
GCF_002567015.1	Bacillus	Bacillus cereus
GCF_002199615.1	Bacillus	Bacillus cereus
GCF_009935775.1	Bacillus	Bacillus cereus
GCF_000399625.1	Bacillus	Bacillus cereus
GCF_022664115.1	Bacillus	Bacillus cereus
GCF_005217375.1	Bacillus	Bacillus cereus
GCF_006094295.1	Bacillus	Bacillus cereus
GCF_012395315.1	Bacillus	Bacillus cereus
GCF_021655335.1	Bacillus	Bacillus cereus
GCF_002567745.1	Bacillus	Bacillus cereus
GCF_002565865.1	Bacillus	Bacillus cereus
GCF_005217285.1	Bacillus	Bacillus cereus
GCF_001044855.1	Bacillus	Bacillus cereus
GCF_016483305.1	Bacillus	Bacillus cereus
GCF_021655015.1	Bacillus	Bacillus cereus
GCF_002560035.1	Bacillus	Bacillus cereus
GCF_021014445.1	Bacillus	Bacillus cereus
GCF_000292415.1	Bacillus	Bacillus cereus
GCF_001913315.1	Bacillus	Bacillus cereus
GCF_002835635.1	Bacillus	Bacillus cereus
GCF_002196815.1	Bacillus	Bacillus cereus
GCF_016483615.1	Bacillus	Bacillus cereus
GCF_020686005.1	Bacillus	Bacillus cereus
GCF_002199405.1	Bacillus	Bacillus cereus
GCF_002566665.1	Bacillus	Bacillus cereus
GCF_002567555.1	Bacillus	Bacillus cereus
GCF_002566845.1	Bacillus	Bacillus cereus
GCF_000399025.1	Bacillus	Bacillus cereus
GCF_001566365.1	Bacillus	Bacillus cereus
GCF_002575955.1	Bacillus	Bacillus cereus
GCF_002559865.1	Bacillus	Bacillus cereus
GCF_002199845.1	Bacillus	Bacillus cereus
GCF_001913575.1	Bacillus	Bacillus cereus
GCF_002584065.1	Bacillus	Bacillus cereus
GCF_022662735.1	Bacillus	Bacillus cereus
GCF_018221565.1	Bacillus	Bacillus cereus
GCF_001059825.1	Bacillus	Bacillus cereus
GCF_002567445.1	Bacillus	Bacillus cereus
GCF_002570795.1	Bacillus	Bacillus cereus
GCF_022663775.1	Bacillus	Bacillus cereus
GCF_000832805.1	Bacillus	Bacillus cereus
GCF_001583935.1	Bacillus	Bacillus cereus
GCF_002561205.1	Bacillus	Bacillus cereus
GCF_000161095.1	Bacillus	Bacillus cereus
GCF_000743815.1	Bacillus	Bacillus cereus
GCF_002561635.1	Bacillus	Bacillus cereus
GCF_002567185.1	Bacillus	Bacillus cereus
GCF_002200085.1	Bacillus	Bacillus cereus
GCF_002558275.1	Bacillus	Bacillus cereus
GCF_000007825.1	Bacillus	Bacillus cereus
GCF_022696175.1	Bacillus	Bacillus cereus
GCF_022663415.1	Bacillus	Bacillus cereus
GCF_024494885.1	Bacillus	Bacillus cereus
GCF_002570665.1	Bacillus	Bacillus cereus
GCF_020686535.1	Bacillus	Bacillus cereus
GCF_023008425.1	Bacillus	Bacillus cereus
GCF_016483385.1	Bacillus	Bacillus cereus
GCF_002566675.1	Bacillus	Bacillus cereus
GCF_000399005.1	Bacillus	Bacillus cereus
GCF_002530625.1	Bacillus	Bacillus cereus
GCF_002807445.1	Bacillus	Bacillus cereus
GCF_024299105.1	Bacillus	Bacillus cereus
GCF_021654895.1	Bacillus	Bacillus cereus
GCF_002570425.1	Bacillus	Bacillus cereus
GCF_002586215.1	Bacillus	Bacillus cereus
GCF_002199315.1	Bacillus	Bacillus cereus
GCF_000291535.1	Bacillus	Bacillus cereus
GCF_002021545.1	Bacillus	Bacillus cereus
GCF_002568425.1	Bacillus	Bacillus cereus
GCF_002558665.1	Bacillus	Bacillus cereus
GCF_000399425.1	Bacillus	Bacillus cereus
GCF_022663835.1	Bacillus	Bacillus cereus
GCF_001044875.1	Bacillus	Bacillus cereus
GCF_010580595.1	Bacillus	Bacillus cereus
GCF_001619395.1	Bacillus	Bacillus cereus
GCF_001044825.1	Bacillus	Bacillus cereus
GCF_002585385.1	Bacillus	Bacillus cereus
GCF_002576265.1	Bacillus	Bacillus cereus
GCF_000291075.1	Bacillus	Bacillus cereus
GCF_001044635.1	Bacillus	Bacillus cereus
GCF_002567675.1	Bacillus	Bacillus cereus
GCF_004330325.1	Bacillus	Bacillus cereus
GCF_002567795.1	Bacillus	Bacillus cereus
GCF_024495215.1	Bacillus	Bacillus cereus
GCF_002550855.1	Bacillus	Bacillus cereus
GCF_007668125.1	Bacillus	Bacillus cereus
GCF_019749015.1	Bacillus	Bacillus cereus
GCF_001895235.1	Bacillus	Bacillus cereus
GCF_002574405.1	Bacillus	Bacillus cereus
GCF_002565225.1	Bacillus	Bacillus cereus
GCF_002566605.1	Bacillus	Bacillus cereus
GCF_003270025.1	Bacillus	Bacillus cereus
GCF_001077095.1	Bacillus	Bacillus cereus
GCF_002559045.1	Bacillus	Bacillus cereus
GCF_002560775.1	Bacillus	Bacillus cereus
GCF_001584105.1	Bacillus	Bacillus cereus
GCF_001008565.1	Bacillus	Bacillus cereus
GCF_016483295.1	Bacillus	Bacillus cereus
GCF_002562085.1	Bacillus	Bacillus cereus
GCF_002021465.1	Bacillus	Bacillus cereus
GCF_002567135.1	Bacillus	Bacillus cereus
GCF_002583705.1	Bacillus	Bacillus cereus
GCF_002560105.1	Bacillus	Bacillus cereus
GCF_001982855.1	Bacillus	Bacillus cereus
GCF_002565245.1	Bacillus	Bacillus cereus
GCF_002575855.1	Bacillus	Bacillus cereus
GCF_002583535.1	Bacillus	Bacillus cereus
GCF_002560115.1	Bacillus	Bacillus cereus
GCF_002574285.1	Bacillus	Bacillus cereus
GCF_000161155.1	Bacillus	Bacillus cereus
GCF_002558085.1	Bacillus	Bacillus cereus
GCF_002568015.1	Bacillus	Bacillus cereus
GCF_002565465.1	Bacillus	Bacillus cereus
GCF_002562795.1	Bacillus	Bacillus cereus
GCF_002562265.1	Bacillus	Bacillus cereus
GCF_022663295.1	Bacillus	Bacillus cereus
GCF_002199875.1	Bacillus	Bacillus cereus
GCF_002216125.1	Bacillus	Bacillus cereus
GCF_002577085.1	Bacillus	Bacillus cereus
GCF_002582935.1	Bacillus	Bacillus cereus
GCF_022662925.1	Bacillus	Bacillus cereus
GCF_002976415.1	Bacillus	Bacillus cereus
GCF_002562595.1	Bacillus	Bacillus cereus
GCF_002578635.1	Bacillus	Bacillus cereus
GCF_002563235.1	Bacillus	Bacillus cereus
GCF_001059875.1	Bacillus	Bacillus cereus
GCF_002560215.1	Bacillus	Bacillus cereus
GCF_002550815.1	Bacillus	Bacillus cereus
GCF_022663055.1	Bacillus	Bacillus cereus
GCF_002021385.1	Bacillus	Bacillus cereus
GCF_002564885.1	Bacillus	Bacillus cereus
GCF_022663445.1	Bacillus	Bacillus cereus
GCF_024718195.1	Bacillus	Bacillus cereus
GCF_002577465.1	Bacillus	Bacillus cereus
GCF_002564835.1	Bacillus	Bacillus cereus
GCF_002570945.1	Bacillus	Bacillus cereus
GCF_002584695.1	Bacillus	Bacillus cereus
GCF_018499925.1	Bacillus	Bacillus cereus
GCF_002561655.1	Bacillus	Bacillus cereus
GCF_022663985.1	Bacillus	Bacillus cereus
GCF_002558765.1	Bacillus	Bacillus cereus
GCF_001044715.1	Bacillus	Bacillus cereus
GCF_022663885.1	Bacillus	Bacillus cereus
GCF_001583805.1	Bacillus	Bacillus cereus
GCF_024495135.1	Bacillus	Bacillus cereus
GCF_002214725.1	Bacillus	Bacillus cereus
GCF_000291295.1	Bacillus	Bacillus cereus
GCF_002558615.1	Bacillus	Bacillus cereus
GCF_024495845.1	Bacillus	Bacillus cereus
GCF_010578145.1	Bacillus	Bacillus cereus
GCF_002576695.1	Bacillus	Bacillus cereus
GCF_000291415.1	Bacillus	Bacillus cereus
GCF_002585905.1	Bacillus	Bacillus cereus
GCF_002200075.1	Bacillus	Bacillus cereus
GCF_010223795.1	Bacillus	Bacillus cereus
GCF_021654935.1	Bacillus	Bacillus cereus
GCF_002021445.1	Bacillus	Bacillus cereus
GCF_015845135.1	Bacillus	Bacillus cereus
GCF_002563095.1	Bacillus	Bacillus cereus
GCF_002576095.1	Bacillus	Bacillus cereus
GCF_002582385.1	Bacillus	Bacillus cereus
GCF_002578405.1	Bacillus	Bacillus cereus
GCF_900155895.1	Bacillus	Bacillus cereus
GCF_008923765.1	Bacillus	Bacillus cereus
GCF_015905265.1	Bacillus	Bacillus cereus
GCF_022664155.1	Bacillus	Bacillus cereus
GCF_002562715.1	Bacillus	Bacillus cereus
GCF_002201555.1	Bacillus	Bacillus cereus
GCF_002576725.1	Bacillus	Bacillus cereus
GCF_013284445.1	Bacillus	Bacillus cereus
GCF_002578325.1	Bacillus	Bacillus cereus
GCF_000021305.1	Bacillus	Bacillus cereus
GCF_002571085.1	Bacillus	Bacillus cereus
GCF_000290835.1	Bacillus	Bacillus cereus
GCF_022406835.1	Bacillus	Bacillus cereus
GCF_002530795.1	Bacillus	Bacillus cereus
GCF_004306995.1	Bacillus	Bacillus cereus
GCF_001913295.1	Bacillus	Bacillus cereus
GCF_001541995.1	Bacillus	Bacillus cereus
GCF_002567535.1	Bacillus	Bacillus cereus
GCF_002571855.1	Bacillus	Bacillus cereus
GCF_002199625.1	Bacillus	Bacillus cereus
GCF_002560175.1	Bacillus	Bacillus cereus
GCF_002574345.1	Bacillus	Bacillus cereus
GCF_022662775.1	Bacillus	Bacillus cereus
GCF_002553235.1	Bacillus	Bacillus cereus
GCF_022664265.1	Bacillus	Bacillus cereus
GCF_900176805.1	Bacillus	Bacillus cereus
GCF_002566185.1	Bacillus	Bacillus cereus
GCF_002021515.1	Bacillus	Bacillus cereus
GCF_002577165.1	Bacillus	Bacillus cereus
GCF_000291515.1	Bacillus	Bacillus cereus
GCF_013177495.2	Bacillus	Bacillus cereus
GCF_002343945.1	Bacillus	Bacillus cereus
GCF_022662995.1	Bacillus	Bacillus cereus
GCF_002565795.1	Bacillus	Bacillus cereus
GCF_001286825.1	Bacillus	Bacillus cereus
GCF_002575435.1	Bacillus	Bacillus cereus
GCF_002577915.1	Bacillus	Bacillus cereus
GCF_002199675.1	Bacillus	Bacillus cereus
GCF_002568565.1	Bacillus	Bacillus cereus
GCF_002552635.1	Bacillus	Bacillus cereus
GCF_002584675.1	Bacillus	Bacillus cereus
GCF_002568465.1	Bacillus	Bacillus cereus
GCF_001635995.1	Bacillus	Bacillus cereus
GCF_000161195.1	Bacillus	Bacillus cereus
GCF_006151815.1	Bacillus	Bacillus cereus
GCF_002575055.1	Bacillus	Bacillus cereus
GCF_010580675.1	Bacillus	Bacillus cereus
GCF_001683705.1	Bacillus	Bacillus cereus
GCF_001901245.1	Bacillus	Bacillus cereus
GCF_002562725.1	Bacillus	Bacillus cereus
GCF_002550515.1	Bacillus	Bacillus cereus
GCF_019749315.1	Bacillus	Bacillus cereus
GCF_000789315.1	Bacillus	Bacillus cereus
GCF_002562955.1	Bacillus	Bacillus cereus
GCF_002586265.1	Bacillus	Bacillus cereus
GCF_001566455.1	Bacillus	Bacillus cereus
GCF_002569335.1	Bacillus	Bacillus cereus
GCF_001604665.1	Bacillus	Bacillus cereus
GCF_000161135.1	Bacillus	Bacillus cereus
GCF_002568505.1	Bacillus	Bacillus cereus
GCF_018221445.1	Bacillus	Bacillus cereus
GCF_002564345.1	Bacillus	Bacillus cereus
GCF_022663375.1	Bacillus	Bacillus cereus
GCF_002021435.1	Bacillus	Bacillus cereus
GCF_002582595.1	Bacillus	Bacillus cereus
GCF_021043245.1	Bacillus	Bacillus cereus
GCF_001982805.1	Bacillus	Bacillus cereus
GCF_000290715.1	Bacillus	Bacillus cereus
GCF_000290735.1	Bacillus	Bacillus cereus
GCF_022662915.1	Bacillus	Bacillus cereus
GCF_002558735.1	Bacillus	Bacillus cereus
GCF_002565005.1	Bacillus	Bacillus cereus
GCF_002575795.1	Bacillus	Bacillus cereus
GCF_001584005.1	Bacillus	Bacillus cereus
GCF_000161055.1	Bacillus	Bacillus cereus
GCF_002560475.1	Bacillus	Bacillus cereus
GCF_002551935.1	Bacillus	Bacillus cereus
GCF_002574885.1	Bacillus	Bacillus cereus
GCF_900177025.1	Bacillus	Bacillus cereus
GCF_002576165.1	Bacillus	Bacillus cereus
GCF_010232525.2	Bacillus	Bacillus cereus
GCF_000291255.1	Bacillus	Bacillus cereus
GCF_003270035.1	Bacillus	Bacillus cereus
GCF_002199805.1	Bacillus	Bacillus cereus
GCF_002566855.1	Bacillus	Bacillus cereus
GCF_900176975.1	Bacillus	Bacillus cereus
GCF_002199705.1	Bacillus	Bacillus cereus
GCF_002565035.1	Bacillus	Bacillus cereus
GCF_001982925.1	Bacillus	Bacillus cereus
GCF_024494905.1	Bacillus	Bacillus cereus
GCF_002564625.1	Bacillus	Bacillus cereus
GCF_000161375.1	Bacillus	Bacillus cereus
GCF_002563005.1	Bacillus	Bacillus cereus
GCF_022663735.1	Bacillus	Bacillus cereus
GCF_022664195.1	Bacillus	Bacillus cereus
GCF_004681985.1	Bacillus	Bacillus cereus
GCF_000398985.1	Bacillus	Bacillus cereus
GCF_013267475.1	Bacillus	Bacillus cereus
GCF_002200175.1	Bacillus	Bacillus cereus
GCF_023516415.1	Bacillus	Bacillus cereus
GCF_002562355.1	Bacillus	Bacillus cereus
GCF_022662795.1	Bacillus	Bacillus cereus
GCF_001901905.1	Bacillus	Bacillus cereus
GCF_002574715.1	Bacillus	Bacillus cereus
GCF_000399165.1	Bacillus	Bacillus cereus
GCF_024494915.1	Bacillus	Bacillus cereus
GCF_002807155.1	Bacillus	Bacillus cereus
GCF_002574175.1	Bacillus	Bacillus cereus
GCF_002201685.1	Bacillus	Bacillus cereus
GCF_007679475.1	Bacillus	Bacillus cereus
GCF_002577545.1	Bacillus	Bacillus cereus
GCF_002561715.1	Bacillus	Bacillus cereus
GCF_002552485.1	Bacillus	Bacillus cereus
GCF_000935235.1	Bacillus	Bacillus cereus
GCF_000008005.1	Bacillus	Bacillus cereus
GCF_000022505.1	Bacillus	Bacillus cereus
GCF_002561885.1	Bacillus	Bacillus cereus
GCF_016483925.1	Bacillus	Bacillus cereus
GCF_002577455.1	Bacillus	Bacillus cereus
GCF_002559215.1	Bacillus	Bacillus cereus
GCF_016727405.1	Bacillus	Bacillus cereus
GCF_002559985.1	Bacillus	Bacillus cereus
GCF_000338315.1	Bacillus	Bacillus cereus
GCF_000440055.1	Bacillus	Bacillus cereus
GCF_002560225.1	Bacillus	Bacillus cereus
GCF_024494785.1	Bacillus	Bacillus cereus
GCF_002564865.1	Bacillus	Bacillus cereus
GCF_002567495.1	Bacillus	Bacillus cereus
GCF_007665505.1	Bacillus	Bacillus cereus
GCF_000003955.1	Bacillus	Bacillus cereus
GCF_002550835.1	Bacillus	Bacillus cereus
GCF_013303115.1	Bacillus	Bacillus cereus
GCF_002807505.1	Bacillus	Bacillus cereus
GCF_002559275.1	Bacillus	Bacillus cereus
GCF_024159145.1	Bacillus	Bacillus cereus
GCF_024494765.1	Bacillus	Bacillus cereus
GCF_000021225.1	Bacillus	Bacillus cereus
GCF_002575635.1	Bacillus	Bacillus cereus
GCF_001044795.1	Bacillus	Bacillus cereus
GCF_000291355.1	Bacillus	Bacillus cereus
GCF_002807175.1	Bacillus	Bacillus cereus
GCF_002559805.1	Bacillus	Bacillus cereus
GCF_000290795.1	Bacillus	Bacillus cereus
GCF_001619385.1	Bacillus	Bacillus cereus
GCF_002561235.1	Bacillus	Bacillus cereus
GCF_002566525.1	Bacillus	Bacillus cereus
GCF_022662635.1	Bacillus	Bacillus cereus
GCF_002552895.1	Bacillus	Bacillus cereus
GCF_003439755.1	Bacillus	Bacillus cereus
GCF_900094775.1	Bacillus	Bacillus cereus
GCF_001583955.1	Bacillus	Bacillus cereus
GCF_002570465.1	Bacillus	Bacillus cereus
GCF_008923485.1	Bacillus	Bacillus cereus
GCF_002568445.1	Bacillus	Bacillus cereus
GCF_002551635.1	Bacillus	Bacillus cereus
GCF_002585665.1	Bacillus	Bacillus cereus
GCF_002565345.1	Bacillus	Bacillus cereus
GCF_003013315.1	Bacillus	Bacillus cereus
GCF_002583125.1	Bacillus	Bacillus cereus
GCF_002550595.1	Bacillus	Bacillus cereus
GCF_002570845.1	Bacillus	Bacillus cereus
GCF_002574975.1	Bacillus	Bacillus cereus
GCF_000161235.1	Bacillus	Bacillus cereus
GCF_001913385.1	Bacillus	Bacillus cereus
GCF_016483445.1	Bacillus	Bacillus cereus
GCF_002550705.1	Bacillus	Bacillus cereus
GCF_002561945.1	Bacillus	Bacillus cereus
GCF_022664055.1	Bacillus	Bacillus cereus
GCF_002561915.1	Bacillus	Bacillus cereus
GCF_016758545.1	Bacillus	Bacillus cereus
GCF_002562735.1	Bacillus	Bacillus cereus
GCF_002567275.1	Bacillus	Bacillus cereus
GCF_021390375.1	Bacillus	Bacillus cereus
GCF_002560715.1	Bacillus	Bacillus cereus
GCF_007678855.1	Bacillus	Bacillus cereus
GCF_003151095.1	Bacillus	Bacillus cereus
GCF_002570415.1	Bacillus	Bacillus cereus
GCF_002577285.1	Bacillus	Bacillus cereus
GCF_000290755.1	Bacillus	Bacillus cereus
GCF_001619405.1	Bacillus	Bacillus cereus
GCF_022663955.1	Bacillus	Bacillus cereus
GCF_002558515.1	Bacillus	Bacillus cereus
GCF_000143605.1	Bacillus	Bacillus cereus
GCF_002585595.1	Bacillus	Bacillus cereus
GCF_022662755.1	Bacillus	Bacillus cereus
GCF_001913305.1	Bacillus	Bacillus cereus
GCF_021655175.1	Bacillus	Bacillus cereus
GCF_002530555.1	Bacillus	Bacillus cereus
GCF_002567065.1	Bacillus	Bacillus cereus
GCF_002560325.1	Bacillus	Bacillus cereus
GCF_000291275.1	Bacillus	Bacillus cereus
GCF_000399225.1	Bacillus	Bacillus cereus
GCF_006864345.1	Bacillus	Bacillus cereus
GCF_011765305.1	Bacillus	Bacillus cereus
GCF_016483785.1	Bacillus	Bacillus cereus
GCF_022509825.1	Bacillus	Bacillus cereus
GCF_002562015.1	Bacillus	Bacillus cereus
GCF_002559765.1	Bacillus	Bacillus cereus
GCF_002559595.1	Bacillus	Bacillus cereus
GCF_002551665.1	Bacillus	Bacillus cereus
GCF_002578475.1	Bacillus	Bacillus cereus
GCF_002576395.1	Bacillus	Bacillus cereus
GCF_001719025.1	Bacillus	Bacillus cereus
GCF_002021355.1	Bacillus	Bacillus cereus
GCF_022664325.1	Bacillus	Bacillus cereus
GCF_010578245.1	Bacillus	Bacillus cereus
GCF_002577745.1	Bacillus	Bacillus cereus
GCF_001044895.1	Bacillus	Bacillus cereus
GCF_002561385.1	Bacillus	Bacillus cereus
GCF_002559435.1	Bacillus	Bacillus cereus
GCF_002565695.1	Bacillus	Bacillus cereus
GCF_002575245.1	Bacillus	Bacillus cereus
GCF_022662645.1	Bacillus	Bacillus cereus
GCF_002575175.1	Bacillus	Bacillus cereus
GCF_002586275.1	Bacillus	Bacillus cereus
GCF_002200055.1	Bacillus	Bacillus cereus
GCF_007679745.1	Bacillus	Bacillus cereus
GCF_000399105.1	Bacillus	Bacillus cereus
GCF_002564945.1	Bacillus	Bacillus cereus
GCF_002559505.1	Bacillus	Bacillus cereus
GCF_002565765.1	Bacillus	Bacillus cereus
GCF_002565315.1	Bacillus	Bacillus cereus
GCF_002564775.1	Bacillus	Bacillus cereus
GCF_001913325.1	Bacillus	Bacillus cereus
GCF_002807395.1	Bacillus	Bacillus cereus
GCF_002582665.1	Bacillus	Bacillus cereus
GCF_000291055.1	Bacillus	Bacillus cereus
GCF_008923675.1	Bacillus	Bacillus cereus
GCF_002560525.1	Bacillus	Bacillus cereus
GCF_000399085.1	Bacillus	Bacillus cereus
GCF_002565115.1	Bacillus	Bacillus cereus
GCF_022664225.1	Bacillus	Bacillus cereus
GCF_021655275.1	Bacillus	Bacillus cereus
GCF_002577895.1	Bacillus	Bacillus cereus
GCF_002562575.1	Bacillus	Bacillus cereus
GCF_002558985.1	Bacillus	Bacillus cereus
GCF_002199945.1	Bacillus	Bacillus cereus
GCF_022663475.1	Bacillus	Bacillus cereus
GCF_015845375.1	Bacillus	Bacillus cereus
GCF_002575495.1	Bacillus	Bacillus cereus
GCF_024498915.1	Bacillus	Bacillus cereus
GCF_022663335.1	Bacillus	Bacillus cereus
GCF_015845455.1	Bacillus	Bacillus cereus
GCF_002564585.1	Bacillus	Bacillus cereus
GCF_022663605.1	Bacillus	Bacillus cereus
GCF_012395425.1	Bacillus	Bacillus cereus
GCF_001584065.1	Bacillus	Bacillus cereus
GCF_002553255.1	Bacillus	Bacillus cereus
GCF_002003645.1	Bacillus	Bacillus cereus
GCF_002568145.1	Bacillus	Bacillus cereus
GCF_008923505.1	Bacillus	Bacillus cereus
GCF_002566795.1	Bacillus	Bacillus cereus
GCF_003586605.1	Bacillus	Bacillus cereus
GCF_002200185.1	Bacillus	Bacillus cereus
GCF_022663215.1	Bacillus	Bacillus cereus
GCF_001940365.1	Bacillus	Bacillus cereus
GCF_008923585.1	Bacillus	Bacillus cereus
GCF_002560915.1	Bacillus	Bacillus cereus
GCF_002557925.1	Bacillus	Bacillus cereus
GCF_002550895.1	Bacillus	Bacillus cereus
GCF_001058585.1	Bacillus	Bacillus cereus
GCF_009928555.1	Bacillus	Bacillus cereus
GCF_021655135.1	Bacillus	Bacillus cereus
GCF_900095125.1	Bacillus	Bacillus cereus
GCF_002571255.1	Bacillus	Bacillus cereus
GCF_021655035.1	Bacillus	Bacillus cereus
GCF_001721145.1	Bacillus	Bacillus cereus
GCF_002813875.1	Bacillus	Bacillus cereus
GCF_002566005.1	Bacillus	Bacillus cereus
GCF_002552115.1	Bacillus	Bacillus cereus
GCF_021655295.1	Bacillus	Bacillus cereus
GCF_002562255.1	Bacillus	Bacillus cereus
GCF_002565965.1	Bacillus	Bacillus cereus
GCF_002577175.1	Bacillus	Bacillus cereus
GCF_007666925.1	Bacillus	Bacillus cereus
GCF_002550675.1	Bacillus	Bacillus cereus
GCF_006349735.2	Bacillus	Bacillus cereus
GCF_002566895.1	Bacillus	Bacillus cereus
GCF_016483395.1	Bacillus	Bacillus cereus
GCF_016774555.1	Bacillus	Bacillus cereus
GCF_002214765.1	Bacillus	Bacillus cereus
GCF_002911655.1	Bacillus	Bacillus cereus
GCF_002562585.1	Bacillus	Bacillus cereus
GCF_000290675.1	Bacillus	Bacillus cereus
GCF_002565655.1	Bacillus	Bacillus cereus
GCF_000160895.1	Bacillus	Bacillus cereus
GCF_001678165.1	Bacillus	Bacillus cereus
GCF_002567465.1	Bacillus	Bacillus cereus
GCF_002550555.1	Bacillus	Bacillus cereus
GCF_016483605.1	Bacillus	Bacillus cereus
GCF_002199635.1	Bacillus	Bacillus cereus
GCF_002021365.1	Bacillus	Bacillus cereus
GCF_001913465.1	Bacillus	Bacillus cereus
GCF_022662845.1	Bacillus	Bacillus cereus
GCF_002565605.1	Bacillus	Bacillus cereus
GCF_024359505.1	Bacillus	Bacillus cereus
GCF_000773635.1	Bacillus	Bacillus cereus
GCF_016483455.1	Bacillus	Bacillus cereus
GCF_001677965.1	Bacillus	Bacillus cereus
GCF_002555205.1	Bacillus	Bacillus cereus
GCF_022663005.1	Bacillus	Bacillus cereus
GCF_016117775.1	Bacillus	Bacillus cereus
GCF_002584845.1	Bacillus	Bacillus cereus
GCF_019990665.1	Bacillus	Bacillus cereus
GCF_002562645.1	Bacillus	Bacillus cereus
GCF_000161355.1	Bacillus	Bacillus cereus
GCF_001883965.1	Bacillus	Bacillus cereus
GCF_000283675.1	Bacillus	Bacillus cereus
GCF_008682265.1	Bacillus	Bacillus cereus
GCF_002530785.1	Bacillus	Bacillus cereus
GCF_012395395.1	Bacillus	Bacillus cereus
GCF_001566445.1	Bacillus	Bacillus cereus
GCF_001883865.1	Bacillus	Bacillus cereus
GCF_001913455.1	Bacillus	Bacillus cereus
GCF_022663815.1	Bacillus	Bacillus cereus
GCF_002567375.1	Bacillus	Bacillus cereus
GCF_000290975.2	Bacillus	Bacillus cereus
GCF_002578565.1	Bacillus	Bacillus cereus
GCF_002585785.1	Bacillus	Bacillus cereus
GCF_002577245.1	Bacillus	Bacillus cereus
GCF_002561565.1	Bacillus	Bacillus cereus
GCF_001901925.1	Bacillus	Bacillus cereus
GCF_002576825.1	Bacillus	Bacillus cereus
GCF_002568375.1	Bacillus	Bacillus cereus
GCF_006349715.2	Bacillus	Bacillus cereus
GCF_022662685.1	Bacillus	Bacillus cereus
GCF_001008595.1	Bacillus	Bacillus cereus
GCF_016483705.1	Bacillus	Bacillus cereus
GCF_002566365.1	Bacillus	Bacillus cereus
GCF_002570565.1	Bacillus	Bacillus cereus
GCF_009935735.1	Bacillus	Bacillus cereus
GCF_008041975.1	Bacillus	Bacillus cereus
GCF_002199485.1	Bacillus	Bacillus cereus
GCF_002574875.1	Bacillus	Bacillus cereus
GCF_001044555.1	Bacillus	Bacillus cereus
GCF_001044735.1	Bacillus	Bacillus cereus
GCF_016483575.1	Bacillus	Bacillus cereus
GCF_016632305.1	Bacillus	Bacillus cereus
GCF_002583305.1	Bacillus	Bacillus cereus
GCF_002200125.1	Bacillus	Bacillus cereus
GCF_008416285.1	Bacillus	Bacillus cereus
GCF_002574255.1	Bacillus	Bacillus cereus
GCF_002558875.1	Bacillus	Bacillus cereus
GCF_018309165.1	Bacillus	Bacillus cereus
GCF_022663275.1	Bacillus	Bacillus cereus
GCF_002578425.1	Bacillus	Bacillus cereus
GCF_002552805.1	Bacillus	Bacillus cereus
GCF_024498115.1	Bacillus	Bacillus cereus
GCF_002564375.1	Bacillus	Bacillus cereus
GCF_001277915.1	Bacillus	Bacillus cereus
GCF_000832525.1	Bacillus	Bacillus cereus
GCF_000399145.1	Bacillus	Bacillus cereus
GCF_000160915.1	Bacillus	Bacillus cereus
GCF_008923705.1	Bacillus	Bacillus cereus
GCF_002559355.1	Bacillus	Bacillus cereus
GCF_002552045.1	Bacillus	Bacillus cereus
GCF_002584075.1	Bacillus	Bacillus cereus
GCF_000293725.1	Bacillus	Bacillus cereus
GCF_016483265.1	Bacillus	Bacillus cereus
GCF_002577105.1	Bacillus	Bacillus cereus
GCF_002566595.1	Bacillus	Bacillus cereus
GCF_002564355.1	Bacillus	Bacillus cereus
GCF_024623145.1	Bacillus	Bacillus cereus
GCF_002199695.1	Bacillus	Bacillus cereus
GCF_900750765.1	Bacillus	Bacillus cereus
GCF_002565815.1	Bacillus	Bacillus cereus
GCF_002577415.1	Bacillus	Bacillus cereus
GCF_002561255.1	Bacillus	Bacillus cereus
GCF_002567785.1	Bacillus	Bacillus cereus
GCF_016483525.1	Bacillus	Bacillus cereus
GCF_002201705.1	Bacillus	Bacillus cereus
GCF_002567915.1	Bacillus	Bacillus cereus
GCF_010580665.1	Bacillus	Bacillus cereus
GCF_002566225.1	Bacillus	Bacillus cereus
GCF_002576595.1	Bacillus	Bacillus cereus
GCF_002558125.1	Bacillus	Bacillus cereus
GCF_007667625.1	Bacillus	Bacillus cereus
GCF_013267455.1	Bacillus	Bacillus cereus
GCF_002564555.1	Bacillus	Bacillus cereus
GCF_000399345.1	Bacillus	Bacillus cereus
GCF_002561115.1	Bacillus	Bacillus cereus
GCF_002014575.1	Bacillus	Bacillus cereus
GCF_001566515.1	Bacillus	Bacillus cereus
GCF_001044955.1	Bacillus	Bacillus cereus
GCF_000291135.1	Bacillus	Bacillus cereus
GCF_003020845.1	Bacillus	Bacillus cereus
GCF_007923085.1	Bacillus	Bacillus cereus
GCF_001619525.1	Bacillus	Bacillus cereus
GCF_002976395.1	Bacillus	Bacillus cereus
GCF_002583755.1	Bacillus	Bacillus cereus
GCF_002574395.1	Bacillus	Bacillus cereus
GCF_002561095.1	Bacillus	Bacillus cereus
GCF_002558885.1	Bacillus	Bacillus cereus
GCF_001941925.1	Bacillus	Bacillus cereus
GCF_002567665.1	Bacillus	Bacillus cereus
GCF_021655355.1	Bacillus	Bacillus cereus
GCF_016483345.1	Bacillus	Bacillus cereus
GCF_021655215.1	Bacillus	Bacillus cereus
GCF_022662895.1	Bacillus	Bacillus cereus
GCF_005217435.1	Bacillus	Bacillus cereus
GCF_016483665.1	Bacillus	Bacillus cereus
GCF_000293685.1	Bacillus	Bacillus cereus
GCF_022663755.1	Bacillus	Bacillus cereus
GCF_007677365.1	Bacillus	Bacillus cereus
GCF_009739965.1	Bacillus	Bacillus cereus
GCF_002564695.1	Bacillus	Bacillus cereus
GCF_016758515.1	Bacillus	Bacillus cereus
GCF_024494865.1	Bacillus	Bacillus cereus
GCF_024494995.1	Bacillus	Bacillus cereus
GCF_002000005.1	Bacillus	Bacillus cereus
GCF_000399245.1	Bacillus	Bacillus cereus
GCF_002199275.1	Bacillus	Bacillus cereus
[truncated: 41,808 more rows]

## Sheet: Test Assemblies
accession	species
GCA_003500945.1	Alteromonas_australica
GCA_027213725.1	Alteromonas_macleodii
GCA_003506925.1	Alteromonas_mediterranea
GCA_001562115.1	Alteromonas_stellipolaris
GCA_029894105.1	Bacillus_aerius
GCA_019350915.1	Bacillus_aerophilus
GCA_028462395.1	Bacillus_albus
GCA_026787255.1	Bacillus_altitudinis
GCA_000696285.1	Bacillus_amyloliquefaciens
GCA_029698465.1	Bacillus_anthracis
GCA_026793415.1	Bacillus_atrophaeus
GCA_030062235.1	Bacillus_bombysepticus
GCA_029711425.1	Bacillus_cereus
GCA_029850395.1	Bacillus_cytotoxicus
GCA_018623075.1	Bacillus_haikouensis
GCA_026794505.1	Bacillus_halotolerans
GCA_026792995.1	Bacillus_haynesii
GCA_026796275.1	Bacillus_inaquosorum
GCA_002027305.1	Bacillus_intestinalis
GCA_026790675.1	Bacillus_licheniformis
GCA_029709415.1	Bacillus_luti
GCA_028888695.1	Bacillus_methanolicus
GCA_029708535.1	Bacillus_mobilis
GCA_026791855.1	Bacillus_mojavensis
GCA_030016355.1	Bacillus_mycoides
GCA_029707225.1	Bacillus_pacificus
GCA_019931655.3	Bacillus_paralicheniformis
GCA_026221135.1	Bacillus_paramycoides
GCA_029536285.1	Bacillus_paranthracis
GCA_029222575.1	Bacillus_pseudomycoides
GCA_019710455.1	Bacillus_pumilus
GCA_009936195.2	Bacillus_safensis
GCA_026014025.1	Bacillus_siamensis
GCA_026791375.1	Bacillus_sonorensis
GCA_026788805.1	Bacillus_spizizenii
GCA_029958885.1	Bacillus_stercoris
GCA_004569515.1	Bacillus_stratosphericus
GCA_026639155.1	Bacillus_subtilis
GCA_009724635.1	Bacillus_tequilensis
GCA_029704125.1	Bacillus_thuringiensis
GCA_020171895.1	Bacillus_timonensis
GCA_029709015.1	Bacillus_toyonensis
GCA_025517935.1	Bacillus_tropicus
GCA_026790935.1	Bacillus_vallismortis
GCA_026898175.1	Bacillus_velezensis
GCA_030016495.1	Bacillus_wiedmannii
GCA_025942125.1	Bacillus_xiamenensis
GCA_025809375.1	Bacillus_zhangzhouensis
GCA_028821825.1	Dokdonia_donghaensis
GCA_029760855.1	Erythrobacter_litoralis
GCA_029853985.1	Gordonia_alkanivorans
GCA_025268675.1	Gordonia_amarae
GCA_027270895.1	Gordonia_amicalis
GCA_029427115.1	Gordonia_hongkongensis
GCA_003524885.1	Gordonia_polyisoprenivorans
GCA_027270835.1	Gordonia_rubripertincta
GCA_029632925.1	Gordonia_sihwensis
GCA_027270515.1	Gordonia_terrae
GCA_008125115.1	Gordonia_westfalica
GCA_029854215.1	Halomonas_alkaliantarctica
GCA_028580285.1	Halomonas_aquamarina
GCA_007163885.2	Halomonas_axialensis
GCA_003529415.1	Halomonas_campaniensis
GCA_019800895.1	Halomonas_denitrificans
GCA_011742915.1	Halomonas_desiderata
GCA_024505125.1	Halomonas_elongata
GCA_003973725.1	Halomonas_gudaonensis
GCA_004295565.1	Halomonas_olivaria
GCA_028594515.1	Halomonas_pacifica
GCA_007182875.1	Halomonas_sulfidaeris
GCA_009856365.1	Halomonas_utahensis
GCA_026810485.1	Halomonas_venusta
GCA_027213945.1	Henriciella_marina
GCA_003446985.1	Hyphomonas_adhaerens
GCA_003446055.1	Hyphomonas_atlantica
GCA_027977715.1	Idiomarina_abyssalis
GCA_003476915.1	Idiomarina_baltica
GCA_003477245.1	Idiomarina_loihiensis
GCA_949485635.1	Idiomarina_mangrovi
GCA_009711695.1	Idiomarina_piscisalsi
GCA_023955055.1	Lentibacter_algarum
GCA_003543775.1	Marinobacter_adhaerens
GCA_011049865.1	Marinobacter_antarcticus
GCA_001314845.1	Marinobacter_excellens
GCA_024959205.1	Marinobacter_nauticus
GCA_018069475.1	Marinobacter_psychrophilus
GCA_027214085.1	Marinobacter_salarius
GCA_003030795.1	Marinobacter_vinifirmus
GCA_025583665.1	Microbacterium_azadirachtae
GCA_017306495.1	Microbacterium_chocolatum
GCA_025150925.1	Microbacterium_enclense
GCA_002705755.3	Microbacterium_esteraromaticum
GCA_003452835.1	Microbacterium_ginsengisoli
GCA_020093245.1	Microbacterium_hominis
GCA_025960885.1	Microbacterium_hydrothermale
GCA_014197265.1	Microbacterium_invictum
GCA_027921785.1	Microbacterium_laevaniformans
GCA_029027945.1	Microbacterium_liquefaciens
GCA_008725635.1	Microbacterium_lushaniae
GCA_008868125.1	Microbacterium_maritypicum
GCA_027214325.1	Microbacterium_oxydans
GCA_026805445.1	Microbacterium_paraoxydans
GCA_026241645.1	Microbulbifer_thermotolerans
GCA_002748395.1	Neptuniibacter_caesariensis
GCA_003019985.1	Oceanobacillus_iheyensis
GCA_025151205.1	Oceanobacillus_kimchii
GCA_025147875.1	Oceanobacillus_sojae
GCA_026797395.1	Paenibacillus_alginolyticus
GCA_026797655.1	Paenibacillus_alvei
GCA_029689945.1	Paenibacillus_amylolyticus
GCA_026797325.1	Paenibacillus_anseongense
GCA_026797635.1	Paenibacillus_apiarius
GCA_026797095.1	Paenibacillus_chitinolyticus
GCA_029952845.1	Paenibacillus_dendritiformis
GCA_001632305.1	Paenibacillus_glucanolyticus
GCA_003445965.1	Paenibacillus_lactis
GCA_026794255.1	Paenibacillus_larvae
GCA_022647125.1	Paenibacillus_lautus
GCA_022834755.1	Paenibacillus_macerans
GCA_001637215.1	Paenibacillus_macquariensis
GCA_027533645.1	Paenibacillus_mucilaginosus
GCA_001954335.1	Paenibacillus_odorifer
GCA_020093005.1	Paenibacillus_polymyxa
GCA_024722015.1	Paenibacillus_radicis
GCA_001546095.1	Paenibacillus_riograndensis
GCA_026797135.1	Paenibacillus_thiaminolyticus
GCA_027925525.1	Paenibacillus_tyrfis
GCA_028553885.1	Paracoccus_aestuarii
GCA_003240635.1	Paracoccus_denitrificans
GCA_027922245.1	Paracoccus_kondratievae
GCA_009493695.1	Paracoccus_marcusii
GCA_029910495.1	Paracoccus_pantotrophus
GCA_012840325.1	Paracoccus_solventivorans
GCA_029203935.1	Paracoccus_versutus
GCA_028888945.1	Phaeobacter_gallaeciensis
GCA_025142815.1	Phaeobacter_inhibens
GCA_022763405.1	Phaeobacter_italicus
GCA_000755345.1	Photobacterium_aphoticum
GCA_024228795.1	Photobacterium_aquimaris
GCA_014775675.1	Photobacterium_damselae
GCA_002631085.2	Photobacterium_leiognathi
GCA_029960705.1	Pseudoalteromonas_agarivorans
GCA_007988745.1	Pseudoalteromonas_atlantica
GCA_028414575.1	Pseudoalteromonas_distincta
GCA_000803085.1	Pseudoalteromonas_elyakovii
GCA_000814665.1	Pseudoalteromonas_flavipulchra
GCA_017113645.1	Pseudoalteromonas_haloplanktis
GCA_000333235.1	Pseudoalteromonas_luteoviolacea
GCA_028105565.1	Pseudoalteromonas_marina
GCA_011050055.1	Pseudoalteromonas_prydzensis
GCA_001188445.1	Pseudoalteromonas_rubra
GCA_029992275.1	Pseudoalteromonas_shioyasakiensis
GCA_021662915.1	Pseudomonas_aeruginosa
GCA_014204265.1	Pseudomonas_alcaligenes
GCA_029847415.1	Pseudomonas_alkylphenolica
GCA_002939225.1	Pseudomonas_amygdali
GCA_027214355.1	Pseudomonas_anguilliseptica
GCA_028752155.1	Pseudomonas_asiatica
GCA_026016305.1	Pseudomonas_asplenii
GCA_024748815.1	Pseudomonas_atacamensis
GCA_002905955.1	Pseudomonas_avellanae
GCA_029504145.1	Pseudomonas_baetica
GCA_025599415.1	Pseudomonas_brassicacearum
GCA_010671705.1	Pseudomonas_brassicae
GCA_001641345.1	Pseudomonas_brenneri
GCA_028370115.1	Pseudomonas_capeferrum
GCA_025791975.1	Pseudomonas_capsici
GCA_029840285.1	Pseudomonas_carnis
GCA_016937595.1	Pseudomonas_cedrina
GCA_029843105.1	Pseudomonas_chengduensis
GCA_028747305.1	Pseudomonas_chlororaphis
GCA_025791775.1	Pseudomonas_cichorii
GCA_029335335.1	Pseudomonas_citronellolis
GCA_000773135.1	Pseudomonas_coronafaciens
GCA_026016485.1	Pseudomonas_corrugata
GCA_009911885.1	Pseudomonas_delhiensis
GCA_015339645.1	Pseudomonas_donghuensis
GCA_029478665.1	Pseudomonas_entomophila
GCA_029581615.1	Pseudomonas_extremaustralis
GCA_028715475.1	Pseudomonas_fluorescens
GCA_025426255.1	Pseudomonas_fragi
GCA_023612115.1	Pseudomonas_frederiksbergensis
GCA_029837915.1	Pseudomonas_fulva
GCA_026651065.1	Pseudomonas_furukawaii
GCA_024807865.1	Pseudomonas_grimontii
GCA_028682615.1	Pseudomonas_guariconensis
GCA_025466055.1	Pseudomonas_helleri
GCA_900182985.1	Pseudomonas_helmanticensis
GCA_029504135.1	Pseudomonas_hunanensis
GCA_018860195.1	Pseudomonas_indica
GCA_029837475.1	Pseudomonas_juntendi
GCA_026170095.1	Pseudomonas_kielensis
GCA_918698275.1	Pseudomonas_koreensis
GCA_028682735.1	Pseudomonas_kurunegalensis
GCA_003241145.1	Pseudomonas_kuykendallii
GCA_014062355.1	Pseudomonas_lactis
GCA_018398455.1	Pseudomonas_lalucatii
GCA_010671685.1	Pseudomonas_laurentiana
GCA_024749125.1	Pseudomonas_laurylsulfatiphila
GCA_024169705.1	Pseudomonas_lini
GCA_012720005.1	Pseudomonas_lundensis
GCA_026254505.1	Pseudomonas_lurida
GCA_026241895.1	Pseudomonas_mandelii
GCA_001467325.1	Pseudomonas_marginalis
GCA_026016505.1	Pseudomonas_mediterranea
GCA_029222625.1	Pseudomonas_mendocina
GCA_029866525.1	Pseudomonas_migulae
GCA_026616255.1	Pseudomonas_monsensis
GCA_001571445.1	Pseudomonas_monteilii
GCA_024748715.1	Pseudomonas_moraviensis
GCA_029843845.1	Pseudomonas_mosselii
GCA_029844485.1	Pseudomonas_nicosulfuronedens
GCA_020741695.1	Pseudomonas_nitrititolerans
GCA_024170355.1	Pseudomonas_nitroreducens
GCA_002027165.1	Pseudomonas_ogarae
GCA_029814875.1	Pseudomonas_oleovorans
GCA_029240295.1	Pseudomonas_orientalis
GCA_020741415.1	Pseudomonas_oryzihabitans
GCA_029838625.1	Pseudomonas_otitidis
GCA_900182885.1	Pseudomonas_panipatensis
GCA_029269175.1	Pseudomonas_paracarnis
GCA_025599785.1	Pseudomonas_peradeniyensis
GCA_024169625.1	Pseudomonas_poae
GCA_025398015.1	Pseudomonas_promysalinigenes
GCA_026788025.1	Pseudomonas_protegens
GCA_024123855.1	Pseudomonas_proteolytica
GCA_003752265.1	Pseudomonas_psychrophila
GCA_029772585.1	Pseudomonas_putida
GCA_024919615.1	Pseudomonas_qingdaonensis
GCA_013386025.1	Pseudomonas_reactans
GCA_024169075.1	Pseudomonas_reinekei
GCA_028069665.1	Pseudomonas_resinovorans
GCA_029504075.1	Pseudomonas_rhodesiae
GCA_023701045.1	Pseudomonas_sagittaria
GCA_000945315.1	Pseudomonas_saudimassiliensis
GCA_003700145.1	Pseudomonas_savastanoi
GCA_029836375.1	Pseudomonas_sediminis
GCA_028656835.1	Pseudomonas_shahriarae
GCA_029866355.1	Pseudomonas_shirazica
GCA_024748535.1	Pseudomonas_sichuanensis
GCA_024169125.1	Pseudomonas_silesiensis
GCA_024749085.1	Pseudomonas_siliginis
GCA_001641325.1	Pseudomonas_simiae
GCA_025209875.1	Pseudomonas_sivasensis
GCA_028747225.1	Pseudomonas_synxantha
GCA_002905935.1	Pseudomonas_syringae
GCA_000500605.1	Pseudomonas_taiwanensis
GCA_025642275.1	Pseudomonas_tohonis
GCA_029840835.1	Pseudomonas_toyotomiensis
GCA_018780345.1	Pseudomonas_umsongensis
GCA_025421655.1	Pseudomonas_veronii
GCA_029906485.1	Pseudomonas_viciae
GCA_025985525.1	Pseudomonas_viridiflava
GCA_029505395.1	Pseudomonas_vranovensis
GCA_024749185.1	Pseudomonas_wadenswilerensis
GCA_028737195.1	Pseudovibrio_exalbescens
GCA_000161775.1	Ruegeria_lacuscaerulensis
GCA_013373735.1	Ruegeria_pomeroyi
GCA_025560945.1	Staphylococcus_agnetis
GCA_026740095.1	Staphylococcus_argensis
GCA_022400635.1	Staphylococcus_argenteus
GCA_020743615.1	Staphylococcus_arlettae
GCA_026431615.1	Staphylococcus_aureus
GCA_028464905.1	Staphylococcus_auricularis
GCA_029927425.1	Staphylococcus_capitis
GCA_030053435.1	Staphylococcus_caprae
GCA_003970565.1	Staphylococcus_carnosus
GCA_025558905.1	Staphylococcus_chromogenes
GCA_024580935.1	Staphylococcus_cohnii
GCA_029103145.1	Staphylococcus_delphini
GCA_003687325.1	Staphylococcus_epidermidis
GCA_029531775.1	Staphylococcus_equorum
GCA_025558625.1	Staphylococcus_felis
GCA_026768435.1	Staphylococcus_gallinarum
GCA_024668805.2	Staphylococcus_haemolyticus
GCA_025143445.1	Staphylococcus_hominis
GCA_901542495.1	Staphylococcus_hyicus
GCA_020742995.1	Staphylococcus_kloosii
GCA_026427515.1	Staphylococcus_lugdunensis
GCA_030056405.1	Staphylococcus_nepalensis
GCA_025148605.1	Staphylococcus_pasteuri
GCA_026659915.1	Staphylococcus_pettenkoferi
GCA_015635145.1	Staphylococcus_pseudintermedius
GCA_025146345.1	Staphylococcus_saprophyticus
GCA_025558325.1	Staphylococcus_schleiferi
GCA_025561505.1	Staphylococcus_simulans
GCA_029920005.1	Staphylococcus_succinus
GCA_020743785.1	Staphylococcus_ureilyticus
GCA_029925195.1	Staphylococcus_warneri
GCA_017571165.1	Staphylococcus_xylosus
GCA_004117035.1	Sulfitobacter_donghicola
GCA_027214245.1	Sulfitobacter_dubius
GCA_011050135.1	Sulfitobacter_litoralis
GCA_025140475.1	Sulfitobacter_mediterraneus
GCA_003511595.1	Sulfitobacter_pontiacus
GCA_029891015.1	Vibrio_aestuarianus
GCA_024744735.1	Vibrio_alginolyticus
GCA_023612635.1	Vibrio_anguillarum
GCA_024743515.1	Vibrio_antiquarius
GCA_027214285.1	Vibrio_atlanticus
GCA_026798155.1	Vibrio_barjaei
GCA_002954485.1	Vibrio_campbellii
GCA_026798135.1	Vibrio_caribbeanicus
GCA_943749015.1	Vibrio_chagasii
GCA_024218075.1	Vibrio_cholerae
GCA_001597655.1	Vibrio_cidicii
GCA_029541605.1	Vibrio_coralliilyticus
GCA_026798035.1	Vibrio_coralliirubri
GCA_029891025.1	Vibrio_crassostreae
GCA_001691245.1	Vibrio_cyclitrophicus
GCA_024748015.1	Vibrio_diabolicus
GCA_027214155.1	Vibrio_diazotrophicus
GCA_028446755.1	Vibrio_europaeus
GCA_019853355.1	Vibrio_fluvialis
GCA_017604225.1	Vibrio_furnissii
GCA_028551315.1	Vibrio_harveyi
GCA_027533595.1	Vibrio_lentus
GCA_000755425.1	Vibrio_maritimus
GCA_026798015.1	Vibrio_mediterranei
GCA_001402175.1	Vibrio_metoecus
GCA_028989845.1	Vibrio_metschnikovii
GCA_026798115.1	Vibrio_natriegens
GCA_015767675.1	Vibrio_navarrensis
GCA_027924725.1	Vibrio_nigripulchritudo
GCA_024748415.1	Vibrio_ordalii
GCA_024746155.1	Vibrio_owensii
GCA_001402745.1	Vibrio_paracholerae
GCA_024101675.1	Vibrio_parahaemolyticus
GCA_000754155.1	Vibrio_ponticus
GCA_026798045.1	Vibrio_scophthalmi
GCA_027214095.1	Vibrio_sinaloensis
GCA_002878565.1	Vibrio_splendidus
GCA_028551255.1	Vibrio_tubiashii
GCA_000755405.1	Vibrio_variabilis
GCA_016109805.1	Vibrio_vulnificus
GCA_009856435.1	Virgibacillus_halodenitrificans
GCA_027941815.1	Virgibacillus_salarius
GCA_003509205.1	Alteromonas_australica
GCA_003521985.1	Alteromonas_macleodii
GCA_000439555.1	Alteromonas_mediterranea
GCA_019693755.1	Bacillus_aerophilus
GCA_029709175.1	Bacillus_albus
GCA_027594585.1	Bacillus_altitudinis
GCA_028895325.1	Bacillus_amyloliquefaciens
GCA_029701265.1	Bacillus_anthracis
GCA_026794575.1	Bacillus_atrophaeus
GCA_030062175.1	Bacillus_bombysepticus
GCA_029069165.1	Bacillus_cereus
GCA_029850315.1	Bacillus_cytotoxicus
GCA_029526795.1	Bacillus_halotolerans
GCA_026795555.1	Bacillus_haynesii
GCA_026794725.1	Bacillus_inaquosorum
GCA_023713105.1	Bacillus_intestinalis
GCA_026796245.1	Bacillus_licheniformis
GCA_029696665.1	Bacillus_luti
GCA_025518305.1	Bacillus_mobilis
GCA_016413745.1	Bacillus_mojavensis
GCA_029708715.1	Bacillus_mycoides
GCA_029709235.1	Bacillus_pacificus
GCA_018324625.1	Bacillus_paralicheniformis
GCA_025517335.1	Bacillus_paranthracis
GCA_024733595.1	Bacillus_pseudomycoides
GCA_026787055.1	Bacillus_pumilus
GCA_026787205.1	Bacillus_safensis
GCA_021431885.1	Bacillus_siamensis
GCA_026789675.1	Bacillus_sonorensis
GCA_026796115.1	Bacillus_spizizenii
GCA_000738015.1	Bacillus_stercoris
GCA_020171425.1	Bacillus_stratosphericus
GCA_024917175.1	Bacillus_subtilis
GCA_029705115.1	Bacillus_thuringiensis
GCA_029707745.1	Bacillus_toyonensis
GCA_006457285.1	Bacillus_tropicus
GCA_026788905.1	Bacillus_vallismortis
GCA_029857375.1	Bacillus_velezensis
GCA_025517885.1	Bacillus_wiedmannii
GCA_026794275.1	Bacillus_xiamenensis
GCA_029853965.1	Gordonia_alkanivorans
GCA_024809495.1	Gordonia_amarae
GCA_030063505.1	Gordonia_amicalis
GCA_029639525.1	Gordonia_hongkongensis
GCA_027947515.1	Gordonia_polyisoprenivorans
GCA_029767035.1	Gordonia_rubripertincta
GCA_003521015.1	Halomonas_campaniensis
GCA_019801765.1	Halomonas_denitrificans
GCA_027558275.1	Halomonas_elongata
GCA_026811385.1	Halomonas_venusta
GCA_015660525.1	Henriciella_marina
GCA_003499765.1	Hyphomonas_atlantica
GCA_003353435.1	Idiomarina_abyssalis
GCA_023954895.1	Lentibacter_algarum
GCA_003520305.1	Marinobacter_adhaerens
GCA_003491465.1	Marinobacter_nauticus
GCA_018066995.1	Marinobacter_psychrophilus
GCA_015663345.1	Marinobacter_salarius
GCA_007713625.1	Marinobacter_vinifirmus
GCA_028747645.1	Microbacterium_esteraromaticum
GCA_017306455.1	Microbacterium_ginsengisoli
GCA_000255595.2	Microbacterium_laevaniformans
GCA_026559675.1	Microbacterium_oxydans
GCA_025151145.1	Microbacterium_paraoxydans
GCA_026241715.1	Microbulbifer_thermotolerans
GCA_002748375.1	Neptuniibacter_caesariensis
GCA_025149665.1	Oceanobacillus_kimchii
GCA_026797355.1	Paenibacillus_alginolyticus
GCA_026797385.1	Paenibacillus_alvei
GCA_029542105.1	Paenibacillus_amylolyticus
GCA_026797605.1	Paenibacillus_apiarius
GCA_026797105.1	Paenibacillus_chitinolyticus
GCA_026794035.1	Paenibacillus_larvae
GCA_026786785.1	Paenibacillus_macerans
GCA_028751605.1	Paenibacillus_mucilaginosus
GCA_015159715.1	Paenibacillus_polymyxa
GCA_029532855.1	Paenibacillus_thiaminolyticus
GCA_025598485.1	Paracoccus_denitrificans
GCA_028621715.1	Paracoccus_marcusii
GCA_029335275.1	Paracoccus_pantotrophus
GCA_029909795.1	Paracoccus_versutus
GCA_028889425.1	Phaeobacter_gallaeciensis
GCA_025143665.1	Phaeobacter_inhibens
GCA_016611405.1	Photobacterium_damselae
GCA_945859885.1	Pseudoalteromonas_haloplanktis
GCA_029991425.1	Pseudoalteromonas_shioyasakiensis
GCA_026349575.1	Pseudomonas_aeruginosa
GCA_001293825.1	Pseudomonas_amygdali
GCA_028682225.1	Pseudomonas_asiatica
GCA_029916925.1	Pseudomonas_atacamensis
GCA_002261495.1	Pseudomonas_avellanae
GCA_024749265.1	Pseudomonas_brassicacearum
GCA_025791895.1	Pseudomonas_capsici
GCA_028863905.1	Pseudomonas_carnis
GCA_026314255.1	Pseudomonas_chengduensis
GCA_023380185.1	Pseudomonas_chlororaphis
GCA_025398795.1	Pseudomonas_citronellolis
GCA_003700515.1	Pseudomonas_coronafaciens
GCA_026016525.1	Pseudomonas_corrugata
GCA_024748655.1	Pseudomonas_donghuensis
GCA_029193575.1	Pseudomonas_entomophila
GCA_029269295.1	Pseudomonas_extremaustralis
GCA_021390215.1	Pseudomonas_frederiksbergensis
GCA_029839465.1	Pseudomonas_fulva
GCA_029837135.1	Pseudomonas_juntendi
GCA_025599615.1	Pseudomonas_koreensis
GCA_018417495.1	Pseudomonas_lalucatii
GCA_015178865.1	Pseudomonas_lundensis
GCA_029916865.1	Pseudomonas_marginalis
GCA_026503285.1	Pseudomonas_mendocina
GCA_028682695.1	Pseudomonas_monteilii
GCA_027924885.1	Pseudomonas_moraviensis
GCA_029842745.1	Pseudomonas_mosselii
GCA_029839845.1	Pseudomonas_nicosulfuronedens
GCA_029836465.1	Pseudomonas_nitroreducens
GCA_029837995.1	Pseudomonas_oleovorans
GCA_026651425.1	Pseudomonas_otitidis
GCA_029960275.1	Pseudomonas_paracarnis
GCA_025599755.1	Pseudomonas_peradeniyensis
GCA_004000515.1	Pseudomonas_poae
GCA_029202505.1	Pseudomonas_protegens
GCA_029269195.1	Pseudomonas_proteolytica
GCA_025962435.1	Pseudomonas_psychrophila
GCA_028682635.1	Pseudomonas_putida
GCA_024169305.1	Pseudomonas_reinekei
GCA_028882285.1	Pseudomonas_resinovorans
GCA_024748755.1	Pseudomonas_rhodesiae
GCA_029764045.1	Pseudomonas_savastanoi
GCA_028656855.1	Pseudomonas_shahriarae
GCA_024105115.1	Pseudomonas_shirazica
GCA_018310475.1	Pseudomonas_synxantha
GCA_009903205.1	Pseudomonas_syringae
GCA_900092355.1	Pseudomonas_veronii
GCA_026016265.1	Pseudomonas_viciae
GCA_900141625.1	Ruegeria_lacuscaerulensis
GCA_013373705.1	Ruegeria_pomeroyi
GCA_025560885.1	Staphylococcus_agnetis
GCA_022400945.1	Staphylococcus_argenteus
GCA_025560845.1	Staphylococcus_arlettae
GCA_902714945.1	Staphylococcus_aureus
GCA_020741215.1	Staphylococcus_auricularis
GCA_029918685.1	Staphylococcus_capitis
GCA_029928745.1	Staphylococcus_caprae
GCA_029876685.1	Staphylococcus_cohnii
GCA_029103155.1	Staphylococcus_delphini
GCA_016887125.1	Staphylococcus_epidermidis
GCA_009834585.1	Staphylococcus_equorum
GCA_900458615.1	Staphylococcus_gallinarum
GCA_025146825.1	Staphylococcus_haemolyticus
GCA_024970305.1	Staphylococcus_hyicus
GCA_026427435.1	Staphylococcus_lugdunensis
GCA_026626865.1	Staphylococcus_nepalensis
GCA_025558385.1	Staphylococcus_pasteuri
GCA_026660375.1	Staphylococcus_pettenkoferi
GCA_023204655.1	Staphylococcus_pseudintermedius
GCA_029689985.1	Staphylococcus_saprophyticus
GCA_025558345.1	Staphylococcus_schleiferi
GCA_025558265.1	Staphylococcus_simulans
GCA_003041455.1	Staphylococcus_succinus
GCA_025149985.1	Staphylococcus_ureilyticus
GCA_029918815.1	Staphylococcus_warneri
GCA_025140615.1	Sulfitobacter_pontiacus
GCA_029890785.1	Vibrio_aestuarianus
GCA_024744105.1	Vibrio_alginolyticus
GCA_015343645.1	Vibrio_anguillarum
GCA_024746035.1	Vibrio_antiquarius
GCA_024746015.1	Vibrio_campbellii
GCA_943746305.1	Vibrio_chagasii
GCA_020414365.1	Vibrio_cholerae
GCA_024491315.1	Vibrio_cidicii
GCA_002073995.1	Vibrio_coralliilyticus
GCA_008692145.1	Vibrio_cyclitrophicus
GCA_024748115.1	Vibrio_diabolicus
GCA_028447245.1	Vibrio_europaeus
GCA_019853815.1	Vibrio_fluvialis
GCA_030062095.1	Vibrio_furnissii
GCA_024745675.1	Vibrio_harveyi
GCA_027533545.1	Vibrio_lentus
GCA_000755385.1	Vibrio_maritimus
GCA_022397735.1	Vibrio_mediterranei
GCA_024743495.1	Vibrio_metoecus
GCA_028989465.1	Vibrio_metschnikovii
GCA_025757485.1	Vibrio_natriegens
GCA_014788305.1	Vibrio_navarrensis
GCA_027924845.1	Vibrio_nigripulchritudo
GCA_013459835.1	Vibrio_owensii
GCA_024050815.1	Vibrio_parahaemolyticus
GCA_029890485.1	Vibrio_splendidus
GCA_000775715.1	Vibrio_tubiashii
GCA_015787775.1	Vibrio_vulnificus
GCA_000723865.1	Virgibacillus_halodenitrificans
GCA_003451335.1	Alteromonas_australica
GCA_000439475.1	Alteromonas_mediterranea
GCA_019748615.1	Bacillus_aerophilus
GCA_003966295.1	Bacillus_albus
GCA_029953515.1	Bacillus_altitudinis
GCA_002224045.1	Bacillus_amyloliquefaciens
GCA_029698905.1	Bacillus_anthracis
GCA_026794315.1	Bacillus_atrophaeus
GCA_030062185.1	Bacillus_bombysepticus
GCA_025518545.1	Bacillus_cereus
GCA_029850415.1	Bacillus_cytotoxicus
GCA_026013885.1	Bacillus_halotolerans
GCA_026796785.1	Bacillus_haynesii
GCA_026795015.1	Bacillus_inaquosorum
GCA_028857455.1	Bacillus_licheniformis
GCA_029708595.1	Bacillus_mobilis
GCA_026795055.1	Bacillus_mojavensis
GCA_013341845.1	Bacillus_mycoides
GCA_009884315.1	Bacillus_pacificus
GCA_025518445.1	Bacillus_paranthracis
GCA_026788185.1	Bacillus_pumilus
GCA_026787815.1	Bacillus_safensis
GCA_026799575.1	Bacillus_sonorensis
GCA_026792845.1	Bacillus_spizizenii
GCA_029772985.1	Bacillus_stercoris
GCA_020172015.1	Bacillus_stratosphericus
GCA_002799585.1	Bacillus_subtilis
GCA_029705435.1	Bacillus_thuringiensis
GCA_029707905.1	Bacillus_toyonensis
GCA_027626015.1	Bacillus_tropicus
GCA_022748695.1	Bacillus_vallismortis
GCA_029857175.1	Bacillus_velezensis
GCA_029708895.1	Bacillus_wiedmannii
GCA_029854095.1	Gordonia_alkanivorans
GCA_015069805.1	Gordonia_polyisoprenivorans
GCA_026810465.1	Halomonas_venusta
GCA_003476625.1	Idiomarina_abyssalis
GCA_023146065.1	Marinobacter_adhaerens
GCA_003535115.1	Marinobacter_nauticus
GCA_017306515.1	Microbacterium_ginsengisoli
GCA_020590305.1	Microbacterium_oxydans
GCA_026241675.1	Microbulbifer_thermotolerans
GCA_026794105.1	Paenibacillus_alvei
GCA_026797815.1	Paenibacillus_apiarius
GCA_028993905.1	Paenibacillus_larvae
GCA_029542585.1	Paenibacillus_mucilaginosus
GCA_028554415.1	Paenibacillus_thiaminolyticus
GCA_900119475.1	Paracoccus_pantotrophus
GCA_028889675.1	Phaeobacter_gallaeciensis
GCA_025143105.1	Phaeobacter_inhibens
GCA_016756435.1	Photobacterium_damselae
GCA_027213805.1	Pseudoalteromonas_shioyasakiensis
GCA_023963655.1	Pseudomonas_aeruginosa
GCA_029835115.1	Pseudomonas_alcaligenes
GCA_003703215.1	Pseudomonas_amygdali
GCA_028682685.1	Pseudomonas_asiatica
GCA_024749105.1	Pseudomonas_atacamensis
GCA_002905775.1	Pseudomonas_avellanae
GCA_030064105.1	Pseudomonas_brassicacearum
GCA_025792135.1	Pseudomonas_capsici
GCA_029841965.1	Pseudomonas_chengduensis
GCA_028747965.1	Pseudomonas_chlororaphis
GCA_009911955.1	Pseudomonas_citronellolis
GCA_024748635.1	Pseudomonas_donghuensis
GCA_004794015.1	Pseudomonas_fluorescens
GCA_028895395.1	Pseudomonas_fragi
GCA_029841105.1	Pseudomonas_fulva
GCA_029842905.1	Pseudomonas_juntendi
GCA_027924945.1	Pseudomonas_lactis
GCA_018398405.1	Pseudomonas_lalucatii
GCA_025397855.1	Pseudomonas_lundensis
GCA_029837455.1	Pseudomonas_monteilii
GCA_025660795.1	Pseudomonas_mosselii
GCA_029844405.1	Pseudomonas_nicosulfuronedens
GCA_003241745.1	Pseudomonas_oleovorans
GCA_028869255.1	Pseudomonas_poae
GCA_024749005.1	Pseudomonas_protegens
GCA_024123875.1	Pseudomonas_proteolytica
GCA_029749495.1	Pseudomonas_putida
GCA_029764015.1	Pseudomonas_savastanoi
GCA_023278405.1	Pseudomonas_shirazica
GCA_029843125.1	Pseudomonas_sichuanensis
GCA_027853265.1	Pseudomonas_syringae
GCA_029269225.1	Pseudomonas_veronii
GCA_022401125.1	Staphylococcus_argenteus
GCA_025560865.1	Staphylococcus_arlettae
GCA_027291205.1	Staphylococcus_aureus
GCA_029926805.1	Staphylococcus_capitis
GCA_007813835.1	Staphylococcus_chromogenes
GCA_003577915.1	Staphylococcus_cohnii
GCA_029103045.1	Staphylococcus_delphini
GCA_021992705.1	Staphylococcus_epidermidis
GCA_003577715.1	Staphylococcus_equorum
GCA_025910155.1	Staphylococcus_gallinarum
GCA_030014025.1	Staphylococcus_hominis
GCA_020682785.1	Staphylococcus_lugdunensis
GCA_026660355.1	Staphylococcus_pettenkoferi
GCA_015634265.1	Staphylococcus_pseudintermedius
GCA_025558365.1	Staphylococcus_schleiferi
GCA_025558115.1	Staphylococcus_simulans
GCA_029929545.1	Staphylococcus_warneri
GCA_029105225.1	Staphylococcus_xylosus
GCA_018066785.1	Sulfitobacter_litoralis
GCA_029890825.1	Vibrio_aestuarianus
GCA_015801775.1	Vibrio_alginolyticus
GCA_015350525.1	Vibrio_anguillarum
GCA_024744845.1	Vibrio_antiquarius
GCA_943753805.1	Vibrio_chagasii
GCA_029459815.1	Vibrio_cholerae
GCA_000461895.1	Vibrio_coralliilyticus
GCA_024747995.1	Vibrio_diabolicus
GCA_028446765.1	Vibrio_europaeus
GCA_028992255.1	Vibrio_fluvialis
GCA_028990455.1	Vibrio_harveyi
GCA_027533585.1	Vibrio_lentus
GCA_028989745.1	Vibrio_metschnikovii
GCA_024217415.1	Vibrio_navarrensis
GCA_027924785.1	Vibrio_nigripulchritudo
GCA_027591785.1	Vibrio_owensii
GCA_024046255.1	Vibrio_parahaemolyticus
GCA_029890725.1	Vibrio_splendidus
GCA_019683355.1	Vibrio_vulnificus
GCA_026787895.1	Bacillus_altitudinis
GCA_002915265.1	Bacillus_amyloliquefaciens
GCA_029694485.1	Bacillus_anthracis
GCA_026791755.1	Bacillus_atrophaeus
GCA_025518405.1	Bacillus_cereus
GCA_029707605.1	Bacillus_cytotoxicus
GCA_026795355.1	Bacillus_halotolerans
GCA_026790905.1	Bacillus_haynesii
GCA_026791165.1	Bacillus_inaquosorum
GCA_029708575.1	Bacillus_mobilis
GCA_026108145.1	Bacillus_pacificus
GCA_029536535.1	Bacillus_paranthracis
GCA_026787785.1	Bacillus_pumilus
GCA_001038525.1	Bacillus_safensis
GCA_025643715.1	Bacillus_siamensis
GCA_026788725.1	Bacillus_sonorensis
GCA_026789705.1	Bacillus_spizizenii
GCA_029706245.1	Bacillus_thuringiensis
GCA_029710015.1	Bacillus_toyonensis
GCA_029709335.1	Bacillus_tropicus
GCA_026789005.1	Bacillus_vallismortis
GCA_029709095.1	Bacillus_wiedmannii
GCA_029854135.1	Gordonia_alkanivorans
GCA_026890855.1	Gordonia_amicalis
GCA_003507895.1	Hyphomonas_atlantica
GCA_009711885.1	Marinobacter_adhaerens
GCA_000831005.1	Marinobacter_salarius
GCA_026797075.1	Paenibacillus_alvei
GCA_028993725.1	Paenibacillus_larvae
GCA_001956835.1	Paenibacillus_macerans
GCA_020093165.1	Paenibacillus_polymyxa
GCA_026797265.1	Paenibacillus_thiaminolyticus
GCA_003240735.1	Paracoccus_denitrificans
GCA_028889665.1	Phaeobacter_gallaeciensis
GCA_025143325.1	Phaeobacter_inhibens
GCA_013377795.1	Photobacterium_damselae
GCA_003483625.1	Pseudoalteromonas_shioyasakiensis
GCA_024831845.1	Pseudomonas_aeruginosa
GCA_008015435.1	Pseudomonas_alcaligenes
GCA_001400475.1	Pseudomonas_amygdali
GCA_029844805.1	Pseudomonas_atacamensis
GCA_024722005.1	Pseudomonas_carnis
GCA_029842595.1	Pseudomonas_chengduensis
GCA_024516195.1	Pseudomonas_extremaustralis
GCA_009912315.1	Pseudomonas_fluorescens
GCA_027982875.1	Pseudomonas_fragi
GCA_029842215.1	Pseudomonas_juntendi
GCA_014062385.1	Pseudomonas_lactis
GCA_025660735.1	Pseudomonas_mosselii
GCA_024170645.1	Pseudomonas_nitroreducens
GCA_008330565.1	Pseudomonas_protegens
GCA_029771885.1	Pseudomonas_putida
GCA_029505415.1	Pseudomonas_reinekei
GCA_003702035.1	Pseudomonas_savastanoi
GCA_029843185.1	Pseudomonas_sichuanensis
GCA_016758735.1	Pseudomonas_syringae
GCA_029927905.1	Staphylococcus_argenteus
GCA_026894135.1	Staphylococcus_aureus
GCA_025558865.1	Staphylococcus_chromogenes
GCA_025558745.1	Staphylococcus_delphini
GCA_029928065.1	Staphylococcus_epidermidis
GCA_001880995.1	Staphylococcus_equorum
GCA_025143615.1	Staphylococcus_hominis
GCA_026427535.1	Staphylococcus_lugdunensis
GCA_029960565.1	Staphylococcus_pasteuri
GCA_026660435.1	Staphylococcus_pettenkoferi
GCA_015629445.1	Staphylococcus_pseudintermedius
GCA_025558185.1	Staphylococcus_simulans
GCA_025150105.1	Staphylococcus_warneri
GCA_029667155.1	Staphylococcus_xylosus
GCA_018067025.1	Sulfitobacter_litoralis
GCA_003475945.1	Sulfitobacter_pontiacus
GCA_944739635.1	Vibrio_aestuarianus
GCA_024744965.1	Vibrio_antiquarius
GCA_943741445.1	Vibrio_chagasii
GCA_009748185.1	Vibrio_cholerae
GCA_024747875.1	Vibrio_diabolicus
GCA_028447165.1	Vibrio_europaeus
GCA_028992195.1	Vibrio_fluvialis
GCA_017604085.1	Vibrio_furnissii
GCA_028990595.1	Vibrio_metschnikovii
GCA_024216375.1	Vibrio_navarrensis
GCA_024044575.1	Vibrio_parahaemolyticus
GCA_029891115.1	Vibrio_splendidus
GCA_015821465.1	Vibrio_vulnificus
GCA_019693775.1	Bacillus_aerophilus
GCA_029857335.1	Bacillus_altitudinis
GCA_029477345.1	Bacillus_cereus
GCA_029537445.1	Bacillus_mobilis
GCA_026791735.1	Bacillus_mojavensis
GCA_025517715.1	Bacillus_paranthracis
GCA_000691485.4	Bacillus_pumilus
GCA_026787525.1	Bacillus_safensis
GCA_020218125.1	Bacillus_stratosphericus
GCA_026790945.1	Bacillus_vallismortis
GCA_003507775.1	Marinobacter_adhaerens
GCA_003545055.1	Marinobacter_nauticus
GCA_026794095.1	Paenibacillus_alvei
GCA_028993745.1	Paenibacillus_larvae
GCA_024506375.1	Photobacterium_damselae
GCA_029992335.1	Pseudoalteromonas_shioyasakiensis
GCA_024715715.1	Pseudomonas_aeruginosa
GCA_029838335.1	Pseudomonas_alcaligenes
GCA_003700865.1	Pseudomonas_amygdali
GCA_025853855.1	Pseudomonas_asiatica
GCA_027924925.1	Pseudomonas_atacamensis
GCA_027569775.1	Pseudomonas_citronellolis
GCA_003001545.1	Pseudomonas_fluorescens
GCA_026130225.1	Pseudomonas_fragi
GCA_020744095.1	Pseudomonas_lactis
GCA_001534745.1	Pseudomonas_monteilii
GCA_023639195.1	Pseudomonas_protegens
GCA_903815255.1	Pseudomonas_putida
GCA_003702985.1	Pseudomonas_savastanoi
GCA_029841045.1	Pseudomonas_sichuanensis
GCA_002029325.1	Pseudomonas_veronii
GCA_026471605.1	Staphylococcus_aureus
GCA_026650245.1	Staphylococcus_chromogenes
GCA_029920945.1	Staphylococcus_epidermidis
GCA_027213895.1	Staphylococcus_equorum
GCA_029926905.1	Staphylococcus_hominis
GCA_025152445.1	Staphylococcus_lugdunensis
GCA_025558225.1	Staphylococcus_simulans
GCA_025166855.1	Staphylococcus_warneri
GCA_015059615.1	Staphylococcus_xylosus
GCA_011050585.1	Sulfitobacter_litoralis
GCA_024744455.1	Vibrio_alginolyticus
GCA_024747945.1	Vibrio_diabolicus
GCA_027533555.1	Vibrio_lentus
GCA_024216475.1	Vibrio_navarrensis
GCA_029589395.1	Vibrio_parahaemolyticus
GCA_029890515.1	Vibrio_splendidus
GCA_026787125.1	Bacillus_altitudinis
GCA_008245105.1	Bacillus_amyloliquefaciens
GCA_002560535.1	Bacillus_anthracis
GCA_026794475.1	Bacillus_atrophaeus
GCA_029710785.1	Bacillus_cereus
GCA_029850435.1	Bacillus_cytotoxicus
GCA_025809355.1	Bacillus_halotolerans
GCA_026791055.1	Bacillus_haynesii
GCA_026788265.1	Bacillus_inaquosorum
GCA_026799625.1	Bacillus_licheniformis
GCA_029709615.1	Bacillus_mobilis
GCA_004367995.1	Bacillus_mycoides
GCA_026275465.1	Bacillus_pacificus
GCA_026787645.1	Bacillus_safensis
GCA_026790245.1	Bacillus_sonorensis
GCA_026790685.1	Bacillus_spizizenii
GCA_900445475.1	Bacillus_subtilis
GCA_029705415.1	Bacillus_thuringiensis
GCA_029708135.1	Bacillus_toyonensis
GCA_025519345.1	Bacillus_tropicus
GCA_026792035.1	Bacillus_vallismortis
GCA_018200335.1	Bacillus_velezensis
GCA_025291585.1	Bacillus_wiedmannii
GCA_029854035.1	Gordonia_alkanivorans
GCA_003483785.1	Marinobacter_adhaerens
GCA_026241695.1	Microbulbifer_thermotolerans
GCA_026794175.1	Paenibacillus_apiarius
GCA_026797515.1	Paenibacillus_larvae
GCA_028226775.1	Paenibacillus_thiaminolyticus
GCA_028889705.1	Phaeobacter_gallaeciensis
GCA_025142755.1	Phaeobacter_inhibens
GCA_003701635.1	Pseudomonas_amygdali
GCA_025791915.1	Pseudomonas_capsici
GCA_029839725.1	Pseudomonas_chengduensis
GCA_028747285.1	Pseudomonas_chlororaphis
GCA_029837635.1	Pseudomonas_juntendi
GCA_025660775.1	Pseudomonas_mosselii
GCA_029843895.1	Pseudomonas_oleovorans
GCA_029350995.1	Pseudomonas_protegens
GCA_029772425.1	Pseudomonas_putida
GCA_026261705.1	Pseudomonas_syringae
GCA_026582865.1	Staphylococcus_argenteus
GCA_003241305.1	Staphylococcus_capitis
GCA_003039915.1	Staphylococcus_cohnii
GCA_029103125.1	Staphylococcus_delphini
GCA_026659715.1	Staphylococcus_pettenkoferi
GCA_017184435.1	Staphylococcus_pseudintermedius
GCA_029891225.1	Vibrio_aestuarianus
GCA_024746235.1	Vibrio_antiquarius
GCA_943754405.1	Vibrio_chagasii
GCA_017253955.1	Vibrio_cholerae
GCA_028446845.1	Vibrio_europaeus
GCA_028992115.1	Vibrio_fluvialis
GCA_028991135.1	Vibrio_harveyi
GCA_028989185.1	Vibrio_metschnikovii
GCA_029891125.1	Vibrio_splendidus
GCA_015820565.1	Vibrio_vulnificus
GCA_023713065.1	Bacillus_licheniformis
GCA_018741985.1	Bacillus_mycoides
GCA_026210435.1	Bacillus_paralicheniformis
GCA_000328745.1	Bacillus_subtilis
GCA_025728235.1	Bacillus_velezensis
GCA_026241635.1	Microbulbifer_thermotolerans
GCA_026797455.1	Paenibacillus_apiarius
GCA_025791925.1	Pseudomonas_capsici
GCA_028747465.1	Pseudomonas_chlororaphis
GCA_026314355.1	Pseudomonas_koreensis
GCA_003243545.1	Pseudomonas_oleovorans
GCA_029835315.1	Pseudomonas_otitidis
GCA_025447475.1	Pseudomonas_shahriarae
GCA_025561005.1	Staphylococcus_agnetis
GCA_020682835.1	Staphylococcus_capitis
GCA_003578165.1	Staphylococcus_cohnii
GCA_003580795.1	Staphylococcus_haemolyticus
GCA_013373165.1	Vibrio_campbellii
GCA_028991515.1	Vibrio_harveyi
GCA_021560155.1	Bacillus_aerophilus
GCA_008807995.1	Bacillus_amyloliquefaciens
GCA_029699785.1	Bacillus_anthracis
GCA_026796635.1	Bacillus_atrophaeus
GCA_029850295.1	Bacillus_cytotoxicus
GCA_026967595.1	Bacillus_halotolerans
GCA_026795675.1	Bacillus_haynesii
GCA_026790975.1	Bacillus_inaquosorum
GCA_026789885.1	Bacillus_mojavensis
GCA_025518085.1	Bacillus_pacificus
GCA_029697265.1	Bacillus_paranthracis
GCA_003512935.1	Bacillus_pumilus
GCA_026799595.1	Bacillus_sonorensis
GCA_026788245.1	Bacillus_spizizenii
GCA_020218135.1	Bacillus_stratosphericus
GCA_029704035.1	Bacillus_thuringiensis
GCA_029477175.1	Bacillus_toyonensis
GCA_025516705.1	Bacillus_tropicus
GCA_029708955.1	Bacillus_wiedmannii
GCA_029854045.1	Gordonia_alkanivorans
GCA_003447815.1	Marinobacter_nauticus
GCA_026797725.1	Paenibacillus_alvei
GCA_945318275.1	Paenibacillus_thiaminolyticus
GCA_028889345.1	Phaeobacter_gallaeciensis
GCA_025143215.1	Phaeobacter_inhibens
GCA_001715165.3	Photobacterium_damselae
GCA_018972125.1	Pseudoalteromonas_shioyasakiensis
GCA_028741375.1	Pseudomonas_aeruginosa
GCA_029835065.1	Pseudomonas_asiatica
GCA_029839245.1	Pseudomonas_atacamensis
GCA_029842505.1	Pseudomonas_chengduensis
GCA_026625105.1	Pseudomonas_citronellolis
GCA_030020925.1	Pseudomonas_juntendi
GCA_025376915.1	Pseudomonas_monteilii
GCA_029842725.1	Pseudomonas_mosselii
GCA_003699315.1	Pseudomonas_savastanoi
GCA_009903235.1	Pseudomonas_syringae
GCA_022647545.1	Pseudomonas_veronii
GCA_022400805.1	Staphylococcus_argenteus
GCA_028182585.1	Staphylococcus_aureus
GCA_025558805.1	Staphylococcus_delphini
GCA_021990755.1	Staphylococcus_epidermidis
GCA_029531885.1	Staphylococcus_equorum
GCA_023712745.1	Staphylococcus_lugdunensis
GCA_026660235.1	Staphylococcus_pettenkoferi
GCA_028173185.1	Staphylococcus_pseudintermedius
GCA_025558055.1	Staphylococcus_simulans
GCA_007814275.1	Staphylococcus_warneri
GCA_028857985.1	Vibrio_aestuarianus
GCA_024744275.1	Vibrio_alginolyticus
GCA_024746195.1	Vibrio_antiquarius
GCA_943752475.1	Vibrio_chagasii
GCA_024015675.1	Vibrio_cholerae
GCA_024747935.1	Vibrio_diabolicus
GCA_028446825.1	Vibrio_europaeus
GCA_028993815.1	Vibrio_fluvialis
GCA_029910115.1	Vibrio_lentus
GCA_028991835.1	Vibrio_metschnikovii
GCA_015803995.1	Vibrio_navarrensis
GCA_015784795.1	Vibrio_parahaemolyticus
GCA_015820185.1	Vibrio_vulnificus
GCA_029350825.1	Bacillus_amyloliquefaciens
GCA_029700245.1	Bacillus_anthracis
GCA_026795215.1	Bacillus_atrophaeus
GCA_029850805.1	Bacillus_cytotoxicus
GCA_002993725.1	Bacillus_halotolerans
GCA_026792955.1	Bacillus_haynesii
GCA_026789485.1	Bacillus_inaquosorum
GCA_029537455.1	Bacillus_pacificus
GCA_019931595.1	Bacillus_paralicheniformis
GCA_002754795.1	Bacillus_siamensis
GCA_026792135.1	Bacillus_sonorensis
GCA_026792415.1	Bacillus_spizizenii
GCA_001675515.1	Bacillus_thuringiensis
GCA_029707845.1	Bacillus_toyonensis
GCA_029478845.1	Bacillus_tropicus
GCA_029708995.1	Bacillus_wiedmannii
GCA_029854075.1	Gordonia_alkanivorans
GCA_027270715.1	Gordonia_amicalis
GCA_003528675.1	Hyphomonas_atlantica
GCA_015663985.1	Marinobacter_salarius
GCA_018372155.1	Paenibacillus_macerans
GCA_029846295.1	Paenibacillus_polymyxa
GCA_026797235.1	Paenibacillus_thiaminolyticus
GCA_005768755.1	Paracoccus_denitrificans
GCA_028889025.1	Phaeobacter_gallaeciensis
GCA_025142855.1	Phaeobacter_inhibens
GCA_028682075.1	Pseudomonas_carnis
GCA_029842935.1	Pseudomonas_chengduensis
GCA_028200675.1	Pseudomonas_extremaustralis
GCA_029836765.1	Pseudomonas_juntendi
GCA_025447595.1	Pseudomonas_koreensis
GCA_029841265.1	Pseudomonas_mosselii
GCA_029838395.1	Pseudomonas_nitroreducens
GCA_029838685.1	Pseudomonas_otitidis
GCA_029505425.1	Pseudomonas_reinekei
GCA_029960545.1	Pseudomonas_shahriarae
GCA_026261625.1	Pseudomonas_syringae
GCA_029646385.1	Staphylococcus_agnetis
GCA_018179675.1	Staphylococcus_argenteus
GCA_025558785.1	Staphylococcus_delphini
GCA_029917045.1	Staphylococcus_haemolyticus
GCA_026636275.1	Staphylococcus_pasteuri
GCA_026660045.1	Staphylococcus_pettenkoferi
GCA_021377575.1	Staphylococcus_pseudintermedius
GCA_003511685.1	Sulfitobacter_pontiacus
GCA_028857095.1	Vibrio_aestuarianus
GCA_024743855.1	Vibrio_antiquarius
GCA_003370385.1	Vibrio_campbellii
GCA_943749435.1	Vibrio_chagasii
GCA_023163545.1	Vibrio_cholerae
GCA_028447225.1	Vibrio_europaeus
GCA_019853175.1	Vibrio_fluvialis
GCA_016925195.1	Vibrio_furnissii
GCA_028989205.1	Vibrio_metschnikovii
GCA_015745685.1	Vibrio_vulnificus

## Sheet: Metrics
Test	LCL-LCPN Precision	LCL-LCPN Recall	LCL-LCPN F1	LCL-LCPN MCC	Kaiju-HiTaxon-DB Precison	Kaiju-HiTaxon-DB Recall	Kaiju-HiTaxon-DB F1	Kaiju-HiTaxon-DB MCC	Kaiju-RefSeq-DB Precision	Kaiju-RefSeq-DB Recall	Kaiju-RefSeq-DB F1	Kaiju-RefSeq-DB MCC	Kraken2-HiTaxon-DB Precision	Kraken2-HiTaxon-DB Recall	Kraken2-HiTaxon-DB F1	Kraken2-HiTaxon-DB MCC	Kraken2-RefSeq-DB Precision	Kraken2-RefSeq-DB Recall	Kraken2-RefSeq-DB F1	Kraken2-RefSeq-DB MCC	Kraken2-HiTaxon-ML Precision	Kraken2-HiTaxon-ML Recall	Kraken2-HiTaxon-ML F1	Kraken2-HiTaxon-ML MCC	Kaiju-HiTaxon-ML Precision	Kaiju-HiTaxon-ML Recall	Kaiju-HiTaxon-ML F1	Kaiju-HiTaxon-ML MCC	Kaiju-Kraken2-Ens Precision	Kaiju-Kraken2-Ens Recall	Kaiju-Kraken2-Ens F1	Kaiju-Kraken2-Ens MCC
1	0.706965	0.50328	0.558867	0.489897	0.717254	0.376251	0.452946	0.397218	0.71833	0.343878	0.414371	0.378244	0.741094	0.539999	0.579699	0.531837	0.736342	0.49616	0.534053	0.491062	0.727407	0.574124	0.608494	0.553233	0.723372	0.565492	0.603463	0.545039	0.732808	0.550197	0.586971	0.537718
2	0.702241	0.507404	0.559679	0.496526	0.713243	0.377928	0.452539	0.396325	0.7134	0.345758	0.414025	0.384883	0.7368	0.539117	0.574802	0.530335	0.728082	0.495012	0.531136	0.502463	0.720881	0.576136	0.606619	0.559555	0.718802	0.56762	0.601575	0.550108	0.728044	0.547923	0.580768	0.532847
3	0.711119	0.515372	0.568172	0.537484	0.719982	0.384833	0.460098	0.412735	0.722811	0.348637	0.417567	0.391853	0.744827	0.550706	0.587976	0.572316	0.734656	0.49961	0.537966	0.530989	0.730468	0.58537	0.616313	0.598038	0.727125	0.575932	0.610047	0.588048	0.73601	0.559175	0.593258	0.574569
4	0.703386	0.505937	0.558178	0.497361	0.714882	0.37877	0.452531	0.395225	0.71561	0.346392	0.414239	0.376997	0.736715	0.539089	0.574818	0.527186	0.727582	0.495379	0.530809	0.485965	0.724988	0.575559	0.605966	0.556282	0.72163	0.566624	0.600361	0.546606	0.727516	0.54756	0.580288	0.529365
5	0.697731	0.505013	0.55662	0.503447	0.712314	0.376847	0.452307	0.397739	0.717187	0.341138	0.411361	0.379594	0.736858	0.538392	0.577403	0.539854	0.732702	0.489924	0.530959	0.500507	0.722491	0.573825	0.604909	0.567288	0.715687	0.56588	0.599966	0.558173	0.727676	0.548834	0.584672	0.543303
6	0.705896	0.51142	0.564036	0.502401	0.71699	0.382839	0.457836	0.406287	0.719599	0.348414	0.418611	0.383195	0.737432	0.54458	0.581021	0.541716	0.732699	0.496049	0.534918	0.495201	0.725925	0.580458	0.611476	0.567262	0.721842	0.572435	0.606668	0.558465	0.730362	0.553833	0.587434	0.544781
7	0.693809	0.50002	0.553428	0.500599	0.708134	0.373792	0.449697	0.400276	0.715888	0.339285	0.409193	0.378195	0.727743	0.535073	0.574374	0.536787	0.727388	0.488197	0.529257	0.491807	0.715879	0.568749	0.601609	0.562907	0.711971	0.560257	0.596271	0.553253	0.720413	0.544761	0.580968	0.540009
8	0.700735	0.504144	0.559335	0.524606	0.716674	0.375603	0.453126	0.41872	0.722475	0.341032	0.411645	0.374888	0.740839	0.53938	0.581197	0.56829	0.733732	0.491198	0.531902	0.490157	0.72316	0.57347	0.608896	0.589494	0.719307	0.565021	0.603262	0.580654	0.732391	0.549345	0.587998	0.572228
9	0.713294	0.514401	0.569695	0.514015	0.720817	0.382527	0.457646	0.405735	0.728089	0.3492	0.417665	0.387026	0.748121	0.546278	0.584092	0.552111	0.742876	0.4984	0.535453	0.51038	0.732126	0.584321	0.617423	0.579021	0.728733	0.575408	0.611704	0.564333	0.739014	0.554817	0.589599	0.554139
10	0.70642	0.501917	0.55778	0.498334	0.716964	0.376357	0.451747	0.403607	0.720719	0.342975	0.413081	0.387895	0.741116	0.538081	0.577961	0.536784	0.733855	0.493752	0.532668	0.503426	0.727146	0.572736	0.607405	0.566347	0.721766	0.564156	0.602111	0.557119	0.733084	0.548343	0.585132	0.540941

## Sheet: Krak metrics with 0.1 threshold
Test	Kraken2-RefSeq-DB Precision	Kraken2-RefSeq-DB Recall	Kraken2-RefSeq-DB F1	Kraken2-RefSeq-DB MCC	Kraken2-HiTaxon-DB Precision	Kraken2-HiTaxon-DB Recall	Kraken2-HiTaxon-DB F1	Kraken2-HiTaxon-DB MCC
1	0.76614	0.431531	0.482179	0.459854	0.766637	0.476739	0.531304	0.495428
2	0.75405	0.433088	0.482138	0.472522	0.762354	0.480387	0.531902	0.499249
3	0.768852	0.437517	0.487384	0.493701	0.772137	0.490489	0.543439	0.535209
4	0.752688	0.433811	0.482741	0.457853	0.763218	0.481149	0.532107	0.496329
5	0.763762	0.425714	0.478037	0.468155	0.761717	0.475947	0.529752	0.505266
6	0.75915	0.43614	0.486463	0.468692	0.75936	0.486405	0.538028	0.511235
7	0.75789	0.423311	0.475292	0.461271	0.750863	0.472893	0.527609	0.50388
8	0.772357	0.425275	0.477454	0.454849	0.766128	0.475256701011599	0.531583	0.529838
9	0.768063	0.438903	0.487504	0.482909	0.77589	0.487238	0.539732	0.520862
10	0.766523	0.429381	0.480554	0.473874	0.76735	0.475758	0.529988	0.502583
