# Supplementary material for: HiTaxon: a hierarchical ensemble framework for taxonomic classification of short reads
Source: Bioinform Adv. 2024 Feb 1;4(1):vbae016. doi: 10.1093/bioadv/vbae016 (PMC10873905; doi:10.1093/bioadv/vbae016)
Supplement: vbae016_Supplementary_Data [file vbae016_supplementary_data.zip › vbae016_Supplementary_Data/S5_Data.xlsx]

## Sheet: HiTaxon
accession	genus	species
GCF_001636425.1	Bacillus	Bacillus_acidicola
GCF_014138805.1	Bacillus	Bacillus_aerius
GCF_009183655.1	Bacillus	Bacillus_aerolatus
GCF_004101925.1	Bacillus	Bacillus_aerophilus
GCF_011751575.1	Bacillus	Bacillus_albus
GCF_004116085.1	Bacillus	Bacillus_albus
GCF_004153665.1	Bacillus	Bacillus_albus
GCF_015620945.1	Bacillus	Bacillus_albus
GCF_009740005.1	Bacillus	Bacillus_albus
GCF_011751595.1	Bacillus	Bacillus_albus
GCF_004116035.1	Bacillus	Bacillus_albus
GCF_004116415.1	Bacillus	Bacillus_albus
GCF_002019795.1	Bacillus	Bacillus_alkalicellulosilyticus
GCF_019042735.1	Bacillus	Bacillus_alkalicola
GCF_002797415.1	Bacillus	Bacillus_alkalisoli
GCF_006007905.1	Bacillus	Bacillus_altitudinis
GCF_013283915.1	Bacillus	Bacillus_altitudinis
GCF_016767855.1	Bacillus	Bacillus_altitudinis
GCF_017161205.1	Bacillus	Bacillus_altitudinis
GCF_017948365.1	Bacillus	Bacillus_altitudinis
GCF_021654595.1	Bacillus	Bacillus_altitudinis
GCF_022570695.1	Bacillus	Bacillus_altitudinis
GCF_022700755.1	Bacillus	Bacillus_altitudinis
GCF_024380035.1	Bacillus	Bacillus_altitudinis
GCF_023823755.1	Bacillus	Bacillus_altitudinis
GCF_024362715.1	Bacillus	Bacillus_altitudinis
GCF_000299555.2	Bacillus	Bacillus_altitudinis
GCF_001431145.1	Bacillus	Bacillus_altitudinis
GCF_024397295.1	Bacillus	Bacillus_altitudinis
GCF_004563755.2	Bacillus	Bacillus_altitudinis
GCF_005849435.1	Bacillus	Bacillus_altitudinis
GCF_000948175.1	Bacillus	Bacillus_alveayuensis
GCF_003149715.1	Bacillus	Bacillus_amyloliquefaciens
GCF_007362635.1	Bacillus	Bacillus_amyloliquefaciens
GCF_007923205.1	Bacillus	Bacillus_amyloliquefaciens
GCF_008824205.1	Bacillus	Bacillus_amyloliquefaciens
GCF_020311635.1	Bacillus	Bacillus_amyloliquefaciens
GCF_022559645.1	Bacillus	Bacillus_amyloliquefaciens
GCF_018363035.1	Bacillus	Bacillus_amyloliquefaciens
GCF_001889285.1	Bacillus	Bacillus_amyloliquefaciens
GCF_014622745.1	Bacillus	Bacillus_amyloliquefaciens
GCF_022492915.1	Bacillus	Bacillus_amyloliquefaciens
GCF_019880425.1	Bacillus	Bacillus_amyloliquefaciens
GCF_003149695.1	Bacillus	Bacillus_amyloliquefaciens
GCF_019856555.1	Bacillus	Bacillus_amyloliquefaciens
GCF_021233135.1	Bacillus	Bacillus_amyloliquefaciens
GCF_017603845.1	Bacillus	Bacillus_amyloliquefaciens
GCF_004421045.1	Bacillus	Bacillus_amyloliquefaciens
GCF_000494835.1	Bacillus	Bacillus_amyloliquefaciens
GCF_001922005.1	Bacillus	Bacillus_amyloliquefaciens
GCF_003868675.1	Bacillus	Bacillus_amyloliquefaciens
GCF_002173635.1	Bacillus	Bacillus_amyloliquefaciens
GCF_000204275.1	Bacillus	Bacillus_amyloliquefaciens
GCF_019880285.1	Bacillus	Bacillus_amyloliquefaciens
GCF_902375605.1	Bacillus	Bacillus_andreraoultii
GCF_000534935.2	Bacillus	Bacillus_anthracis
GCF_000725325.1	Bacillus	Bacillus_anthracis
GCF_000832425.1	Bacillus	Bacillus_anthracis
GCF_000832465.1	Bacillus	Bacillus_anthracis
GCF_001936375.1	Bacillus	Bacillus_anthracis
GCF_002356575.1	Bacillus	Bacillus_anthracis
GCF_003227955.1	Bacillus	Bacillus_anthracis
GCF_006742565.1	Bacillus	Bacillus_anthracis
GCF_022014775.1	Bacillus	Bacillus_anthracis
GCF_022220545.1	Bacillus	Bacillus_anthracis
GCF_022220625.1	Bacillus	Bacillus_anthracis
GCF_022220685.1	Bacillus	Bacillus_anthracis
GCF_022221205.1	Bacillus	Bacillus_anthracis
GCF_022221325.1	Bacillus	Bacillus_anthracis
GCF_000258885.1	Bacillus	Bacillus_anthracis
GCF_002277915.1	Bacillus	Bacillus_anthracis
GCF_000512775.2	Bacillus	Bacillus_anthracis
GCF_000512835.2	Bacillus	Bacillus_anthracis
GCF_001543225.1	Bacillus	Bacillus_anthracis
GCF_022014795.1	Bacillus	Bacillus_anthracis
GCF_001683215.1	Bacillus	Bacillus_anthracis
GCF_000008165.1	Bacillus	Bacillus_anthracis
GCF_022014755.1	Bacillus	Bacillus_anthracis
GCF_022221125.1	Bacillus	Bacillus_anthracis
GCF_000833125.1	Bacillus	Bacillus_anthracis
GCF_022221045.1	Bacillus	Bacillus_anthracis
GCF_000021445.1	Bacillus	Bacillus_anthracis
GCF_000832785.1	Bacillus	Bacillus_anthracis
GCF_022221145.1	Bacillus	Bacillus_anthracis
GCF_000295695.2	Bacillus	Bacillus_anthracis
GCF_006088855.1	Bacillus	Bacillus_anthracis
GCF_022221285.1	Bacillus	Bacillus_anthracis
GCF_000583105.1	Bacillus	Bacillus_anthracis
GCF_022220565.1	Bacillus	Bacillus_anthracis
GCF_022220905.1	Bacillus	Bacillus_anthracis
GCF_022221165.1	Bacillus	Bacillus_anthracis
GCF_000832965.1	Bacillus	Bacillus_anthracis
GCF_023824055.1	Bacillus	Bacillus_anthracis
GCF_019915265.1	Bacillus	Bacillus_aquiflavi
GCF_002243495.1	Bacillus	Bacillus_atrophaeus
GCF_018140555.1	Bacillus	Bacillus_atrophaeus
GCF_019443725.1	Bacillus	Bacillus_atrophaeus
GCF_000742675.1	Bacillus	Bacillus_atrophaeus
GCF_001587405.1	Bacillus	Bacillus_atrophaeus
GCF_018200265.1	Bacillus	Bacillus_australimaris
GCF_020002245.1	Bacillus	Bacillus_badius
GCF_001632185.1	Bacillus	Bacillus_badius
GCF_001591605.1	Bacillus	Bacillus_badius
GCF_014207535.1	Bacillus	Bacillus_benzoevorans
GCF_000299035.1	Bacillus	Bacillus_bingmayongensis
GCF_000831065.1	Bacillus	Bacillus_bombysepticus
GCF_004124315.2	Bacillus	Bacillus_cabrialesii
GCF_003944805.1	Bacillus	Bacillus_canaveralius
GCF_017832095.1	Bacillus	Bacillus_capparidis
GCF_020524035.1	Bacillus	Bacillus_carboniphilus
GCF_001277915.1	Bacillus	Bacillus_cereus
GCF_001635995.1	Bacillus	Bacillus_cereus
GCF_001880305.1	Bacillus	Bacillus_cereus
GCF_002000005.1	Bacillus	Bacillus_cereus
GCF_003568565.1	Bacillus	Bacillus_cereus
GCF_004801195.1	Bacillus	Bacillus_cereus
GCF_006349735.2	Bacillus	Bacillus_cereus
GCF_009739985.1	Bacillus	Bacillus_cereus
GCF_013177495.2	Bacillus	Bacillus_cereus
GCF_016774555.1	Bacillus	Bacillus_cereus
GCF_018309125.1	Bacillus	Bacillus_cereus
GCF_021654915.1	Bacillus	Bacillus_cereus
GCF_021654935.1	Bacillus	Bacillus_cereus
GCF_021654995.1	Bacillus	Bacillus_cereus
GCF_021655015.1	Bacillus	Bacillus_cereus
GCF_021655055.1	Bacillus	Bacillus_cereus
GCF_021655135.1	Bacillus	Bacillus_cereus
GCF_023516415.1	Bacillus	Bacillus_cereus
GCF_024498915.1	Bacillus	Bacillus_cereus
GCF_000021205.1	Bacillus	Bacillus_cereus
GCF_000021785.1	Bacillus	Bacillus_cereus
GCF_000832845.1	Bacillus	Bacillus_cereus
GCF_000143605.1	Bacillus	Bacillus_cereus
GCF_003013315.1	Bacillus	Bacillus_cereus
GCF_002813875.1	Bacillus	Bacillus_cereus
GCF_001635915.1	Bacillus	Bacillus_cereus
GCF_022700995.1	Bacillus	Bacillus_cereus
GCF_013267255.1	Bacillus	Bacillus_cereus
GCF_003020845.1	Bacillus	Bacillus_cereus
GCF_002214705.1	Bacillus	Bacillus_cereus
GCF_001721145.1	Bacillus	Bacillus_cereus
GCF_002216125.1	Bacillus	Bacillus_cereus
GCF_021391515.1	Bacillus	Bacillus_cereus
GCF_008041975.1	Bacillus	Bacillus_cereus
GCF_016774575.1	Bacillus	Bacillus_cereus
GCF_021655295.1	Bacillus	Bacillus_cereus
GCF_023094015.1	Bacillus	Bacillus_cereus
GCF_000789315.1	Bacillus	Bacillus_cereus
GCF_002290105.1	Bacillus	Bacillus_cereus
GCF_000021225.1	Bacillus	Bacillus_cereus
GCF_000008005.1	Bacillus	Bacillus_cereus
GCF_000833045.1	Bacillus	Bacillus_cereus
GCF_001941885.1	Bacillus	Bacillus_cereus
GCF_000835185.1	Bacillus	Bacillus_cereus
GCF_021655255.1	Bacillus	Bacillus_cereus
GCF_021655335.1	Bacillus	Bacillus_cereus
GCF_021654895.1	Bacillus	Bacillus_cereus
GCF_021655035.1	Bacillus	Bacillus_cereus
GCF_000832865.1	Bacillus	Bacillus_cereus
GCF_021655215.1	Bacillus	Bacillus_cereus
GCF_016027015.1	Bacillus	Bacillus_cereus
GCF_013267775.1	Bacillus	Bacillus_cereus
GCF_000504145.1	Bacillus	Bacillus_cihuensis
GCF_003428195.1	Bacillus	Bacillus_clarus
GCF_001516885.1	Bacillus	Bacillus_coahuilensis
GCF_017909235.1	Bacillus	Bacillus_cytotoxicus
GCF_017909295.1	Bacillus	Bacillus_cytotoxicus
GCF_000017425.1	Bacillus	Bacillus_cytotoxicus
GCF_017909015.1	Bacillus	Bacillus_cytotoxicus
GCF_002251005.2	Bacillus	Bacillus_cytotoxicus
GCF_002250965.2	Bacillus	Bacillus_cytotoxicus
GCF_002250905.2	Bacillus	Bacillus_cytotoxicus
GCF_007995155.1	Bacillus	Bacillus_dafuensis
GCF_900156875.1	Bacillus	Bacillus_dakarensis
GCF_000612665.1	Bacillus	Bacillus_dielmonensis
GCF_016908875.1	Bacillus	Bacillus_ectoiniformans
GCF_900094975.1	Bacillus	Bacillus_enclensis
GCF_012955605.1	Bacillus	Bacillus_fonticola
GCF_002746455.1	Bacillus	Bacillus_fungorum
GCF_001590835.1	Bacillus	Bacillus_gaemokensis
GCF_004103615.1	Bacillus	Bacillus_glycinifermentans
GCF_013349925.1	Bacillus	Bacillus_glycinifermentans
GCF_002443095.1	Bacillus	Bacillus_glycinifermentans
GCF_001278705.1	Bacillus	Bacillus_gobiensis
GCF_013179555.1	Bacillus	Bacillus_haikouensis
GCF_024266605.1	Bacillus	Bacillus_halotolerans
GCF_024266645.1	Bacillus	Bacillus_halotolerans
GCF_014621755.1	Bacillus	Bacillus_halotolerans
GCF_013347105.1	Bacillus	Bacillus_halotolerans
GCF_018417515.1	Bacillus	Bacillus_halotolerans
GCF_024510645.1	Bacillus	Bacillus_halotolerans
GCF_002592025.1	Bacillus	Bacillus_halotolerans
GCF_014042035.1	Bacillus	Bacillus_haynesii
GCF_001969855.1	Bacillus	Bacillus_haynesii
GCF_018332515.1	Bacillus	Bacillus_hominis
GCF_019598985.1	Bacillus	Bacillus_inaquosorum
GCF_003148415.1	Bacillus	Bacillus_inaquosorum
GCF_023238325.1	Bacillus	Bacillus_inaquosorum
GCF_000473245.1	Bacillus	Bacillus_infantis
GCF_024706405.1	Bacillus	Bacillus_infantis
GCF_000743215.1	Bacillus	Bacillus_intestinalis
GCF_002155045.1	Bacillus	Bacillus_intestinalis
GCF_022809095.1	Bacillus	Bacillus_kexueae
GCF_001375515.1	Bacillus	Bacillus_kwashiorkori
GCF_003226345.1	Bacillus	Bacillus_lacisalsi
GCF_002074095.1	Bacillus	Bacillus_licheniformis
GCF_002504325.1	Bacillus	Bacillus_licheniformis
GCF_004101525.1	Bacillus	Bacillus_licheniformis
GCF_004526275.1	Bacillus	Bacillus_licheniformis
GCF_016026835.1	Bacillus	Bacillus_licheniformis
GCF_021401425.1	Bacillus	Bacillus_licheniformis
GCF_022700915.1	Bacillus	Bacillus_licheniformis
GCF_002074115.1	Bacillus	Bacillus_licheniformis
GCF_002173675.1	Bacillus	Bacillus_licheniformis
GCF_003339545.1	Bacillus	Bacillus_licheniformis
GCF_003595625.1	Bacillus	Bacillus_licheniformis
GCF_002966955.1	Bacillus	Bacillus_licheniformis
GCF_022630555.1	Bacillus	Bacillus_licheniformis
GCF_003606405.1	Bacillus	Bacillus_licheniformis
GCF_004103575.1	Bacillus	Bacillus_licheniformis
GCF_017338795.1	Bacillus	Bacillus_licheniformis
GCF_006094335.1	Bacillus	Bacillus_licheniformis
GCF_009739945.1	Bacillus	Bacillus_luti
GCF_000712595.1	Bacillus	Bacillus_manliponensis
GCF_902168435.1	Bacillus	Bacillus_marasmi
GCF_001644195.2	Bacillus	Bacillus_marinisedimentorum
GCF_900098925.1	Bacillus	Bacillus_massiliglaciei
GCF_900199725.1	Bacillus	Bacillus_massiliigabonensis
GCF_902374955.1	Bacillus	Bacillus_massilioanorexius
GCF_000380245.2	Bacillus	Bacillus_massiliogorillae
GCF_900117315.1	Bacillus	Bacillus_massilionigeriensis
GCF_900111815.1	Bacillus	Bacillus_mediterraneensis
GCF_008923265.1	Bacillus	Bacillus_mesophilum
GCF_011008845.1	Bacillus	Bacillus_mesophilus
GCF_023278615.1	Bacillus	Bacillus_methanolicus
GCF_008764365.1	Bacillus	Bacillus_methanolicus
GCF_003612955.1	Bacillus	Bacillus_mobilis
GCF_900094815.1	Bacillus	Bacillus_mobilis
GCF_007682195.1	Bacillus	Bacillus_mobilis
GCF_900176845.1	Bacillus	Bacillus_mobilis
GCF_012648005.1	Bacillus	Bacillus_mojavensis
GCF_018739525.1	Bacillus	Bacillus_mycoides
GCF_018739645.1	Bacillus	Bacillus_mycoides
GCF_018739685.1	Bacillus	Bacillus_mycoides
GCF_018741005.1	Bacillus	Bacillus_mycoides
GCF_018741165.1	Bacillus	Bacillus_mycoides
GCF_018742285.1	Bacillus	Bacillus_mycoides
GCF_000018825.1	Bacillus	Bacillus_mycoides
GCF_018740945.1	Bacillus	Bacillus_mycoides
GCF_018741085.1	Bacillus	Bacillus_mycoides
GCF_000775975.1	Bacillus	Bacillus_mycoides
GCF_018739385.1	Bacillus	Bacillus_mycoides
GCF_018736745.1	Bacillus	Bacillus_mycoides
GCF_018739445.1	Bacillus	Bacillus_mycoides
GCF_018741145.1	Bacillus	Bacillus_mycoides
GCF_018742225.1	Bacillus	Bacillus_mycoides
GCF_022630575.1	Bacillus	Bacillus_mycoides
GCF_002104575.1	Bacillus	Bacillus_mycoides
GCF_018739705.1	Bacillus	Bacillus_mycoides
GCF_018739665.1	Bacillus	Bacillus_mycoides
GCF_001584345.1	Bacillus	Bacillus_nakamurai
GCF_024241155.1	Bacillus	Bacillus_nakamurai
GCF_000612805.1	Bacillus	Bacillus_ndiopicus
GCF_001375535.1	Bacillus	Bacillus_niameyensis
GCF_018141025.1	Bacillus	Bacillus_nitratireducens
GCF_007682355.1	Bacillus	Bacillus_nitratireducens
GCF_007676605.1	Bacillus	Bacillus_nitratireducens
GCF_014836955.1	Bacillus	Bacillus_norwichensis
GCF_900207585.1	Bacillus	Bacillus_oleivorans
GCF_020861345.1	Bacillus	Bacillus_pacificus
GCF_020686605.1	Bacillus	Bacillus_pacificus
GCF_014876595.1	Bacillus	Bacillus_pacificus
GCF_016908495.1	Bacillus	Bacillus_pakistanensis
GCF_002068155.1	Bacillus	Bacillus_paralicheniformis
GCF_021654755.1	Bacillus	Bacillus_paralicheniformis
GCF_002993945.1	Bacillus	Bacillus_paralicheniformis
GCF_900635765.1	Bacillus	Bacillus_paralicheniformis
GCF_018324505.1	Bacillus	Bacillus_paralicheniformis
GCF_008365255.1	Bacillus	Bacillus_paralicheniformis
GCF_003711025.1	Bacillus	Bacillus_paralicheniformis
GCF_018332495.1	Bacillus	Bacillus_paramobilis
GCF_007682005.1	Bacillus	Bacillus_paramycoides
GCF_005848985.1	Bacillus	Bacillus_paranthracis
GCF_018513785.1	Bacillus	Bacillus_paranthracis
GCF_023824115.1	Bacillus	Bacillus_paranthracis
GCF_009648955.1	Bacillus	Bacillus_paranthracis
GCF_016834515.1	Bacillus	Bacillus_paranthracis
GCF_022458745.1	Bacillus	Bacillus_piscicola
GCF_001884065.1	Bacillus	Bacillus_proteolyticus
GCF_000161435.1	Bacillus	Bacillus_pseudomycoides
GCF_002550445.1	Bacillus	Bacillus_pseudomycoides
GCF_002552575.1	Bacillus	Bacillus_pseudomycoides
GCF_002553115.1	Bacillus	Bacillus_pseudomycoides
GCF_002553275.1	Bacillus	Bacillus_pseudomycoides
GCF_002555145.1	Bacillus	Bacillus_pseudomycoides
GCF_002555785.1	Bacillus	Bacillus_pseudomycoides
GCF_002555995.1	Bacillus	Bacillus_pseudomycoides
GCF_002556505.1	Bacillus	Bacillus_pseudomycoides
GCF_002557065.1	Bacillus	Bacillus_pseudomycoides
GCF_002557245.1	Bacillus	Bacillus_pseudomycoides
GCF_002557535.1	Bacillus	Bacillus_pseudomycoides
GCF_002557585.1	Bacillus	Bacillus_pseudomycoides
GCF_002568705.1	Bacillus	Bacillus_pseudomycoides
GCF_002568975.1	Bacillus	Bacillus_pseudomycoides
GCF_002569005.1	Bacillus	Bacillus_pseudomycoides
GCF_002569585.1	Bacillus	Bacillus_pseudomycoides
GCF_002569605.1	Bacillus	Bacillus_pseudomycoides
GCF_002569755.1	Bacillus	Bacillus_pseudomycoides
GCF_002571515.1	Bacillus	Bacillus_pseudomycoides
GCF_002571545.1	Bacillus	Bacillus_pseudomycoides
GCF_002571985.1	Bacillus	Bacillus_pseudomycoides
GCF_002572065.1	Bacillus	Bacillus_pseudomycoides
GCF_002572375.1	Bacillus	Bacillus_pseudomycoides
GCF_002579115.1	Bacillus	Bacillus_pseudomycoides
GCF_002579385.1	Bacillus	Bacillus_pseudomycoides
GCF_002579975.1	Bacillus	Bacillus_pseudomycoides
GCF_002582485.1	Bacillus	Bacillus_pseudomycoides
GCF_002583865.1	Bacillus	Bacillus_pseudomycoides
GCF_002588885.1	Bacillus	Bacillus_pseudomycoides
GCF_002589635.1	Bacillus	Bacillus_pseudomycoides
GCF_000832885.1	Bacillus	Bacillus_pseudomycoides
GCF_002569925.1	Bacillus	Bacillus_pseudomycoides
GCF_002550145.1	Bacillus	Bacillus_pseudomycoides
GCF_000161455.1	Bacillus	Bacillus_pseudomycoides
GCF_002583735.1	Bacillus	Bacillus_pseudomycoides
GCF_002582085.1	Bacillus	Bacillus_pseudomycoides
GCF_002580745.1	Bacillus	Bacillus_pseudomycoides
GCF_002555415.1	Bacillus	Bacillus_pseudomycoides
GCF_002552715.1	Bacillus	Bacillus_pseudomycoides
GCF_002581285.1	Bacillus	Bacillus_pseudomycoides
GCF_002569205.1	Bacillus	Bacillus_pseudomycoides
GCF_002572385.1	Bacillus	Bacillus_pseudomycoides
GCF_002571845.1	Bacillus	Bacillus_pseudomycoides
GCF_000161415.1	Bacillus	Bacillus_pseudomycoides
GCF_002569565.1	Bacillus	Bacillus_pseudomycoides
GCF_002580615.1	Bacillus	Bacillus_pseudomycoides
GCF_002572465.1	Bacillus	Bacillus_pseudomycoides
GCF_002569985.1	Bacillus	Bacillus_pseudomycoides
GCF_002555275.1	Bacillus	Bacillus_pseudomycoides
GCF_002557285.1	Bacillus	Bacillus_pseudomycoides
GCF_002555545.1	Bacillus	Bacillus_pseudomycoides
GCF_002556345.1	Bacillus	Bacillus_pseudomycoides
GCF_002581425.1	Bacillus	Bacillus_pseudomycoides
GCF_002556975.1	Bacillus	Bacillus_pseudomycoides
GCF_002582195.1	Bacillus	Bacillus_pseudomycoides
GCF_002550255.1	Bacillus	Bacillus_pseudomycoides
GCF_022811845.1	Bacillus	Bacillus_pseudomycoides
GCF_002582035.1	Bacillus	Bacillus_pseudomycoides
GCF_003431975.1	Bacillus	Bacillus_pumilus
GCF_024498355.1	Bacillus	Bacillus_pumilus
GCF_001578165.1	Bacillus	Bacillus_pumilus
GCF_013423765.1	Bacillus	Bacillus_pumilus
GCF_900186955.1	Bacillus	Bacillus_pumilus
GCF_003571425.1	Bacillus	Bacillus_pumilus
GCF_001704975.1	Bacillus	Bacillus_pumilus
GCF_016464375.1	Bacillus	Bacillus_renqingensis
GCF_917563915.1	Bacillus	Bacillus_rhizoplanae
GCF_902375395.1	Bacillus	Bacillus_rubiinfantis
GCF_023238245.1	Bacillus	Bacillus_rugosus
GCF_001895885.1	Bacillus	Bacillus_safensis
GCF_001938665.1	Bacillus	Bacillus_safensis
GCF_023716805.1	Bacillus	Bacillus_safensis
GCF_001938705.1	Bacillus	Bacillus_safensis
GCF_003581585.1	Bacillus	Bacillus_salacetis
GCF_004358205.1	Bacillus	Bacillus_salipaludis
GCF_018332475.1	Bacillus	Bacillus_sanguinis
GCF_020519665.1	Bacillus	Bacillus_shivajii
GCF_002850535.1	Bacillus	Bacillus_siamensis
GCF_002271775.1	Bacillus	Bacillus_siamensis
GCF_016313165.1	Bacillus	Bacillus_siamensis
GCF_900156865.1	Bacillus	Bacillus_sinesaloumensis
GCF_001050115.1	Bacillus	Bacillus_smithii
GCF_902374505.1	Bacillus	Bacillus_smithii
GCF_001742425.1	Bacillus	Bacillus_solimangrovi
GCF_002797395.1	Bacillus	Bacillus_solitudinis
GCF_002202015.1	Bacillus	Bacillus_sonorensis
GCF_018332995.1	Bacillus	Bacillus_sonorensis
GCF_900166645.1	Bacillus	Bacillus_sonorensis
GCF_001592005.1	Bacillus	Bacillus_sonorensis
GCF_003473165.1	Bacillus	Bacillus_sonorensis
GCF_022748675.1	Bacillus	Bacillus_spizizenii
GCF_900445425.1	Bacillus	Bacillus_spizizenii
GCF_023703335.1	Bacillus	Bacillus_stercoris
GCF_000353245.1	Bacillus	Bacillus_stratosphericus
GCF_002898435.1	Bacillus	Bacillus_stratosphericus
GCF_013205125.1	Bacillus	Bacillus_stratosphericus
GCF_001039015.1	Bacillus	Bacillus_stratosphericus
GCF_001043535.1	Bacillus	Bacillus_stratosphericus
GCF_017939705.1	Bacillus	Bacillus_suaedae
GCF_016890225.1	Bacillus	Bacillus_suaedaesalsae
GCF_000789295.1	Bacillus	Bacillus_subtilis
GCF_001604995.1	Bacillus	Bacillus_subtilis
GCF_001720505.1	Bacillus	Bacillus_subtilis
GCF_001746575.1	Bacillus	Bacillus_subtilis
GCF_002269175.1	Bacillus	Bacillus_subtilis
GCF_002290305.1	Bacillus	Bacillus_subtilis
GCF_002893805.1	Bacillus	Bacillus_subtilis
GCF_003610955.1	Bacillus	Bacillus_subtilis
GCF_004101405.1	Bacillus	Bacillus_subtilis
GCF_004101425.1	Bacillus	Bacillus_subtilis
GCF_004101945.1	Bacillus	Bacillus_subtilis
GCF_004119615.1	Bacillus	Bacillus_subtilis
GCF_004119635.1	Bacillus	Bacillus_subtilis
GCF_004119655.1	Bacillus	Bacillus_subtilis
GCF_004119675.1	Bacillus	Bacillus_subtilis
GCF_004119775.1	Bacillus	Bacillus_subtilis
GCF_004119835.1	Bacillus	Bacillus_subtilis
GCF_009363835.1	Bacillus	Bacillus_subtilis
GCF_009497795.1	Bacillus	Bacillus_subtilis
GCF_009497815.1	Bacillus	Bacillus_subtilis
GCF_009662215.1	Bacillus	Bacillus_subtilis
GCF_009662335.1	Bacillus	Bacillus_subtilis
GCF_009665145.1	Bacillus	Bacillus_subtilis
GCF_009866865.1	Bacillus	Bacillus_subtilis
GCF_009913515.1	Bacillus	Bacillus_subtilis
GCF_009913595.1	Bacillus	Bacillus_subtilis
GCF_014879275.1	Bacillus	Bacillus_subtilis
GCF_019464335.1	Bacillus	Bacillus_subtilis
GCF_019704335.1	Bacillus	Bacillus_subtilis
GCF_021172185.1	Bacillus	Bacillus_subtilis
GCF_021497545.1	Bacillus	Bacillus_subtilis
GCF_023612315.1	Bacillus	Bacillus_subtilis
GCF_024508095.1	Bacillus	Bacillus_subtilis
GCF_001565875.1	Bacillus	Bacillus_subtilis
GCF_024508195.1	Bacillus	Bacillus_subtilis
GCF_001660525.1	Bacillus	Bacillus_subtilis
GCF_002201995.1	Bacillus	Bacillus_subtilis
GCF_002202035.1	Bacillus	Bacillus_subtilis
GCF_003665195.1	Bacillus	Bacillus_subtilis
GCF_003665215.1	Bacillus	Bacillus_subtilis
GCF_003665235.1	Bacillus	Bacillus_subtilis
GCF_003665255.1	Bacillus	Bacillus_subtilis
GCF_004328925.1	Bacillus	Bacillus_subtilis
GCF_018454405.1	Bacillus	Bacillus_subtilis
GCF_018986855.1	Bacillus	Bacillus_subtilis
GCF_000227485.1	Bacillus	Bacillus_subtilis
GCF_000293765.1	Bacillus	Bacillus_subtilis
GCF_000338735.1	Bacillus	Bacillus_subtilis
GCF_000349795.1	Bacillus	Bacillus_subtilis
GCF_000009045.1	Bacillus	Bacillus_subtilis
GCF_000953615.1	Bacillus	Bacillus_subtilis
GCF_000971925.1	Bacillus	Bacillus_subtilis
GCF_022700955.1	Bacillus	Bacillus_subtilis
GCF_021398545.1	Bacillus	Bacillus_subtilis
GCF_009662435.1	Bacillus	Bacillus_subtilis
GCF_006088795.1	Bacillus	Bacillus_subtilis
GCF_019704355.1	Bacillus	Bacillus_subtilis
GCF_000699525.1	Bacillus	Bacillus_subtilis
GCF_005160425.1	Bacillus	Bacillus_subtilis
GCF_019704475.1	Bacillus	Bacillus_subtilis
GCF_009857115.1	Bacillus	Bacillus_subtilis
GCF_003184225.1	Bacillus	Bacillus_subtilis
GCF_015535655.1	Bacillus	Bacillus_subtilis
GCF_012648345.1	Bacillus	Bacillus_subtilis
GCF_009884005.1	Bacillus	Bacillus_subtilis
GCF_023078435.1	Bacillus	Bacillus_subtilis
GCF_000186745.1	Bacillus	Bacillus_subtilis
GCF_005849145.1	Bacillus	Bacillus_subtilis
GCF_022654795.1	Bacillus	Bacillus_subtilis
GCF_003148355.1	Bacillus	Bacillus_subtilis
GCF_009662195.1	Bacillus	Bacillus_subtilis
GCF_008831405.1	Bacillus	Bacillus_subtilis
GCF_009662175.1	Bacillus	Bacillus_subtilis
GCF_009913275.1	Bacillus	Bacillus_subtilis
GCF_024508175.1	Bacillus	Bacillus_subtilis
GCF_004119695.1	Bacillus	Bacillus_subtilis
GCF_023520855.1	Bacillus	Bacillus_subtilis
GCF_023521175.1	Bacillus	Bacillus_subtilis
GCF_023521275.1	Bacillus	Bacillus_subtilis
GCF_009662355.1	Bacillus	Bacillus_subtilis
GCF_017753785.1	Bacillus	Bacillus_subtilis
GCF_022370975.1	Bacillus	Bacillus_subtilis
GCF_009913535.1	Bacillus	Bacillus_subtilis
GCF_004119555.1	Bacillus	Bacillus_subtilis
GCF_003665395.1	Bacillus	Bacillus_subtilis
GCF_002269195.1	Bacillus	Bacillus_subtilis
GCF_004101365.1	Bacillus	Bacillus_subtilis
GCF_014961985.1	Bacillus	Bacillus_subtilis
GCF_002096095.1	Bacillus	Bacillus_subtilis
GCF_020773035.1	Bacillus	Bacillus_subtilis
GCF_001890405.1	Bacillus	Bacillus_subtilis
GCF_022453545.1	Bacillus	Bacillus_subtilis
GCF_018884165.1	Bacillus	Bacillus_subtilis
GCF_001465815.1	Bacillus	Bacillus_subtilis
GCF_002216085.1	Bacillus	Bacillus_subtilis
GCF_022647025.1	Bacillus	Bacillus_subtilis
GCF_002163815.1	Bacillus	Bacillus_subtilis
GCF_000227465.1	Bacillus	Bacillus_subtilis
GCF_006364495.1	Bacillus	Bacillus_subtilis
GCF_015602625.1	Bacillus	Bacillus_subtilis
GCF_001808235.1	Bacillus	Bacillus_subtilis
GCF_001597265.1	Bacillus	Bacillus_subtilis
GCF_001969815.1	Bacillus	Bacillus_swezeyi
GCF_008682385.1	Bacillus	Bacillus_swezeyi
GCF_003318295.1	Bacillus	Bacillus_taeanensis
GCF_019042215.1	Bacillus	Bacillus_tamaricis
GCF_009466385.1	Bacillus	Bacillus_tepidiphilus
GCF_012225885.1	Bacillus	Bacillus_tequilensis
GCF_001243895.1	Bacillus	Bacillus_testis
GCF_000832485.1	Bacillus	Bacillus_thuringiensis
GCF_002192515.1	Bacillus	Bacillus_thuringiensis
GCF_002222555.1	Bacillus	Bacillus_thuringiensis
GCF_013267315.1	Bacillus	Bacillus_thuringiensis
GCF_022816845.1	Bacillus	Bacillus_thuringiensis
GCF_023921665.1	Bacillus	Bacillus_thuringiensis
GCF_001183785.1	Bacillus	Bacillus_thuringiensis
GCF_000717535.1	Bacillus	Bacillus_thuringiensis
GCF_013267795.1	Bacillus	Bacillus_thuringiensis
GCF_013267815.1	Bacillus	Bacillus_thuringiensis
GCF_013343075.1	Bacillus	Bacillus_thuringiensis
GCF_003546665.1	Bacillus	Bacillus_thuringiensis
GCF_016070565.1	Bacillus	Bacillus_thuringiensis
GCF_001721165.1	Bacillus	Bacillus_thuringiensis
GCF_000497525.1	Bacillus	Bacillus_thuringiensis
GCF_001548175.1	Bacillus	Bacillus_thuringiensis
GCF_002173755.1	Bacillus	Bacillus_thuringiensis
GCF_021595545.1	Bacillus	Bacillus_thuringiensis
GCF_002184245.1	Bacillus	Bacillus_thuringiensis
GCF_000747545.1	Bacillus	Bacillus_thuringiensis
GCF_021651035.1	Bacillus	Bacillus_thuringiensis
GCF_020809145.1	Bacillus	Bacillus_thuringiensis
GCF_020809125.1	Bacillus	Bacillus_thuringiensis
GCF_006151925.1	Bacillus	Bacillus_thuringiensis
GCF_000292455.1	Bacillus	Bacillus_thuringiensis
GCF_001598095.1	Bacillus	Bacillus_thuringiensis
GCF_022810725.1	Bacillus	Bacillus_thuringiensis
GCF_005155285.1	Bacillus	Bacillus_thuringiensis
GCF_020177275.1	Bacillus	Bacillus_tianshenii
GCF_902374785.1	Bacillus	Bacillus_timonensis
GCF_000290815.1	Bacillus	Bacillus_toyonensis
GCF_000291115.1	Bacillus	Bacillus_toyonensis
GCF_000291395.1	Bacillus	Bacillus_toyonensis
GCF_000293745.1	Bacillus	Bacillus_toyonensis
GCF_000399445.1	Bacillus	Bacillus_toyonensis
GCF_002550525.1	Bacillus	Bacillus_toyonensis
GCF_002550545.1	Bacillus	Bacillus_toyonensis
GCF_002550925.1	Bacillus	Bacillus_toyonensis
GCF_002550975.1	Bacillus	Bacillus_toyonensis
GCF_002551735.1	Bacillus	Bacillus_toyonensis
GCF_002551965.1	Bacillus	Bacillus_toyonensis
GCF_002552225.1	Bacillus	Bacillus_toyonensis
GCF_002552405.1	Bacillus	Bacillus_toyonensis
GCF_002552615.1	Bacillus	Bacillus_toyonensis
GCF_002552775.1	Bacillus	Bacillus_toyonensis
GCF_002552785.1	Bacillus	Bacillus_toyonensis
GCF_002552975.1	Bacillus	Bacillus_toyonensis
GCF_002554865.1	Bacillus	Bacillus_toyonensis
GCF_002554905.1	Bacillus	Bacillus_toyonensis
GCF_002555055.1	Bacillus	Bacillus_toyonensis
GCF_002555905.1	Bacillus	Bacillus_toyonensis
GCF_002555915.1	Bacillus	Bacillus_toyonensis
GCF_002555975.1	Bacillus	Bacillus_toyonensis
GCF_002556885.1	Bacillus	Bacillus_toyonensis
GCF_002557005.1	Bacillus	Bacillus_toyonensis
GCF_002557225.1	Bacillus	Bacillus_toyonensis
GCF_002557515.1	Bacillus	Bacillus_toyonensis
GCF_002557865.1	Bacillus	Bacillus_toyonensis
GCF_002568725.1	Bacillus	Bacillus_toyonensis
GCF_002569065.1	Bacillus	Bacillus_toyonensis
GCF_002569325.1	Bacillus	Bacillus_toyonensis
GCF_002569395.1	Bacillus	Bacillus_toyonensis
GCF_002569465.1	Bacillus	Bacillus_toyonensis
GCF_002569745.1	Bacillus	Bacillus_toyonensis
GCF_002569835.1	Bacillus	Bacillus_toyonensis
GCF_002570115.1	Bacillus	Bacillus_toyonensis
GCF_002570405.1	Bacillus	Bacillus_toyonensis
GCF_002571605.1	Bacillus	Bacillus_toyonensis
GCF_002571615.1	Bacillus	Bacillus_toyonensis
GCF_002572005.1	Bacillus	Bacillus_toyonensis
GCF_002572235.1	Bacillus	Bacillus_toyonensis
GCF_002572475.1	Bacillus	Bacillus_toyonensis
GCF_002579305.1	Bacillus	Bacillus_toyonensis
GCF_002579625.1	Bacillus	Bacillus_toyonensis
GCF_002579735.1	Bacillus	Bacillus_toyonensis
GCF_002579895.1	Bacillus	Bacillus_toyonensis
GCF_002580085.1	Bacillus	Bacillus_toyonensis
GCF_002580975.1	Bacillus	Bacillus_toyonensis
GCF_002581765.1	Bacillus	Bacillus_toyonensis
GCF_002581925.1	Bacillus	Bacillus_toyonensis
GCF_002585135.1	Bacillus	Bacillus_toyonensis
GCF_002588635.1	Bacillus	Bacillus_toyonensis
GCF_002588835.1	Bacillus	Bacillus_toyonensis
GCF_002588905.1	Bacillus	Bacillus_toyonensis
GCF_002589305.1	Bacillus	Bacillus_toyonensis
GCF_002589605.1	Bacillus	Bacillus_toyonensis
GCF_012395365.1	Bacillus	Bacillus_toyonensis
GCF_019599385.1	Bacillus	Bacillus_toyonensis
GCF_016605985.1	Bacillus	Bacillus_toyonensis
GCF_002580455.1	Bacillus	Bacillus_toyonensis
GCF_002556705.1	Bacillus	Bacillus_toyonensis
GCF_002557445.1	Bacillus	Bacillus_toyonensis
GCF_002554925.1	Bacillus	Bacillus_toyonensis
GCF_002585395.1	Bacillus	Bacillus_toyonensis
GCF_002552125.1	Bacillus	Bacillus_toyonensis
GCF_002555765.1	Bacillus	Bacillus_toyonensis
GCF_002551565.1	Bacillus	Bacillus_toyonensis
GCF_002551705.1	Bacillus	Bacillus_toyonensis
GCF_002569455.1	Bacillus	Bacillus_toyonensis
GCF_018741545.1	Bacillus	Bacillus_toyonensis
GCF_002555345.1	Bacillus	Bacillus_toyonensis
GCF_002585525.1	Bacillus	Bacillus_toyonensis
GCF_002570345.1	Bacillus	Bacillus_toyonensis
GCF_000293505.1	Bacillus	Bacillus_toyonensis
GCF_002568845.1	Bacillus	Bacillus_toyonensis
GCF_000293525.1	Bacillus	Bacillus_toyonensis
GCF_018739605.1	Bacillus	Bacillus_toyonensis
GCF_022509865.1	Bacillus	Bacillus_toyonensis
GCF_002581955.1	Bacillus	Bacillus_toyonensis
GCF_900168355.1	Bacillus	Bacillus_toyonensis
GCF_002557255.1	Bacillus	Bacillus_toyonensis
GCF_002571435.1	Bacillus	Bacillus_toyonensis
GCF_002556945.1	Bacillus	Bacillus_toyonensis
GCF_002581275.1	Bacillus	Bacillus_toyonensis
GCF_002556715.1	Bacillus	Bacillus_toyonensis
GCF_002553375.1	Bacillus	Bacillus_toyonensis
GCF_002589255.1	Bacillus	Bacillus_toyonensis
GCF_000412315.1	Bacillus	Bacillus_toyonensis
GCF_000291015.1	Bacillus	Bacillus_toyonensis
GCF_002582095.1	Bacillus	Bacillus_toyonensis
GCF_002582205.1	Bacillus	Bacillus_toyonensis
GCF_000399405.1	Bacillus	Bacillus_toyonensis
GCF_001275045.2	Bacillus	Bacillus_toyonensis
GCF_000496285.1	Bacillus	Bacillus_toyonensis
GCF_002557555.1	Bacillus	Bacillus_toyonensis
GCF_002556135.1	Bacillus	Bacillus_toyonensis
GCF_002572295.1	Bacillus	Bacillus_toyonensis
GCF_002569445.1	Bacillus	Bacillus_toyonensis
GCF_002554965.1	Bacillus	Bacillus_toyonensis
GCF_002569115.1	Bacillus	Bacillus_toyonensis
GCF_018741125.1	Bacillus	Bacillus_toyonensis
GCF_022170805.1	Bacillus	Bacillus_toyonensis
GCF_002572455.1	Bacillus	Bacillus_toyonensis
GCF_002550355.1	Bacillus	Bacillus_toyonensis
GCF_002556125.1	Bacillus	Bacillus_toyonensis
GCF_002556765.1	Bacillus	Bacillus_toyonensis
GCF_002568825.1	Bacillus	Bacillus_toyonensis
GCF_002553415.1	Bacillus	Bacillus_toyonensis
GCF_002571555.1	Bacillus	Bacillus_toyonensis
GCF_018741625.1	Bacillus	Bacillus_toyonensis
GCF_002572415.1	Bacillus	Bacillus_toyonensis
GCF_002569805.1	Bacillus	Bacillus_toyonensis
GCF_002557505.1	Bacillus	Bacillus_toyonensis
GCF_002555025.1	Bacillus	Bacillus_toyonensis
GCF_002583715.1	Bacillus	Bacillus_toyonensis
GCF_002569365.1	Bacillus	Bacillus_toyonensis
GCF_002557145.1	Bacillus	Bacillus_toyonensis
GCF_002581735.1	Bacillus	Bacillus_toyonensis
GCF_003610835.1	Bacillus	Bacillus_toyonensis
GCF_023824035.1	Bacillus	Bacillus_tropicus
GCF_007682405.1	Bacillus	Bacillus_tropicus
GCF_010994525.1	Bacillus	Bacillus_tropicus
GCF_013331815.1	Bacillus	Bacillus_tropicus
GCF_020667855.1	Bacillus	Bacillus_tropicus
GCF_016026855.1	Bacillus	Bacillus_tropicus
GCF_007672275.1	Bacillus	Bacillus_tropicus
GCF_018141085.1	Bacillus	Bacillus_tropicus
GCF_900104575.1	Bacillus	Bacillus_tuaregi
GCF_004116955.1	Bacillus	Bacillus_vallismortis
GCF_000815275.2	Bacillus	Bacillus_velezensis
GCF_001854345.1	Bacillus	Bacillus_velezensis
GCF_001857985.1	Bacillus	Bacillus_velezensis
GCF_002072695.1	Bacillus	Bacillus_velezensis
GCF_002105595.1	Bacillus	Bacillus_velezensis
GCF_002944585.1	Bacillus	Bacillus_velezensis
GCF_003076535.1	Bacillus	Bacillus_velezensis
GCF_003667745.1	Bacillus	Bacillus_velezensis
GCF_003721475.1	Bacillus	Bacillus_velezensis
GCF_003854915.1	Bacillus	Bacillus_velezensis
GCF_003855275.1	Bacillus	Bacillus_velezensis
GCF_004329055.1	Bacillus	Bacillus_velezensis
GCF_008727675.1	Bacillus	Bacillus_velezensis
GCF_009789615.1	Bacillus	Bacillus_velezensis
GCF_009856975.1	Bacillus	Bacillus_velezensis
GCF_009914135.1	Bacillus	Bacillus_velezensis
GCF_009914175.1	Bacillus	Bacillus_velezensis
GCF_009931675.1	Bacillus	Bacillus_velezensis
GCF_012226065.1	Bacillus	Bacillus_velezensis
GCF_013201135.1	Bacillus	Bacillus_velezensis
GCF_013201465.1	Bacillus	Bacillus_velezensis
GCF_013694265.1	Bacillus	Bacillus_velezensis
GCF_013701805.1	Bacillus	Bacillus_velezensis
GCF_013875015.1	Bacillus	Bacillus_velezensis
GCF_014048285.1	Bacillus	Bacillus_velezensis
GCF_014048385.1	Bacillus	Bacillus_velezensis
GCF_014117505.1	Bacillus	Bacillus_velezensis
GCF_015732475.1	Bacillus	Bacillus_velezensis
GCF_016904925.1	Bacillus	Bacillus_velezensis
GCF_017742975.1	Bacillus	Bacillus_velezensis
GCF_018415955.1	Bacillus	Bacillus_velezensis
GCF_018771665.1	Bacillus	Bacillus_velezensis
GCF_019334525.1	Bacillus	Bacillus_velezensis
GCF_019880485.1	Bacillus	Bacillus_velezensis
GCF_020149525.1	Bacillus	Bacillus_velezensis
GCF_020150015.1	Bacillus	Bacillus_velezensis
GCF_020995365.1	Bacillus	Bacillus_velezensis
GCF_021495995.1	Bacillus	Bacillus_velezensis
GCF_022371095.1	Bacillus	Bacillus_velezensis
GCF_023516175.1	Bacillus	Bacillus_velezensis
GCF_023573165.1	Bacillus	Bacillus_velezensis
GCF_023573285.1	Bacillus	Bacillus_velezensis
GCF_023573325.1	Bacillus	Bacillus_velezensis
GCF_024408125.1	Bacillus	Bacillus_velezensis
GCF_024499135.1	Bacillus	Bacillus_velezensis
GCF_000493375.1	Bacillus	Bacillus_velezensis
GCF_004101805.1	Bacillus	Bacillus_velezensis
GCF_022700875.1	Bacillus	Bacillus_velezensis
GCF_002893845.1	Bacillus	Bacillus_velezensis
GCF_018732185.1	Bacillus	Bacillus_velezensis
GCF_000284395.1	Bacillus	Bacillus_velezensis
GCF_016859395.1	Bacillus	Bacillus_velezensis
GCF_022313395.1	Bacillus	Bacillus_velezensis
GCF_004119855.1	Bacillus	Bacillus_velezensis
GCF_000455565.1	Bacillus	Bacillus_velezensis
GCF_018629015.1	Bacillus	Bacillus_velezensis
GCF_022488425.1	Bacillus	Bacillus_velezensis
GCF_023921085.1	Bacillus	Bacillus_velezensis
GCF_018866365.1	Bacillus	Bacillus_velezensis
GCF_011784665.1	Bacillus	Bacillus_velezensis
GCF_002741705.1	Bacillus	Bacillus_velezensis
GCF_021184205.1	Bacillus	Bacillus_velezensis
GCF_022385175.1	Bacillus	Bacillus_velezensis
GCF_009913335.1	Bacillus	Bacillus_velezensis
GCF_009913475.1	Bacillus	Bacillus_velezensis
GCF_009913495.1	Bacillus	Bacillus_velezensis
GCF_016415725.1	Bacillus	Bacillus_velezensis
GCF_024508215.1	Bacillus	Bacillus_velezensis
GCF_012647845.1	Bacillus	Bacillus_velezensis
GCF_002968415.1	Bacillus	Bacillus_velezensis
GCF_021228895.1	Bacillus	Bacillus_velezensis
GCF_020162235.1	Bacillus	Bacillus_velezensis
GCF_022370935.1	Bacillus	Bacillus_velezensis
GCF_013284785.2	Bacillus	Bacillus_velezensis
GCF_023573245.1	Bacillus	Bacillus_velezensis
GCF_006489255.1	Bacillus	Bacillus_velezensis
GCF_022344025.1	Bacillus	Bacillus_velezensis
GCF_000685725.1	Bacillus	Bacillus_velezensis
GCF_009663035.1	Bacillus	Bacillus_velezensis
GCF_021390055.1	Bacillus	Bacillus_velezensis
GCF_014358035.1	Bacillus	Bacillus_velezensis
GCF_024637955.1	Bacillus	Bacillus_velezensis
GCF_003045165.1	Bacillus	Bacillus_velezensis
GCF_011769925.1	Bacillus	Bacillus_velezensis
GCF_003612755.1	Bacillus	Bacillus_velezensis
GCF_003073455.1	Bacillus	Bacillus_velezensis
GCF_002850475.1	Bacillus	Bacillus_velezensis
GCF_009664145.1	Bacillus	Bacillus_velezensis
GCF_002005345.1	Bacillus	Bacillus_velezensis
GCF_019464595.1	Bacillus	Bacillus_velezensis
GCF_002243325.2	Bacillus	Bacillus_velezensis
GCF_001723585.1	Bacillus	Bacillus_velezensis
GCF_019551675.1	Bacillus	Bacillus_velezensis
GCF_017948225.1	Bacillus	Bacillus_velezensis
GCF_000283695.1	Bacillus	Bacillus_velezensis
GCF_009834085.1	Bacillus	Bacillus_velezensis
GCF_018398955.1	Bacillus	Bacillus_velezensis
GCF_023823735.1	Bacillus	Bacillus_velezensis
GCF_024610615.1	Bacillus	Bacillus_velezensis
GCF_011032725.1	Bacillus	Bacillus_velezensis
GCF_000987825.1	Bacillus	Bacillus_velezensis
GCF_023586825.1	Bacillus	Bacillus_velezensis
GCF_023278305.1	Bacillus	Bacillus_velezensis
GCF_000973585.1	Bacillus	Bacillus_velezensis
GCF_013122275.1	Bacillus	Bacillus_velezensis
GCF_024138575.1	Bacillus	Bacillus_velezensis
GCF_002205715.1	Bacillus	Bacillus_velezensis
GCF_023373485.1	Bacillus	Bacillus_velezensis
GCF_001889165.1	Bacillus	Bacillus_weihaiensis
GCF_008807735.1	Bacillus	Bacillus_wiedmannii
GCF_018741405.1	Bacillus	Bacillus_wiedmannii
GCF_018741585.1	Bacillus	Bacillus_wiedmannii
GCF_000291375.1	Bacillus	Bacillus_wiedmannii
GCF_001008655.1	Bacillus	Bacillus_wiedmannii
GCF_002200215.1	Bacillus	Bacillus_wiedmannii
GCF_002550635.1	Bacillus	Bacillus_wiedmannii
GCF_002551545.1	Bacillus	Bacillus_wiedmannii
GCF_002555085.1	Bacillus	Bacillus_wiedmannii
GCF_002555505.1	Bacillus	Bacillus_wiedmannii
GCF_002556085.1	Bacillus	Bacillus_wiedmannii
GCF_002556275.1	Bacillus	Bacillus_wiedmannii
GCF_002556745.1	Bacillus	Bacillus_wiedmannii
GCF_002556915.1	Bacillus	Bacillus_wiedmannii
GCF_002557205.1	Bacillus	Bacillus_wiedmannii
GCF_002557355.1	Bacillus	Bacillus_wiedmannii
GCF_002557665.1	Bacillus	Bacillus_wiedmannii
GCF_002557675.1	Bacillus	Bacillus_wiedmannii
GCF_002557845.1	Bacillus	Bacillus_wiedmannii
GCF_002568805.1	Bacillus	Bacillus_wiedmannii
GCF_002570135.1	Bacillus	Bacillus_wiedmannii
GCF_002570305.1	Bacillus	Bacillus_wiedmannii
GCF_002571795.1	Bacillus	Bacillus_wiedmannii
GCF_002572145.1	Bacillus	Bacillus_wiedmannii
GCF_002572315.1	Bacillus	Bacillus_wiedmannii
GCF_002572325.1	Bacillus	Bacillus_wiedmannii
GCF_002579545.1	Bacillus	Bacillus_wiedmannii
GCF_002580165.1	Bacillus	Bacillus_wiedmannii
GCF_002581055.1	Bacillus	Bacillus_wiedmannii
GCF_002582255.1	Bacillus	Bacillus_wiedmannii
GCF_002582515.1	Bacillus	Bacillus_wiedmannii
GCF_002583885.1	Bacillus	Bacillus_wiedmannii
GCF_002589135.1	Bacillus	Bacillus_wiedmannii
GCF_002589405.1	Bacillus	Bacillus_wiedmannii
GCF_002589455.1	Bacillus	Bacillus_wiedmannii
GCF_002589515.1	Bacillus	Bacillus_wiedmannii
GCF_003030885.1	Bacillus	Bacillus_wiedmannii
GCF_004331875.1	Bacillus	Bacillus_wiedmannii
GCF_005217165.1	Bacillus	Bacillus_wiedmannii
GCF_005217335.1	Bacillus	Bacillus_wiedmannii
GCF_005217695.1	Bacillus	Bacillus_wiedmannii
GCF_900094725.1	Bacillus	Bacillus_wiedmannii
GCF_900094745.1	Bacillus	Bacillus_wiedmannii
GCF_900094755.1	Bacillus	Bacillus_wiedmannii
GCF_900101305.1	Bacillus	Bacillus_wiedmannii
GCF_001044575.1	Bacillus	Bacillus_wiedmannii
GCF_015845075.1	Bacillus	Bacillus_wiedmannii
GCF_002555485.1	Bacillus	Bacillus_wiedmannii
GCF_016068395.1	Bacillus	Bacillus_wiedmannii
GCF_022810705.1	Bacillus	Bacillus_wiedmannii
GCF_000160955.1	Bacillus	Bacillus_wiedmannii
GCF_002570335.1	Bacillus	Bacillus_wiedmannii
GCF_002568955.1	Bacillus	Bacillus_wiedmannii
GCF_002556095.1	Bacillus	Bacillus_wiedmannii
GCF_002579945.1	Bacillus	Bacillus_wiedmannii
GCF_002555855.1	Bacillus	Bacillus_wiedmannii
GCF_002569165.1	Bacillus	Bacillus_wiedmannii
GCF_002557155.1	Bacillus	Bacillus_wiedmannii
GCF_002998955.1	Bacillus	Bacillus_wiedmannii
GCF_002999015.1	Bacillus	Bacillus_wiedmannii
GCF_024320765.1	Bacillus	Bacillus_wiedmannii
GCF_018741285.1	Bacillus	Bacillus_wiedmannii
GCF_002998985.1	Bacillus	Bacillus_wiedmannii
GCF_002557345.1	Bacillus	Bacillus_wiedmannii
GCF_002552205.1	Bacillus	Bacillus_wiedmannii
GCF_002555265.1	Bacillus	Bacillus_wiedmannii
GCF_002583915.1	Bacillus	Bacillus_wiedmannii
GCF_002568785.1	Bacillus	Bacillus_wiedmannii
GCF_002557185.1	Bacillus	Bacillus_wiedmannii
GCF_002556175.1	Bacillus	Bacillus_wiedmannii
GCF_002568875.1	Bacillus	Bacillus_wiedmannii
GCF_002579865.1	Bacillus	Bacillus_wiedmannii
GCF_002555665.1	Bacillus	Bacillus_wiedmannii
GCF_002581585.1	Bacillus	Bacillus_wiedmannii
GCF_900094825.1	Bacillus	Bacillus_wiedmannii
GCF_002557405.1	Bacillus	Bacillus_wiedmannii
GCF_002578975.1	Bacillus	Bacillus_wiedmannii
GCF_002571685.1	Bacillus	Bacillus_wiedmannii
GCF_002568925.1	Bacillus	Bacillus_wiedmannii
GCF_002580785.1	Bacillus	Bacillus_wiedmannii
GCF_002569665.1	Bacillus	Bacillus_wiedmannii
GCF_002570255.1	Bacillus	Bacillus_wiedmannii
GCF_002550875.1	Bacillus	Bacillus_wiedmannii
GCF_000291495.1	Bacillus	Bacillus_wiedmannii
GCF_001685015.1	Bacillus	Bacillus_wudalianchiensis
GCF_001857925.1	Bacillus	Bacillus_xiamenensis
GCF_002797355.1	Bacillus	Bacillus_xiapuensis
GCF_005280205.1	Bacillus	Bacillus_yapensis
GCF_023507735.1	Bacillus	Bacillus_zhangzhouensis
GCF_017874975.1	Enterococcus	Enterococcus_alcedinis
GCF_019218635.1	Enterococcus	Enterococcus_alishanensis
GCF_001885765.1	Enterococcus	Enterococcus_aquimarinus
GCF_000393955.1	Enterococcus	Enterococcus_asini
GCF_003465335.1	Enterococcus	Enterococcus_asini
GCF_003711125.1	Enterococcus	Enterococcus_avium
GCF_013394325.1	Enterococcus	Enterococcus_avium
GCF_001057755.1	Enterococcus	Enterococcus_avium
GCF_015669995.1	Enterococcus	Enterococcus_avium
GCF_901212565.1	Enterococcus	Enterococcus_avium
GCF_901212595.1	Enterococcus	Enterococcus_avium
GCF_902162105.1	Enterococcus	Enterococcus_avium
GCF_005347505.1	Enterococcus	Enterococcus_avium
GCF_017356275.1	Enterococcus	Enterococcus_avium
GCF_000407245.1	Enterococcus	Enterococcus_avium
GCF_003463225.1	Enterococcus	Enterococcus_avium
GCF_005844645.1	Enterococcus	Enterococcus_avium
GCF_009875405.1	Enterococcus	Enterococcus_avium
GCF_000394055.1	Enterococcus	Enterococcus_caccae
GCF_001885825.1	Enterococcus	Enterococcus_caccae
GCF_002269685.1	Enterococcus	Enterococcus_canintestini
GCF_001885805.1	Enterococcus	Enterococcus_canis
GCF_000157355.2	Enterococcus	Enterococcus_casseliflavus
GCF_003641225.1	Enterococcus	Enterococcus_casseliflavus
GCF_016727305.1	Enterococcus	Enterococcus_casseliflavus
GCF_016727325.1	Enterococcus	Enterococcus_casseliflavus
GCF_022870765.1	Enterococcus	Enterococcus_casseliflavus
GCF_014844215.1	Enterococcus	Enterococcus_casseliflavus
GCF_009707345.1	Enterococcus	Enterococcus_casseliflavus
GCF_002174365.1	Enterococcus	Enterococcus_cecorum
GCF_900474605.1	Enterococcus	Enterococcus_cecorum
GCF_001318405.1	Enterococcus	Enterococcus_cecorum
GCF_001318175.1	Enterococcus	Enterococcus_cecorum
GCF_003319275.1	Enterococcus	Enterococcus_cecorum
GCF_000406925.1	Enterococcus	Enterococcus_columbae
GCF_000633635.1	Enterococcus	Enterococcus_crotali
GCF_001885905.1	Enterococcus	Enterococcus_devriesei
GCF_009933255.1	Enterococcus	Enterococcus_diestrammenae
GCF_000406945.1	Enterococcus	Enterococcus_dispar
GCF_005405225.1	Enterococcus	Enterococcus_dongliensis
GCF_019048325.1	Enterococcus	Enterococcus_durans
GCF_003945985.1	Enterococcus	Enterococcus_durans
GCF_009891685.1	Enterococcus	Enterococcus_durans
GCF_015559335.1	Enterococcus	Enterococcus_durans
GCF_015560205.1	Enterococcus	Enterococcus_durans
GCF_015560285.1	Enterococcus	Enterococcus_durans
GCF_015669595.1	Enterococcus	Enterococcus_durans
GCF_902159525.1	Enterococcus	Enterococcus_durans
GCF_902161685.1	Enterococcus	Enterococcus_durans
GCF_902162045.1	Enterococcus	Enterococcus_durans
GCF_023375285.1	Enterococcus	Enterococcus_durans
GCF_902160735.1	Enterococcus	Enterococcus_durans
GCF_015999505.1	Enterococcus	Enterococcus_durans
GCF_902166615.1	Enterococcus	Enterococcus_durans
GCF_902164665.1	Enterococcus	Enterococcus_durans
GCF_009875165.1	Enterococcus	Enterococcus_durans
GCF_009892205.1	Enterococcus	Enterococcus_durans
GCF_009891725.1	Enterococcus	Enterococcus_durans
GCF_009874895.1	Enterococcus	Enterococcus_durans
GCF_009891785.1	Enterococcus	Enterococcus_durans
GCF_009875355.1	Enterococcus	Enterococcus_durans
GCF_009889475.1	Enterococcus	Enterococcus_durans
GCF_009891905.1	Enterococcus	Enterococcus_durans
GCF_007999025.2	Enterococcus	Enterococcus_durans
GCF_002355755.1	Enterococcus	Enterococcus_faecalis
GCF_003812665.1	Enterococcus	Enterococcus_faecalis
GCF_004332015.1	Enterococcus	Enterococcus_faecalis
GCF_005484525.1	Enterococcus	Enterococcus_faecalis
GCF_006349345.1	Enterococcus	Enterococcus_faecalis
GCF_009498175.3	Enterococcus	Enterococcus_faecalis
GCF_014844235.1	Enterococcus	Enterococcus_faecalis
GCF_017357805.1	Enterococcus	Enterococcus_faecalis
GCF_017639585.1	Enterococcus	Enterococcus_faecalis
GCF_018517125.1	Enterococcus	Enterococcus_faecalis
GCF_019195415.1	Enterococcus	Enterococcus_faecalis
GCF_019222705.1	Enterococcus	Enterococcus_faecalis
GCF_020616935.1	Enterococcus	Enterococcus_faecalis
GCF_020906605.1	Enterococcus	Enterococcus_faecalis
GCF_021610105.1	Enterococcus	Enterococcus_faecalis
GCF_022212985.1	Enterococcus	Enterococcus_faecalis
GCF_022810805.1	Enterococcus	Enterococcus_faecalis
GCF_023299505.1	Enterococcus	Enterococcus_faecalis
GCF_023299525.1	Enterococcus	Enterococcus_faecalis
GCF_023299685.1	Enterococcus	Enterococcus_faecalis
GCF_023612035.1	Enterococcus	Enterococcus_faecalis
GCF_024579795.1	Enterococcus	Enterococcus_faecalis
GCF_906464865.1	Enterococcus	Enterococcus_faecalis
GCF_906464895.1	Enterococcus	Enterococcus_faecalis
GCF_906464925.1	Enterococcus	Enterococcus_faecalis
GCF_002814115.1	Enterococcus	Enterococcus_faecalis
GCF_000211255.2	Enterococcus	Enterococcus_faecalis
GCF_023375485.1	Enterococcus	Enterococcus_faecalis
GCF_020881975.1	Enterococcus	Enterococcus_faecalis
GCF_000281195.1	Enterococcus	Enterococcus_faecalis
GCF_002289045.2	Enterococcus	Enterococcus_faecalis
GCF_019856595.1	Enterococcus	Enterococcus_faecalis
GCF_022699585.1	Enterococcus	Enterococcus_faecalis
GCF_003966385.1	Enterococcus	Enterococcus_faecalis
GCF_020844125.1	Enterococcus	Enterococcus_faecalis
GCF_023650735.1	Enterococcus	Enterococcus_faecalis
GCF_023375265.1	Enterococcus	Enterococcus_faecalis
GCF_000550745.1	Enterococcus	Enterococcus_faecalis
GCF_020882095.1	Enterococcus	Enterococcus_faecalis
GCF_024579755.1	Enterococcus	Enterococcus_faecalis
GCF_023299545.1	Enterococcus	Enterococcus_faecalis
GCF_022213005.1	Enterococcus	Enterococcus_faecalis
GCF_000742975.1	Enterococcus	Enterococcus_faecalis
GCF_022212885.1	Enterococcus	Enterococcus_faecalis
GCF_012594215.1	Enterococcus	Enterococcus_faecalis
GCF_023375525.1	Enterococcus	Enterococcus_faecalis
GCF_022212945.1	Enterococcus	Enterococcus_faecalis
GCF_022212845.1	Enterococcus	Enterococcus_faecalis
GCF_017280035.1	Enterococcus	Enterococcus_faecalis
GCF_016743895.1	Enterococcus	Enterococcus_faecalis
GCF_023300165.1	Enterococcus	Enterococcus_faecalis
GCF_018986755.2	Enterococcus	Enterococcus_faecalis
GCF_020882035.1	Enterococcus	Enterococcus_faecalis
GCF_005979285.1	Enterococcus	Enterococcus_faecalis
GCF_002163735.1	Enterococcus	Enterococcus_faecalis
GCF_020616775.1	Enterococcus	Enterococcus_faecalis
GCF_022212965.1	Enterococcus	Enterococcus_faecalis
GCF_006494835.1	Enterococcus	Enterococcus_faecalis
GCF_022691465.1	Enterococcus	Enterococcus_faecalis
GCF_014489455.1	Enterococcus	Enterococcus_faecalis
GCF_023299705.1	Enterococcus	Enterococcus_faecalis
GCF_009734005.1	Enterococcus	Enterococcus_faecium
GCF_001587115.1	Enterococcus	Enterococcus_faecium
GCF_001720945.1	Enterococcus	Enterococcus_faecium
GCF_002024245.1	Enterococcus	Enterococcus_faecium
GCF_002025065.1	Enterococcus	Enterococcus_faecium
GCF_002831505.1	Enterococcus	Enterococcus_faecium
GCF_002848385.1	Enterococcus	Enterococcus_faecium
GCF_002973755.2	Enterococcus	Enterococcus_faecium
GCF_003957785.1	Enterococcus	Enterococcus_faecium
GCF_004103475.1	Enterococcus	Enterococcus_faecium
GCF_005576735.1	Enterococcus	Enterococcus_faecium
GCF_005886715.1	Enterococcus	Enterococcus_faecium
GCF_006007925.1	Enterococcus	Enterococcus_faecium
GCF_006337145.1	Enterococcus	Enterococcus_faecium
GCF_006351845.1	Enterococcus	Enterococcus_faecium
GCF_006575625.1	Enterococcus	Enterococcus_faecium
GCF_009036045.1	Enterococcus	Enterococcus_faecium
GCF_009938075.1	Enterococcus	Enterococcus_faecium
GCF_010120755.1	Enterococcus	Enterococcus_faecium
GCF_014490015.1	Enterococcus	Enterococcus_faecium
GCF_015325925.1	Enterococcus	Enterococcus_faecium
GCF_015999405.1	Enterococcus	Enterococcus_faecium
GCF_015999425.1	Enterococcus	Enterococcus_faecium
GCF_016406445.1	Enterococcus	Enterococcus_faecium
GCF_016406465.1	Enterococcus	Enterococcus_faecium
GCF_016406485.1	Enterococcus	Enterococcus_faecium
GCF_016415105.1	Enterococcus	Enterococcus_faecium
GCF_016415405.1	Enterococcus	Enterococcus_faecium
GCF_016415465.1	Enterococcus	Enterococcus_faecium
GCF_017815695.1	Enterococcus	Enterococcus_faecium
GCF_018219285.1	Enterococcus	Enterococcus_faecium
GCF_018517065.1	Enterococcus	Enterococcus_faecium
GCF_018517085.1	Enterococcus	Enterococcus_faecium
GCF_019175465.1	Enterococcus	Enterococcus_faecium
GCF_019175525.1	Enterococcus	Enterococcus_faecium
GCF_021228615.1	Enterococcus	Enterococcus_faecium
GCF_021713095.1	Enterococcus	Enterococcus_faecium
GCF_022691445.1	Enterococcus	Enterococcus_faecium
GCF_022749455.1	Enterococcus	Enterococcus_faecium
GCF_023204955.1	Enterococcus	Enterococcus_faecium
GCF_023299325.1	Enterococcus	Enterococcus_faecium
GCF_023299745.1	Enterococcus	Enterococcus_faecium
GCF_023375205.1	Enterococcus	Enterococcus_faecium
GCF_023375225.1	Enterococcus	Enterococcus_faecium
GCF_023375365.1	Enterococcus	Enterococcus_faecium
GCF_023375445.1	Enterococcus	Enterococcus_faecium
GCF_023658035.1	Enterococcus	Enterococcus_faecium
GCF_900066025.1	Enterococcus	Enterococcus_faecium
GCF_900092475.1	Enterococcus	Enterococcus_faecium
GCF_900638765.1	Enterococcus	Enterococcus_faecium
GCF_900638825.1	Enterococcus	Enterococcus_faecium
GCF_900639405.1	Enterococcus	Enterococcus_faecium
GCF_900639425.1	Enterococcus	Enterococcus_faecium
GCF_900639455.1	Enterococcus	Enterococcus_faecium
GCF_900639495.1	Enterococcus	Enterococcus_faecium
GCF_900639585.1	Enterococcus	Enterococcus_faecium
GCF_900639715.1	Enterococcus	Enterococcus_faecium
GCF_907165365.1	Enterococcus	Enterococcus_faecium
GCF_907177285.1	Enterococcus	Enterococcus_faecium
GCF_002848745.1	Enterococcus	Enterococcus_faecium
GCF_005886655.1	Enterococcus	Enterococcus_faecium
GCF_001721065.1	Enterococcus	Enterococcus_faecium
GCF_022647825.1	Enterococcus	Enterococcus_faecium
GCF_008728455.1	Enterococcus	Enterococcus_faecium
GCF_022699225.1	Enterococcus	Enterococcus_faecium
GCF_016406405.1	Enterococcus	Enterococcus_faecium
GCF_900639545.1	Enterococcus	Enterococcus_faecium
GCF_900639615.1	Enterococcus	Enterococcus_faecium
GCF_012933075.2	Enterococcus	Enterococcus_faecium
GCF_012932975.2	Enterococcus	Enterococcus_faecium
GCF_022699565.1	Enterococcus	Enterococcus_faecium
GCF_007917315.3	Enterococcus	Enterococcus_faecium
GCF_900044005.1	Enterococcus	Enterococcus_faecium
GCF_900639415.1	Enterococcus	Enterococcus_faecium
GCF_021899455.1	Enterococcus	Enterococcus_faecium
GCF_020162155.1	Enterococcus	Enterococcus_faecium
GCF_017603725.1	Enterococcus	Enterococcus_faecium
GCF_900639555.1	Enterococcus	Enterococcus_faecium
GCF_004332055.1	Enterococcus	Enterococcus_faecium
GCF_907163315.1	Enterococcus	Enterococcus_faecium
GCF_001518735.1	Enterococcus	Enterococcus_faecium
GCF_002007625.1	Enterococcus	Enterococcus_faecium
GCF_017584065.1	Enterococcus	Enterococcus_faecium
GCF_016415365.1	Enterococcus	Enterococcus_faecium
GCF_016415285.1	Enterococcus	Enterococcus_faecium
GCF_016415025.1	Enterococcus	Enterococcus_faecium
GCF_016406585.1	Enterococcus	Enterococcus_faecium
GCF_016406545.1	Enterococcus	Enterococcus_faecium
GCF_016415485.1	Enterococcus	Enterococcus_faecium
GCF_017815655.1	Enterococcus	Enterococcus_faecium
GCF_907176815.1	Enterococcus	Enterococcus_faecium
GCF_003071445.1	Enterococcus	Enterococcus_faecium
GCF_009697285.1	Enterococcus	Enterococcus_faecium
GCF_003020765.1	Enterococcus	Enterococcus_faecium
GCF_019977575.1	Enterococcus	Enterococcus_faecium
GCF_020736625.1	Enterococcus	Enterococcus_faecium
GCF_012933195.2	Enterococcus	Enterococcus_faecium
GCF_900639465.1	Enterococcus	Enterococcus_faecium
GCF_019175425.1	Enterococcus	Enterococcus_faecium
GCF_000336405.1	Enterococcus	Enterococcus_faecium
GCF_018517185.1	Enterococcus	Enterococcus_faecium
GCF_018517045.1	Enterococcus	Enterococcus_faecium
GCF_021560195.1	Enterococcus	Enterococcus_faecium
GCF_002850515.1	Enterococcus	Enterococcus_faecium
GCF_023299805.1	Enterococcus	Enterococcus_faecium
GCF_900638775.1	Enterococcus	Enterococcus_faecium
GCF_019456555.1	Enterococcus	Enterococcus_faecium
GCF_900634805.1	Enterococcus	Enterococcus_faecium
GCF_016743855.1	Enterococcus	Enterococcus_faecium
GCF_900639445.1	Enterococcus	Enterococcus_faecium
GCF_016415445.1	Enterococcus	Enterococcus_faecium
GCF_016415565.1	Enterococcus	Enterococcus_faecium
GCF_001412695.1	Enterococcus	Enterococcus_faecium
GCF_900639485.1	Enterococcus	Enterococcus_faecium
GCF_006337045.1	Enterococcus	Enterococcus_faecium
GCF_006280355.1	Enterococcus	Enterococcus_faecium
GCF_003667965.1	Enterococcus	Enterococcus_faecium
GCF_013201055.1	Enterococcus	Enterococcus_faecium
GCF_004015145.1	Enterococcus	Enterococcus_faecium
GCF_023375425.1	Enterococcus	Enterococcus_faecium
GCF_004309355.1	Enterococcus	Enterococcus_florum
GCF_009730155.1	Enterococcus	Enterococcus_gallinarum
GCF_014844195.1	Enterococcus	Enterococcus_gallinarum
GCF_021496385.1	Enterococcus	Enterococcus_gallinarum
GCF_003320875.1	Enterococcus	Enterococcus_gallinarum
GCF_015670205.1	Enterococcus	Enterococcus_gallinarum
GCF_017641945.1	Enterococcus	Enterococcus_gallinarum
GCF_902159025.1	Enterococcus	Enterococcus_gallinarum
GCF_902160665.1	Enterococcus	Enterococcus_gallinarum
GCF_000157255.1	Enterococcus	Enterococcus_gallinarum
GCF_001558875.2	Enterococcus	Enterococcus_gallinarum
GCF_023375325.1	Enterococcus	Enterococcus_gallinarum
GCF_013521155.1	Enterococcus	Enterococcus_gallinarum
GCF_015667235.1	Enterococcus	Enterococcus_gallinarum
GCF_902363355.1	Enterococcus	Enterococcus_gallinarum
GCF_910574315.1	Enterococcus	Enterococcus_gallinarum
GCF_002140495.1	Enterococcus	Enterococcus_gallinarum
GCF_000394615.1	Enterococcus	Enterococcus_gilvus
GCF_000407165.1	Enterococcus	Enterococcus_haemoperoxidus
GCF_001885945.1	Enterococcus	Enterococcus_hermanniensis
GCF_012222705.1	Enterococcus	Enterococcus_hirae
GCF_013391145.1	Enterococcus	Enterococcus_hirae
GCF_014218175.1	Enterococcus	Enterococcus_hirae
GCF_900636615.1	Enterococcus	Enterococcus_hirae
GCF_000271405.2	Enterococcus	Enterococcus_hirae
GCF_001641305.1	Enterococcus	Enterococcus_hirae
GCF_013391205.1	Enterococcus	Enterococcus_hirae
GCF_016727125.1	Enterococcus	Enterococcus_hirae
GCF_019175505.1	Enterococcus	Enterococcus_hirae
GCF_023373765.1	Enterococcus	Enterococcus_hirae
GCF_005405485.1	Enterococcus	Enterococcus_hulanensis
GCF_022846515.1	Enterococcus	Enterococcus_innesii
GCF_925282535.1	Enterococcus	Enterococcus_italicus
GCF_925293305.1	Enterococcus	Enterococcus_italicus
GCF_023743875.1	Enterococcus	Enterococcus_italicus
GCF_000185365.1	Enterococcus	Enterococcus_italicus
GCF_023612275.1	Enterococcus	Enterococcus_lactis
GCF_019343125.1	Enterococcus	Enterococcus_lactis
GCF_016863785.1	Enterococcus	Enterococcus_lactis
GCF_015767715.1	Enterococcus	Enterococcus_lactis
GCF_019967715.1	Enterococcus	Enterococcus_lactis
GCF_017830045.1	Enterococcus	Enterococcus_larvae
GCF_016909125.1	Enterococcus	Enterococcus_lemanii
GCF_000407185.1	Enterococcus	Enterococcus_malodoratus
GCF_000393875.1	Enterococcus	Enterococcus_malodoratus
GCF_900111415.1	Enterococcus	Enterococcus_malodoratus
GCF_902375565.1	Enterococcus	Enterococcus_massiliensis
GCF_900604485.1	Enterococcus	Enterococcus_mediterraneensis
GCF_000394015.1	Enterococcus	Enterococcus_moraviensis
GCF_002813755.1	Enterococcus	Enterococcus_mundtii
GCF_003957375.1	Enterococcus	Enterococcus_mundtii
GCF_009890755.1	Enterococcus	Enterococcus_mundtii
GCF_009890875.1	Enterococcus	Enterococcus_mundtii
GCF_009890935.1	Enterococcus	Enterococcus_mundtii
GCF_009890985.1	Enterococcus	Enterococcus_mundtii
GCF_009893025.1	Enterococcus	Enterococcus_mundtii
GCF_000393815.1	Enterococcus	Enterococcus_mundtii
GCF_009890815.1	Enterococcus	Enterococcus_mundtii
GCF_009890865.1	Enterococcus	Enterococcus_mundtii
GCF_002141315.1	Enterococcus	Enterococcus_mundtii
GCF_000504125.1	Enterococcus	Enterococcus_mundtii
GCF_013394305.1	Enterococcus	Enterococcus_mundtii
GCF_001990645.1	Enterococcus	Enterococcus_mundtii
GCF_015551665.1	Enterococcus	Enterococcus_mundtii
GCF_015550885.1	Enterococcus	Enterococcus_mundtii
GCF_005405245.1	Enterococcus	Enterococcus_nangangensis
GCF_000393975.1	Enterococcus	Enterococcus_pallens
GCF_001601555.1	Enterococcus	Enterococcus_pernyi
GCF_000394035.1	Enterococcus	Enterococcus_phoeniculicola
GCF_005405205.1	Enterococcus	Enterococcus_pingfangensis
GCF_017316165.1	Enterococcus	Enterococcus_plantarum
GCF_003386455.1	Enterococcus	Enterococcus_pseudoavium
GCF_001886145.1	Enterococcus	Enterococcus_quebecensis
GCF_019175485.1	Enterococcus	Enterococcus_raffinosus
GCF_019797905.1	Enterococcus	Enterococcus_raffinosus
GCF_018917525.1	Enterococcus	Enterococcus_raffinosus
GCF_000393895.1	Enterococcus	Enterococcus_raffinosus
GCF_001886195.1	Enterococcus	Enterococcus_ratti
GCF_017874895.1	Enterococcus	Enterococcus_rivorum
GCF_001465345.1	Enterococcus	Enterococcus_rotai
GCF_000407285.1	Enterococcus	Enterococcus_saccharolyticus
GCF_000234175.1	Enterococcus	Enterococcus_saccharolyticus
GCF_011397115.1	Enterococcus	Enterococcus_saigonensis
GCF_001886225.1	Enterococcus	Enterococcus_silesiacus
GCF_005405265.1	Enterococcus	Enterococcus_songbeiensis
GCF_000407025.1	Enterococcus	Enterococcus_sulfureus
GCF_002140675.1	Enterococcus	Enterococcus_termitis
GCF_002290025.1	Enterococcus	Enterococcus_thailandicus
GCF_900104595.1	Enterococcus	Enterococcus_timonensis
GCF_017316065.1	Enterococcus	Enterococcus_ureasiticus
GCF_017316085.1	Enterococcus	Enterococcus_ureilyticus
GCF_005405345.1	Enterococcus	Enterococcus_viikkiensis
GCF_000407205.1	Enterococcus	Enterococcus_villorum
GCF_002077725.1	Enterococcus	Enterococcus_villorum
GCF_002197645.1	Enterococcus	Enterococcus_wangshanyuanii
GCF_016909115.1	Enterococcus	Enterococcus_xiangfangensis
GCF_003864075.1	Escherichia	Escherichia_albertii
GCF_003864095.1	Escherichia	Escherichia_albertii
GCF_016904775.2	Escherichia	Escherichia_albertii
GCF_024532175.1	Escherichia	Escherichia_albertii
GCF_002872455.1	Escherichia	Escherichia_albertii
GCF_024532225.1	Escherichia	Escherichia_albertii
GCF_016904795.1	Escherichia	Escherichia_albertii
GCF_024532345.1	Escherichia	Escherichia_albertii
GCF_003316815.1	Escherichia	Escherichia_albertii
GCF_016904735.2	Escherichia	Escherichia_albertii
GCF_024532325.1	Escherichia	Escherichia_albertii
GCF_003312525.2	Escherichia	Escherichia_albertii
GCF_000005845.2	Escherichia	Escherichia_coli
GCF_000801165.1	Escherichia	Escherichia_coli
GCF_000952955.1	Escherichia	Escherichia_coli
GCF_000953515.1	Escherichia	Escherichia_coli
GCF_000967155.2	Escherichia	Escherichia_coli
GCF_001007915.1	Escherichia	Escherichia_coli
GCF_001043215.1	Escherichia	Escherichia_coli
GCF_001280325.1	Escherichia	Escherichia_coli
GCF_001442495.1	Escherichia	Escherichia_coli
GCF_001566635.1	Escherichia	Escherichia_coli
GCF_001577325.1	Escherichia	Escherichia_coli
GCF_001612475.1	Escherichia	Escherichia_coli
GCF_001618365.1	Escherichia	Escherichia_coli
GCF_001644745.1	Escherichia	Escherichia_coli
GCF_001660565.1	Escherichia	Escherichia_coli
GCF_001663075.1	Escherichia	Escherichia_coli
GCF_001663475.1	Escherichia	Escherichia_coli
GCF_001675145.1	Escherichia	Escherichia_coli
GCF_001677475.2	Escherichia	Escherichia_coli
GCF_001677515.1	Escherichia	Escherichia_coli
GCF_001678925.1	Escherichia	Escherichia_coli
GCF_001679985.1	Escherichia	Escherichia_coli
GCF_001693315.1	Escherichia	Escherichia_coli
GCF_001721125.1	Escherichia	Escherichia_coli
GCF_001721225.1	Escherichia	Escherichia_coli
GCF_001735705.1	Escherichia	Escherichia_coli
GCF_001886935.1	Escherichia	Escherichia_coli
GCF_001890205.1	Escherichia	Escherichia_coli
GCF_001890285.2	Escherichia	Escherichia_coli
GCF_001890345.1	Escherichia	Escherichia_coli
GCF_001900455.1	Escherichia	Escherichia_coli
GCF_001900535.1	Escherichia	Escherichia_coli
GCF_001900575.1	Escherichia	Escherichia_coli
GCF_001900595.1	Escherichia	Escherichia_coli
GCF_001900775.1	Escherichia	Escherichia_coli
GCF_001900795.1	Escherichia	Escherichia_coli
GCF_001900835.1	Escherichia	Escherichia_coli
GCF_001900945.1	Escherichia	Escherichia_coli
GCF_001900985.1	Escherichia	Escherichia_coli
GCF_001901005.1	Escherichia	Escherichia_coli
GCF_001901085.1	Escherichia	Escherichia_coli
GCF_001901315.1	Escherichia	Escherichia_coli
GCF_001901365.1	Escherichia	Escherichia_coli
GCF_001901405.1	Escherichia	Escherichia_coli
GCF_001901445.1	Escherichia	Escherichia_coli
GCF_001901465.1	Escherichia	Escherichia_coli
GCF_001971765.1	Escherichia	Escherichia_coli
GCF_002012025.1	Escherichia	Escherichia_coli
GCF_002012145.1	Escherichia	Escherichia_coli
GCF_002012165.1	Escherichia	Escherichia_coli
GCF_002012205.1	Escherichia	Escherichia_coli
GCF_002012245.1	Escherichia	Escherichia_coli
GCF_002012305.1	Escherichia	Escherichia_coli
GCF_002056145.1	Escherichia	Escherichia_coli
GCF_002057355.1	Escherichia	Escherichia_coli
GCF_002105735.1	Escherichia	Escherichia_coli
GCF_002142675.1	Escherichia	Escherichia_coli
GCF_002142715.1	Escherichia	Escherichia_coli
GCF_002163655.1	Escherichia	Escherichia_coli
GCF_002163695.1	Escherichia	Escherichia_coli
GCF_002163935.1	Escherichia	Escherichia_coli
GCF_002164635.4	Escherichia	Escherichia_coli
GCF_002180135.1	Escherichia	Escherichia_coli
GCF_002192275.1	Escherichia	Escherichia_coli
GCF_002202175.1	Escherichia	Escherichia_coli
GCF_002211725.1	Escherichia	Escherichia_coli
GCF_002237305.1	Escherichia	Escherichia_coli
GCF_002237325.1	Escherichia	Escherichia_coli
GCF_002249955.1	Escherichia	Escherichia_coli
GCF_002278115.2	Escherichia	Escherichia_coli
GCF_002285755.1	Escherichia	Escherichia_coli
GCF_002310575.1	Escherichia	Escherichia_coli
GCF_002310595.1	Escherichia	Escherichia_coli
GCF_002310615.1	Escherichia	Escherichia_coli
GCF_002310635.1	Escherichia	Escherichia_coli
GCF_002310675.1	Escherichia	Escherichia_coli
GCF_002587005.1	Escherichia	Escherichia_coli
GCF_002796445.1	Escherichia	Escherichia_coli
GCF_002803805.1	Escherichia	Escherichia_coli
GCF_002803905.1	Escherichia	Escherichia_coli
GCF_002811555.3	Escherichia	Escherichia_coli
GCF_002812545.1	Escherichia	Escherichia_coli
GCF_002846135.1	Escherichia	Escherichia_coli
GCF_002850675.4	Escherichia	Escherichia_coli
GCF_002853715.1	Escherichia	Escherichia_coli
GCF_002853805.1	Escherichia	Escherichia_coli
GCF_002853965.1	Escherichia	Escherichia_coli
GCF_002854065.1	Escherichia	Escherichia_coli
GCF_002855325.1	Escherichia	Escherichia_coli
GCF_002860085.1	Escherichia	Escherichia_coli
GCF_002860105.1	Escherichia	Escherichia_coli
GCF_002870165.1	Escherichia	Escherichia_coli
GCF_002879975.1	Escherichia	Escherichia_coli
GCF_002899495.1	Escherichia	Escherichia_coli
GCF_002903125.1	Escherichia	Escherichia_coli
GCF_002925525.1	Escherichia	Escherichia_coli
GCF_002946715.1	Escherichia	Escherichia_coli
GCF_002948655.1	Escherichia	Escherichia_coli
GCF_002951655.1	Escherichia	Escherichia_coli
GCF_002951675.1	Escherichia	Escherichia_coli
GCF_002951695.1	Escherichia	Escherichia_coli
GCF_002951775.1	Escherichia	Escherichia_coli
GCF_002951795.1	Escherichia	Escherichia_coli
GCF_002952095.1	Escherichia	Escherichia_coli
GCF_002952695.1	Escherichia	Escherichia_coli
GCF_002953435.1	Escherichia	Escherichia_coli
GCF_002953455.1	Escherichia	Escherichia_coli
GCF_002966755.1	Escherichia	Escherichia_coli
GCF_002967875.2	Escherichia	Escherichia_coli
GCF_002967935.2	Escherichia	Escherichia_coli
GCF_002968715.1	Escherichia	Escherichia_coli
GCF_002968935.1	Escherichia	Escherichia_coli
GCF_002996665.1	Escherichia	Escherichia_coli
GCF_002996945.1	Escherichia	Escherichia_coli
GCF_003013205.1	Escherichia	Escherichia_coli
GCF_003017455.1	Escherichia	Escherichia_coli
GCF_003017615.1	Escherichia	Escherichia_coli
GCF_003017675.2	Escherichia	Escherichia_coli
GCF_003017765.1	Escherichia	Escherichia_coli
GCF_003017975.1	Escherichia	Escherichia_coli
GCF_003017995.1	Escherichia	Escherichia_coli
GCF_003018035.1	Escherichia	Escherichia_coli
GCF_003018055.1	Escherichia	Escherichia_coli
GCF_003018115.1	Escherichia	Escherichia_coli
GCF_003018235.1	Escherichia	Escherichia_coli
GCF_003018255.1	Escherichia	Escherichia_coli
GCF_003018315.1	Escherichia	Escherichia_coli
GCF_003018375.1	Escherichia	Escherichia_coli
GCF_003018455.1	Escherichia	Escherichia_coli
GCF_003018535.1	Escherichia	Escherichia_coli
GCF_003018655.1	Escherichia	Escherichia_coli
GCF_003018755.1	Escherichia	Escherichia_coli
GCF_003018855.1	Escherichia	Escherichia_coli
GCF_003018995.1	Escherichia	Escherichia_coli
GCF_003019095.1	Escherichia	Escherichia_coli
GCF_003019115.1	Escherichia	Escherichia_coli
GCF_003020885.1	Escherichia	Escherichia_coli
GCF_003030025.1	Escherichia	Escherichia_coli
GCF_003031775.1	Escherichia	Escherichia_coli
GCF_003052665.1	Escherichia	Escherichia_coli
GCF_003073835.1	Escherichia	Escherichia_coli
GCF_003111785.1	Escherichia	Escherichia_coli
GCF_003204155.1	Escherichia	Escherichia_coli
GCF_003231115.1	Escherichia	Escherichia_coli
GCF_003288455.1	Escherichia	Escherichia_coli
GCF_003308955.1	Escherichia	Escherichia_coli
GCF_003336405.1	Escherichia	Escherichia_coli
GCF_003344465.1	Escherichia	Escherichia_coli
GCF_003351385.1	Escherichia	Escherichia_coli
GCF_003355175.1	Escherichia	Escherichia_coli
GCF_003399845.2	Escherichia	Escherichia_coli
GCF_003399945.2	Escherichia	Escherichia_coli
GCF_003410275.1	Escherichia	Escherichia_coli
GCF_003413625.1	Escherichia	Escherichia_coli
GCF_003432305.1	Escherichia	Escherichia_coli
GCF_003570765.1	Escherichia	Escherichia_coli
GCF_003571665.1	Escherichia	Escherichia_coli
GCF_003571825.1	Escherichia	Escherichia_coli
GCF_003667385.1	Escherichia	Escherichia_coli
GCF_003667405.1	Escherichia	Escherichia_coli
GCF_003691425.1	Escherichia	Escherichia_coli
GCF_003703795.1	Escherichia	Escherichia_coli
GCF_003711005.1	Escherichia	Escherichia_coli
GCF_003717595.1	Escherichia	Escherichia_coli
GCF_003790525.1	Escherichia	Escherichia_coli
GCF_003812625.1	Escherichia	Escherichia_coli
GCF_003856995.1	Escherichia	Escherichia_coli
GCF_003956265.1	Escherichia	Escherichia_coli
GCF_003956305.1	Escherichia	Escherichia_coli
GCF_003956345.1	Escherichia	Escherichia_coli
GCF_003956365.1	Escherichia	Escherichia_coli
GCF_003956385.1	Escherichia	Escherichia_coli
GCF_003991155.1	Escherichia	Escherichia_coli
GCF_003999795.1	Escherichia	Escherichia_coli
GCF_004006575.1	Escherichia	Escherichia_coli
GCF_004010595.1	Escherichia	Escherichia_coli
GCF_004010635.1	Escherichia	Escherichia_coli
GCF_004010675.1	Escherichia	Escherichia_coli
GCF_004010715.1	Escherichia	Escherichia_coli
GCF_004011015.1	Escherichia	Escherichia_coli
GCF_004088295.1	Escherichia	Escherichia_coli
GCF_004114395.1	Escherichia	Escherichia_coli
GCF_004135855.1	Escherichia	Escherichia_coli
GCF_004295365.1	Escherichia	Escherichia_coli
GCF_004328685.1	Escherichia	Escherichia_coli
GCF_004358365.1	Escherichia	Escherichia_coli
GCF_004358985.1	Escherichia	Escherichia_coli
GCF_004368015.1	Escherichia	Escherichia_coli
GCF_004377995.2	Escherichia	Escherichia_coli
GCF_004564035.1	Escherichia	Escherichia_coli
GCF_004771235.1	Escherichia	Escherichia_coli
GCF_004792495.1	Escherichia	Escherichia_coli
GCF_004801575.1	Escherichia	Escherichia_coli
GCF_004804185.1	Escherichia	Escherichia_coli
GCF_004924355.1	Escherichia	Escherichia_coli
GCF_005156265.1	Escherichia	Escherichia_coli
GCF_005221765.1	Escherichia	Escherichia_coli
GCF_005221785.1	Escherichia	Escherichia_coli
GCF_005221845.1	Escherichia	Escherichia_coli
GCF_005221905.1	Escherichia	Escherichia_coli
GCF_005221925.1	Escherichia	Escherichia_coli
GCF_005222005.1	Escherichia	Escherichia_coli
GCF_005222325.1	Escherichia	Escherichia_coli
GCF_005383105.2	Escherichia	Escherichia_coli
GCF_005389605.2	Escherichia	Escherichia_coli
GCF_005396225.2	Escherichia	Escherichia_coli
GCF_005890115.1	Escherichia	Escherichia_coli
GCF_006351885.1	Escherichia	Escherichia_coli
GCF_006537505.2	Escherichia	Escherichia_coli
GCF_006777085.1	Escherichia	Escherichia_coli
GCF_006874785.1	Escherichia	Escherichia_coli
GCF_006965465.1	Escherichia	Escherichia_coli
GCF_007012305.1	Escherichia	Escherichia_coli
GCF_007833295.1	Escherichia	Escherichia_coli
GCF_007833875.1	Escherichia	Escherichia_coli
GCF_007995175.1	Escherichia	Escherichia_coli
GCF_008065435.1	Escherichia	Escherichia_coli
GCF_008065455.1	Escherichia	Escherichia_coli
GCF_008329665.1	Escherichia	Escherichia_coli
GCF_008642395.1	Escherichia	Escherichia_coli
GCF_008642415.1	Escherichia	Escherichia_coli
GCF_008807135.1	Escherichia	Escherichia_coli
GCF_008823185.1	Escherichia	Escherichia_coli
GCF_008925965.1	Escherichia	Escherichia_coli
GCF_008926085.1	Escherichia	Escherichia_coli
GCF_008926105.1	Escherichia	Escherichia_coli
GCF_008926185.1	Escherichia	Escherichia_coli
GCF_008931135.1	Escherichia	Escherichia_coli
GCF_009395265.1	Escherichia	Escherichia_coli
GCF_009432215.1	Escherichia	Escherichia_coli
GCF_009432635.1	Escherichia	Escherichia_coli
GCF_009432795.1	Escherichia	Escherichia_coli
GCF_009648495.1	Escherichia	Escherichia_coli
GCF_009650035.1	Escherichia	Escherichia_coli
GCF_009671105.1	Escherichia	Escherichia_coli
GCF_009671125.1	Escherichia	Escherichia_coli
GCF_009720605.1	Escherichia	Escherichia_coli
GCF_009738145.1	Escherichia	Escherichia_coli
GCF_009762385.1	Escherichia	Escherichia_coli
GCF_009866945.2	Escherichia	Escherichia_coli
GCF_009867035.2	Escherichia	Escherichia_coli
GCF_009873375.1	Escherichia	Escherichia_coli
GCF_009905115.1	Escherichia	Escherichia_coli
GCF_009905355.1	Escherichia	Escherichia_coli
GCF_009949145.1	Escherichia	Escherichia_coli
GCF_009949705.1	Escherichia	Escherichia_coli
GCF_009950125.1	Escherichia	Escherichia_coli
GCF_009951745.1	Escherichia	Escherichia_coli
GCF_010365325.1	Escherichia	Escherichia_coli
GCF_010365485.1	Escherichia	Escherichia_coli
GCF_011022275.1	Escherichia	Escherichia_coli
GCF_011045475.1	Escherichia	Escherichia_coli
GCF_011383085.1	Escherichia	Escherichia_coli
GCF_011404595.1	Escherichia	Escherichia_coli
GCF_011404755.1	Escherichia	Escherichia_coli
GCF_011492925.1	Escherichia	Escherichia_coli
GCF_011769865.1	Escherichia	Escherichia_coli
GCF_011996085.1	Escherichia	Escherichia_coli
GCF_012044775.1	Escherichia	Escherichia_coli
GCF_012149945.1	Escherichia	Escherichia_coli
GCF_012934455.1	Escherichia	Escherichia_coli
GCF_012934475.1	Escherichia	Escherichia_coli
GCF_012934515.1	Escherichia	Escherichia_coli
GCF_012934555.1	Escherichia	Escherichia_coli
GCF_012934615.1	Escherichia	Escherichia_coli
GCF_012934675.1	Escherichia	Escherichia_coli
GCF_012934785.1	Escherichia	Escherichia_coli
GCF_012974525.1	Escherichia	Escherichia_coli
GCF_013004045.1	Escherichia	Escherichia_coli
GCF_013084945.1	Escherichia	Escherichia_coli
GCF_013085025.1	Escherichia	Escherichia_coli
GCF_013085185.1	Escherichia	Escherichia_coli
GCF_013112335.1	Escherichia	Escherichia_coli
GCF_013122565.1	Escherichia	Escherichia_coli
GCF_013166995.1	Escherichia	Escherichia_coli
GCF_013201175.1	Escherichia	Escherichia_coli
GCF_013201195.1	Escherichia	Escherichia_coli
GCF_013201215.1	Escherichia	Escherichia_coli
GCF_013201255.1	Escherichia	Escherichia_coli
GCF_013201505.1	Escherichia	Escherichia_coli
GCF_013201525.1	Escherichia	Escherichia_coli
GCF_013282195.1	Escherichia	Escherichia_coli
GCF_013282275.1	Escherichia	Escherichia_coli
GCF_013371685.1	Escherichia	Escherichia_coli
GCF_013371725.1	Escherichia	Escherichia_coli
GCF_013372365.1	Escherichia	Escherichia_coli
GCF_013372405.1	Escherichia	Escherichia_coli
GCF_013374295.2	Escherichia	Escherichia_coli
GCF_013374315.1	Escherichia	Escherichia_coli
GCF_013376575.1	Escherichia	Escherichia_coli
GCF_013376895.1	Escherichia	Escherichia_coli
GCF_013389615.1	Escherichia	Escherichia_coli
GCF_013391825.1	Escherichia	Escherichia_coli
GCF_013694285.1	Escherichia	Escherichia_coli
GCF_013694345.1	Escherichia	Escherichia_coli
GCF_014075335.1	Escherichia	Escherichia_coli
GCF_014075475.1	Escherichia	Escherichia_coli
GCF_014076685.2	Escherichia	Escherichia_coli
GCF_014162235.1	Escherichia	Escherichia_coli
GCF_014168735.1	Escherichia	Escherichia_coli
GCF_014168755.1	Escherichia	Escherichia_coli
GCF_014168775.1	Escherichia	Escherichia_coli
GCF_014168855.1	Escherichia	Escherichia_coli
GCF_014168935.1	Escherichia	Escherichia_coli
GCF_014168955.1	Escherichia	Escherichia_coli
GCF_014169155.1	Escherichia	Escherichia_coli
GCF_014169395.1	Escherichia	Escherichia_coli
GCF_014169455.1	Escherichia	Escherichia_coli
GCF_014169475.1	Escherichia	Escherichia_coli
GCF_014169595.1	Escherichia	Escherichia_coli
GCF_014169615.1	Escherichia	Escherichia_coli
GCF_014169775.1	Escherichia	Escherichia_coli
GCF_014169855.1	Escherichia	Escherichia_coli
GCF_014169895.1	Escherichia	Escherichia_coli
GCF_014169915.1	Escherichia	Escherichia_coli
GCF_014169995.1	Escherichia	Escherichia_coli
GCF_014170735.1	Escherichia	Escherichia_coli
GCF_014189395.1	Escherichia	Escherichia_coli
GCF_014295275.1	Escherichia	Escherichia_coli
GCF_014295295.1	Escherichia	Escherichia_coli
GCF_014338525.1	Escherichia	Escherichia_coli
GCF_014522225.1	Escherichia	Escherichia_coli
GCF_014522245.1	Escherichia	Escherichia_coli
GCF_014705965.1	Escherichia	Escherichia_coli
GCF_014805805.1	Escherichia	Escherichia_coli
GCF_014825845.1	Escherichia	Escherichia_coli
GCF_014826015.1	Escherichia	Escherichia_coli
GCF_014854575.1	Escherichia	Escherichia_coli
GCF_014854635.1	Escherichia	Escherichia_coli
GCF_014904315.2	Escherichia	Escherichia_coli
GCF_014930915.1	Escherichia	Escherichia_coli
GCF_015136895.1	Escherichia	Escherichia_coli
GCF_015571755.1	Escherichia	Escherichia_coli
GCF_015571835.1	Escherichia	Escherichia_coli
GCF_016026215.1	Escherichia	Escherichia_coli
GCF_016026235.1	Escherichia	Escherichia_coli
GCF_016026335.1	Escherichia	Escherichia_coli
GCF_016026375.1	Escherichia	Escherichia_coli
GCF_016126995.1	Escherichia	Escherichia_coli
GCF_016127695.1	Escherichia	Escherichia_coli
GCF_016403975.2	Escherichia	Escherichia_coli
GCF_016404165.2	Escherichia	Escherichia_coli
GCF_016404325.2	Escherichia	Escherichia_coli
GCF_016432805.1	Escherichia	Escherichia_coli
GCF_016592875.1	Escherichia	Escherichia_coli
GCF_016767775.1	Escherichia	Escherichia_coli
GCF_016776005.1	Escherichia	Escherichia_coli
GCF_016776045.1	Escherichia	Escherichia_coli
GCF_016776205.1	Escherichia	Escherichia_coli
GCF_016776245.1	Escherichia	Escherichia_coli
GCF_016776385.1	Escherichia	Escherichia_coli
GCF_016780415.1	Escherichia	Escherichia_coli
GCF_016803875.1	Escherichia	Escherichia_coli
GCF_016803915.1	Escherichia	Escherichia_coli
GCF_016889045.1	Escherichia	Escherichia_coli
GCF_016889085.1	Escherichia	Escherichia_coli
GCF_016889185.1	Escherichia	Escherichia_coli
GCF_016889265.1	Escherichia	Escherichia_coli
GCF_016889485.1	Escherichia	Escherichia_coli
GCF_016889505.1	Escherichia	Escherichia_coli
GCF_016889525.1	Escherichia	Escherichia_coli
GCF_016889545.1	Escherichia	Escherichia_coli
GCF_016889685.1	Escherichia	Escherichia_coli
GCF_016889845.1	Escherichia	Escherichia_coli
GCF_016890005.1	Escherichia	Escherichia_coli
GCF_016903855.1	Escherichia	Escherichia_coli
GCF_016903915.1	Escherichia	Escherichia_coli
GCF_016903935.1	Escherichia	Escherichia_coli
GCF_016903995.1	Escherichia	Escherichia_coli
GCF_016904055.1	Escherichia	Escherichia_coli
GCF_016904075.1	Escherichia	Escherichia_coli
GCF_016904195.1	Escherichia	Escherichia_coli
GCF_016904395.1	Escherichia	Escherichia_coli
GCF_016904435.1	Escherichia	Escherichia_coli
GCF_016904475.1	Escherichia	Escherichia_coli
GCF_016904495.1	Escherichia	Escherichia_coli
GCF_016904655.1	Escherichia	Escherichia_coli
GCF_016942475.1	Escherichia	Escherichia_coli
GCF_016942505.1	Escherichia	Escherichia_coli
GCF_016942535.1	Escherichia	Escherichia_coli
GCF_016942575.1	Escherichia	Escherichia_coli
GCF_016942595.1	Escherichia	Escherichia_coli
GCF_016942615.1	Escherichia	Escherichia_coli
GCF_016944675.1	Escherichia	Escherichia_coli
GCF_016944695.1	Escherichia	Escherichia_coli
GCF_016944715.1	Escherichia	Escherichia_coli
GCF_016944755.1	Escherichia	Escherichia_coli
GCF_016944775.1	Escherichia	Escherichia_coli
GCF_017161345.1	Escherichia	Escherichia_coli
GCF_017310445.1	Escherichia	Escherichia_coli
GCF_017579865.1	Escherichia	Escherichia_coli
GCF_017603565.1	Escherichia	Escherichia_coli
GCF_017868515.1	Escherichia	Escherichia_coli
GCF_017903455.1	Escherichia	Escherichia_coli
GCF_018141225.1	Escherichia	Escherichia_coli
GCF_018199975.1	Escherichia	Escherichia_coli
GCF_018279085.1	Escherichia	Escherichia_coli
GCF_018279125.1	Escherichia	Escherichia_coli
GCF_018279225.1	Escherichia	Escherichia_coli
GCF_018279585.1	Escherichia	Escherichia_coli
GCF_018316615.1	Escherichia	Escherichia_coli
GCF_018417715.1	Escherichia	Escherichia_coli
GCF_018460065.1	Escherichia	Escherichia_coli
GCF_018628815.1	Escherichia	Escherichia_coli
GCF_018734065.1	Escherichia	Escherichia_coli
GCF_018771545.1	Escherichia	Escherichia_coli
GCF_018884265.1	Escherichia	Escherichia_coli
GCF_018884285.1	Escherichia	Escherichia_coli
GCF_018884305.1	Escherichia	Escherichia_coli
GCF_018884385.1	Escherichia	Escherichia_coli
GCF_018884425.1	Escherichia	Escherichia_coli
GCF_018884465.1	Escherichia	Escherichia_coli
GCF_018884485.1	Escherichia	Escherichia_coli
GCF_018966785.1	Escherichia	Escherichia_coli
GCF_018966845.1	Escherichia	Escherichia_coli
GCF_018972045.1	Escherichia	Escherichia_coli
GCF_018972205.1	Escherichia	Escherichia_coli
GCF_018972245.1	Escherichia	Escherichia_coli
GCF_018988385.1	Escherichia	Escherichia_coli
GCF_019211745.1	Escherichia	Escherichia_coli
GCF_019355455.1	Escherichia	Escherichia_coli
GCF_019375055.2	Escherichia	Escherichia_coli
GCF_019428645.1	Escherichia	Escherichia_coli
GCF_019428705.1	Escherichia	Escherichia_coli
GCF_019428725.1	Escherichia	Escherichia_coli
GCF_019431185.1	Escherichia	Escherichia_coli
GCF_019434375.1	Escherichia	Escherichia_coli
GCF_019443365.1	Escherichia	Escherichia_coli
GCF_019551835.1	Escherichia	Escherichia_coli
GCF_019843995.1	Escherichia	Escherichia_coli
GCF_019890855.1	Escherichia	Escherichia_coli
GCF_019891035.1	Escherichia	Escherichia_coli
GCF_019915545.1	Escherichia	Escherichia_coli
GCF_019969625.1	Escherichia	Escherichia_coli
GCF_019970995.1	Escherichia	Escherichia_coli
GCF_019971035.1	Escherichia	Escherichia_coli
GCF_020034635.1	Escherichia	Escherichia_coli
GCF_020042705.1	Escherichia	Escherichia_coli
GCF_020091645.1	Escherichia	Escherichia_coli
GCF_020149465.1	Escherichia	Escherichia_coli
GCF_020494055.1	Escherichia	Escherichia_coli
GCF_020540945.1	Escherichia	Escherichia_coli
GCF_020540965.1	Escherichia	Escherichia_coli
GCF_020540985.1	Escherichia	Escherichia_coli
GCF_020541025.1	Escherichia	Escherichia_coli
GCF_020616475.1	Escherichia	Escherichia_coli
GCF_020616495.1	Escherichia	Escherichia_coli
GCF_020683045.1	Escherichia	Escherichia_coli
GCF_020683245.1	Escherichia	Escherichia_coli
GCF_020827595.1	Escherichia	Escherichia_coli
GCF_020827615.1	Escherichia	Escherichia_coli
GCF_020827635.1	Escherichia	Escherichia_coli
GCF_020868245.1	Escherichia	Escherichia_coli
GCF_020883235.1	Escherichia	Escherichia_coli
GCF_020883295.1	Escherichia	Escherichia_coli
GCF_020883395.1	Escherichia	Escherichia_coli
GCF_020883515.1	Escherichia	Escherichia_coli
GCF_020886375.2	Escherichia	Escherichia_coli
GCF_020905655.1	Escherichia	Escherichia_coli
GCF_020985225.1	Escherichia	Escherichia_coli
GCF_021089875.1	Escherichia	Escherichia_coli
GCF_021166015.1	Escherichia	Escherichia_coli
GCF_021228975.1	Escherichia	Escherichia_coli
GCF_021441985.1	Escherichia	Escherichia_coli
GCF_021498165.1	Escherichia	Escherichia_coli
GCF_021513335.1	Escherichia	Escherichia_coli
GCF_021534865.1	Escherichia	Escherichia_coli
GCF_021534925.1	Escherichia	Escherichia_coli
GCF_021535005.1	Escherichia	Escherichia_coli
GCF_021559875.1	Escherichia	Escherichia_coli
GCF_021869725.1	Escherichia	Escherichia_coli
GCF_022014695.1	Escherichia	Escherichia_coli
GCF_022023755.1	Escherichia	Escherichia_coli
GCF_022117635.1	Escherichia	Escherichia_coli
GCF_022117655.1	Escherichia	Escherichia_coli
GCF_022220385.1	Escherichia	Escherichia_coli
GCF_022349925.1	Escherichia	Escherichia_coli
GCF_022369175.1	Escherichia	Escherichia_coli
GCF_022453585.1	Escherichia	Escherichia_coli
GCF_022493015.1	Escherichia	Escherichia_coli
GCF_022493115.1	Escherichia	Escherichia_coli
GCF_022493155.1	Escherichia	Escherichia_coli
GCF_022493175.1	Escherichia	Escherichia_coli
GCF_022493195.1	Escherichia	Escherichia_coli
GCF_022493215.1	Escherichia	Escherichia_coli
GCF_022493235.1	Escherichia	Escherichia_coli
GCF_022493275.1	Escherichia	Escherichia_coli
GCF_022493295.1	Escherichia	Escherichia_coli
GCF_022493315.1	Escherichia	Escherichia_coli
GCF_022493335.1	Escherichia	Escherichia_coli
GCF_022493355.1	Escherichia	Escherichia_coli
GCF_022493375.1	Escherichia	Escherichia_coli
GCF_022493435.1	Escherichia	Escherichia_coli
GCF_022493455.1	Escherichia	Escherichia_coli
GCF_022493515.1	Escherichia	Escherichia_coli
GCF_022493535.1	Escherichia	Escherichia_coli
GCF_022493675.1	Escherichia	Escherichia_coli
GCF_022493735.1	Escherichia	Escherichia_coli
GCF_022493795.1	Escherichia	Escherichia_coli
GCF_022493875.1	Escherichia	Escherichia_coli
GCF_022493895.1	Escherichia	Escherichia_coli
GCF_022494075.1	Escherichia	Escherichia_coli
GCF_022494585.1	Escherichia	Escherichia_coli
GCF_022494605.1	Escherichia	Escherichia_coli
GCF_022494665.1	Escherichia	Escherichia_coli
GCF_022494705.1	Escherichia	Escherichia_coli
GCF_022494745.1	Escherichia	Escherichia_coli
GCF_022494785.1	Escherichia	Escherichia_coli
GCF_022514105.1	Escherichia	Escherichia_coli
GCF_022558405.1	Escherichia	Escherichia_coli
GCF_022558625.1	Escherichia	Escherichia_coli
GCF_022558805.1	Escherichia	Escherichia_coli
GCF_022558885.1	Escherichia	Escherichia_coli
GCF_022559025.1	Escherichia	Escherichia_coli
GCF_022559065.1	Escherichia	Escherichia_coli
GCF_022559245.1	Escherichia	Escherichia_coli
GCF_022559265.1	Escherichia	Escherichia_coli
GCF_022559805.1	Escherichia	Escherichia_coli
GCF_022569415.1	Escherichia	Escherichia_coli
GCF_022591215.1	Escherichia	Escherichia_coli
GCF_022605345.1	Escherichia	Escherichia_coli
GCF_022695865.1	Escherichia	Escherichia_coli
GCF_022759765.1	Escherichia	Escherichia_coli
GCF_022759805.1	Escherichia	Escherichia_coli
GCF_022846215.1	Escherichia	Escherichia_coli
GCF_022846255.1	Escherichia	Escherichia_coli
GCF_022964815.1	Escherichia	Escherichia_coli
GCF_022982975.1	Escherichia	Escherichia_coli
GCF_023022925.1	Escherichia	Escherichia_coli
GCF_023100765.1	Escherichia	Escherichia_coli
GCF_023205415.1	Escherichia	Escherichia_coli
GCF_023272775.1	Escherichia	Escherichia_coli
GCF_023373585.1	Escherichia	Escherichia_coli
GCF_023376095.1	Escherichia	Escherichia_coli
GCF_023516075.1	Escherichia	Escherichia_coli
GCF_023516095.1	Escherichia	Escherichia_coli
GCF_023516115.1	Escherichia	Escherichia_coli
GCF_023546845.1	Escherichia	Escherichia_coli
GCF_023612415.1	Escherichia	Escherichia_coli
GCF_023612455.1	Escherichia	Escherichia_coli
GCF_023657915.1	Escherichia	Escherichia_coli
GCF_023657935.1	Escherichia	Escherichia_coli
GCF_023657955.1	Escherichia	Escherichia_coli
GCF_023657975.1	Escherichia	Escherichia_coli
GCF_023657995.1	Escherichia	Escherichia_coli
GCF_023658305.1	Escherichia	Escherichia_coli
GCF_023658345.1	Escherichia	Escherichia_coli
GCF_023658365.1	Escherichia	Escherichia_coli
GCF_023658385.1	Escherichia	Escherichia_coli
GCF_024125695.1	Escherichia	Escherichia_coli
GCF_024223415.1	Escherichia	Escherichia_coli
GCF_024225755.1	Escherichia	Escherichia_coli
GCF_024226085.1	Escherichia	Escherichia_coli
GCF_024298465.1	Escherichia	Escherichia_coli
GCF_024298485.1	Escherichia	Escherichia_coli
GCF_024298565.1	Escherichia	Escherichia_coli
GCF_024298725.1	Escherichia	Escherichia_coli
GCF_024298745.1	Escherichia	Escherichia_coli
GCF_024298945.1	Escherichia	Escherichia_coli
GCF_024300685.1	Escherichia	Escherichia_coli
GCF_024399055.1	Escherichia	Escherichia_coli
GCF_024399595.1	Escherichia	Escherichia_coli
GCF_024496025.1	Escherichia	Escherichia_coli
GCF_024499155.1	Escherichia	Escherichia_coli
GCF_024499175.1	Escherichia	Escherichia_coli
GCF_024499305.1	Escherichia	Escherichia_coli
GCF_024508035.1	Escherichia	Escherichia_coli
GCF_024508055.1	Escherichia	Escherichia_coli
GCF_024579775.1	Escherichia	Escherichia_coli
GCF_024584845.1	Escherichia	Escherichia_coli
GCF_024584865.1	Escherichia	Escherichia_coli
GCF_024584885.1	Escherichia	Escherichia_coli
GCF_024584905.1	Escherichia	Escherichia_coli
GCF_024585005.1	Escherichia	Escherichia_coli
GCF_024585025.1	Escherichia	Escherichia_coli
GCF_024585365.1	Escherichia	Escherichia_coli
GCF_024585385.1	Escherichia	Escherichia_coli
GCF_024585425.1	Escherichia	Escherichia_coli
GCF_024585445.1	Escherichia	Escherichia_coli
GCF_024585485.1	Escherichia	Escherichia_coli
GCF_024585505.1	Escherichia	Escherichia_coli
GCF_024585525.1	Escherichia	Escherichia_coli
GCF_024585545.1	Escherichia	Escherichia_coli
GCF_024585585.1	Escherichia	Escherichia_coli
GCF_024585625.1	Escherichia	Escherichia_coli
GCF_024585665.1	Escherichia	Escherichia_coli
GCF_024585705.1	Escherichia	Escherichia_coli
GCF_024585745.1	Escherichia	Escherichia_coli
GCF_024585785.1	Escherichia	Escherichia_coli
GCF_024585825.1	Escherichia	Escherichia_coli
GCF_024585865.1	Escherichia	Escherichia_coli
GCF_024585925.1	Escherichia	Escherichia_coli
GCF_024585965.1	Escherichia	Escherichia_coli
GCF_900088105.1	Escherichia	Escherichia_coli
GCF_900184875.1	Escherichia	Escherichia_coli
GCF_900474495.1	Escherichia	Escherichia_coli
GCF_900474625.1	Escherichia	Escherichia_coli
GCF_900520285.1	Escherichia	Escherichia_coli
GCF_900635185.1	Escherichia	Escherichia_coli
GCF_900635205.1	Escherichia	Escherichia_coli
GCF_900636075.1	Escherichia	Escherichia_coli
GCF_900636105.1	Escherichia	Escherichia_coli
GCF_900636115.1	Escherichia	Escherichia_coli
GCF_900636125.1	Escherichia	Escherichia_coli
GCF_900636195.1	Escherichia	Escherichia_coli
GCF_900636235.1	Escherichia	Escherichia_coli
GCF_900636245.1	Escherichia	Escherichia_coli
GCF_900636295.1	Escherichia	Escherichia_coli
GCF_900636305.1	Escherichia	Escherichia_coli
GCF_900636795.1	Escherichia	Escherichia_coli
GCF_900747775.1	Escherichia	Escherichia_coli
GCF_900747785.1	Escherichia	Escherichia_coli
GCF_901733115.1	Escherichia	Escherichia_coli
GCF_902705295.2	Escherichia	Escherichia_coli
GCF_902810335.1	Escherichia	Escherichia_coli
GCF_902810375.1	Escherichia	Escherichia_coli
GCF_902810385.1	Escherichia	Escherichia_coli
GCF_902810415.1	Escherichia	Escherichia_coli
GCF_904426485.1	Escherichia	Escherichia_coli
GCF_904711305.1	Escherichia	Escherichia_coli
GCF_904830965.1	Escherichia	Escherichia_coli
GCF_904831825.1	Escherichia	Escherichia_coli
GCF_904831875.1	Escherichia	Escherichia_coli
GCF_904863445.1	Escherichia	Escherichia_coli
GCF_904864635.1	Escherichia	Escherichia_coli
GCF_904866305.1	Escherichia	Escherichia_coli
GCF_905071865.1	Escherichia	Escherichia_coli
GCF_905330275.2	Escherichia	Escherichia_coli
GCF_905330955.2	Escherichia	Escherichia_coli
GCF_905332395.2	Escherichia	Escherichia_coli
GCF_910591805.1	Escherichia	Escherichia_coli
GCF_916098155.1	Escherichia	Escherichia_coli
GCF_916098175.1	Escherichia	Escherichia_coli
GCF_001559615.2	Escherichia	Escherichia_coli
GCF_001559635.1	Escherichia	Escherichia_coli
GCF_000974575.1	Escherichia	Escherichia_coli
GCF_000974885.1	Escherichia	Escherichia_coli
GCF_015534995.1	Escherichia	Escherichia_coli
GCF_000978815.2	Escherichia	Escherichia_coli
GCF_000978845.2	Escherichia	Escherichia_coli
GCF_001695515.1	Escherichia	Escherichia_coli
GCF_001753485.1	Escherichia	Escherichia_coli
GCF_001865295.1	Escherichia	Escherichia_coli
GCF_003722195.1	Escherichia	Escherichia_coli
GCF_003966795.1	Escherichia	Escherichia_coli
GCF_004118915.1	Escherichia	Escherichia_coli
GCF_005037735.1	Escherichia	Escherichia_coli
GCF_009650175.1	Escherichia	Escherichia_coli
GCF_013167135.1	Escherichia	Escherichia_coli
GCF_013167195.1	Escherichia	Escherichia_coli
GCF_013167275.1	Escherichia	Escherichia_coli
GCF_013167315.1	Escherichia	Escherichia_coli
GCF_013167355.1	Escherichia	Escherichia_coli
GCF_013167455.1	Escherichia	Escherichia_coli
GCF_013167475.1	Escherichia	Escherichia_coli
GCF_013167495.1	Escherichia	Escherichia_coli
GCF_013167595.1	Escherichia	Escherichia_coli
GCF_013167735.1	Escherichia	Escherichia_coli
GCF_013167775.1	Escherichia	Escherichia_coli
GCF_013167795.1	Escherichia	Escherichia_coli
GCF_013167875.1	Escherichia	Escherichia_coli
GCF_013168115.1	Escherichia	Escherichia_coli
GCF_013168135.1	Escherichia	Escherichia_coli
GCF_013168155.1	Escherichia	Escherichia_coli
GCF_013168255.1	Escherichia	Escherichia_coli
GCF_013343595.1	Escherichia	Escherichia_coli
GCF_013343635.1	Escherichia	Escherichia_coli
GCF_016458885.1	Escherichia	Escherichia_coli
GCF_016458905.1	Escherichia	Escherichia_coli
GCF_017165255.1	Escherichia	Escherichia_coli
GCF_017165295.1	Escherichia	Escherichia_coli
GCF_017165375.1	Escherichia	Escherichia_coli
GCF_017165395.1	Escherichia	Escherichia_coli
GCF_017165415.1	Escherichia	Escherichia_coli
GCF_017165455.1	Escherichia	Escherichia_coli
GCF_020423165.1	Escherichia	Escherichia_coli
GCF_020423185.1	Escherichia	Escherichia_coli
GCF_020423205.1	Escherichia	Escherichia_coli
GCF_020423225.1	Escherichia	Escherichia_coli
GCF_900149875.1	Escherichia	Escherichia_coli
GCF_900149915.1	Escherichia	Escherichia_coli
GCF_000027125.1	Escherichia	Escherichia_coli
GCF_013167935.1	Escherichia	Escherichia_coli
GCF_013167975.1	Escherichia	Escherichia_coli
GCF_000714595.1	Escherichia	Escherichia_coli
GCF_021559835.1	Escherichia	Escherichia_coli
GCF_000017745.1	Escherichia	Escherichia_coli
GCF_005037805.1	Escherichia	Escherichia_coli
GCF_000014845.1	Escherichia	Escherichia_coli
GCF_000017985.1	Escherichia	Escherichia_coli
GCF_000010485.1	Escherichia	Escherichia_coli
GCF_019754155.1	Escherichia	Escherichia_coli
GCF_002079225.1	Escherichia	Escherichia_coli
GCF_001566335.1	Escherichia	Escherichia_coli
GCF_000026245.1	Escherichia	Escherichia_coli
GCF_000258025.1	Escherichia	Escherichia_coli
GCF_000212715.2	Escherichia	Escherichia_coli
GCF_000262125.1	Escherichia	Escherichia_coli
GCF_000023665.1	Escherichia	Escherichia_coli
GCF_000148605.1	Escherichia	Escherichia_coli
GCF_015571855.1	Escherichia	Escherichia_coli
GCF_015277555.1	Escherichia	Escherichia_coli
GCF_005037815.1	Escherichia	Escherichia_coli
GCF_001650275.1	Escherichia	Escherichia_coli
GCF_001650295.1	Escherichia	Escherichia_coli
GCF_008462425.1	Escherichia	Escherichia_coli
GCF_008727155.1	Escherichia	Escherichia_coli
GCF_008727175.1	Escherichia	Escherichia_coli
GCF_008727195.1	Escherichia	Escherichia_coli
GCF_000986765.1	Escherichia	Escherichia_coli
GCF_003112225.1	Escherichia	Escherichia_coli
GCF_014623225.1	Escherichia	Escherichia_coli
GCF_000803705.1	Escherichia	Escherichia_coli
GCF_001029125.1	Escherichia	Escherichia_coli
GCF_003586045.1	Escherichia	Escherichia_coli
GCF_001021615.1	Escherichia	Escherichia_coli
GCF_001610755.1	Escherichia	Escherichia_coli
GCF_024662075.1	Escherichia	Escherichia_coli
GCF_002741435.1	Escherichia	Escherichia_coli
GCF_009618015.1	Escherichia	Escherichia_coli
GCF_018986835.1	Escherichia	Escherichia_coli
GCF_002741455.1	Escherichia	Escherichia_coli
GCF_002741215.1	Escherichia	Escherichia_coli
GCF_002741595.1	Escherichia	Escherichia_coli
GCF_002741475.1	Escherichia	Escherichia_coli
GCF_021398995.1	Escherichia	Escherichia_coli
GCF_021399015.1	Escherichia	Escherichia_coli
GCF_004771135.1	Escherichia	Escherichia_coli
GCF_006777045.1	Escherichia	Escherichia_coli
GCF_013282315.1	Escherichia	Escherichia_coli
GCF_008124405.1	Escherichia	Escherichia_coli
GCF_015697215.1	Escherichia	Escherichia_coli
GCF_014770655.1	Escherichia	Escherichia_coli
GCF_014770895.1	Escherichia	Escherichia_coli
GCF_014771055.1	Escherichia	Escherichia_coli
GCF_014771275.1	Escherichia	Escherichia_coli
GCF_015571595.1	Escherichia	Escherichia_coli
GCF_017570585.1	Escherichia	Escherichia_coli
GCF_017570605.1	Escherichia	Escherichia_coli
GCF_017570625.1	Escherichia	Escherichia_coli
GCF_017570645.1	Escherichia	Escherichia_coli
GCF_017570685.1	Escherichia	Escherichia_coli
GCF_018986795.1	Escherichia	Escherichia_coli
GCF_019431295.1	Escherichia	Escherichia_coli
GCF_000008865.2	Escherichia	Escherichia_coli
GCF_008926145.1	Escherichia	Escherichia_coli
GCF_009931235.1	Escherichia	Escherichia_coli
GCF_013167435.1	Escherichia	Escherichia_coli
GCF_013167535.1	Escherichia	Escherichia_coli
GCF_005222285.1	Escherichia	Escherichia_coli
GCF_005222445.1	Escherichia	Escherichia_coli
GCF_021166395.1	Escherichia	Escherichia_coli
GCF_000732965.1	Escherichia	Escherichia_coli
GCF_005222345.1	Escherichia	Escherichia_coli
GCF_022869945.1	Escherichia	Escherichia_coli
GCF_013168095.1	Escherichia	Escherichia_coli
GCF_001612495.1	Escherichia	Escherichia_coli
GCF_005221885.1	Escherichia	Escherichia_coli
GCF_000021125.1	Escherichia	Escherichia_coli
GCF_009664305.1	Escherichia	Escherichia_coli
GCF_005221565.1	Escherichia	Escherichia_coli
GCF_005221525.1	Escherichia	Escherichia_coli
GCF_013167515.1	Escherichia	Escherichia_coli
GCF_008926125.1	Escherichia	Escherichia_coli
GCF_017165155.1	Escherichia	Escherichia_coli
GCF_017165435.1	Escherichia	Escherichia_coli
GCF_017165115.1	Escherichia	Escherichia_coli
GCF_017165355.1	Escherichia	Escherichia_coli
GCF_017165315.1	Escherichia	Escherichia_coli
GCF_017164955.1	Escherichia	Escherichia_coli
GCF_017164915.1	Escherichia	Escherichia_coli
GCF_017164995.1	Escherichia	Escherichia_coli
GCF_002208865.2	Escherichia	Escherichia_coli
GCF_000022225.1	Escherichia	Escherichia_coli
GCF_017164795.1	Escherichia	Escherichia_coli
GCF_009664455.1	Escherichia	Escherichia_coli
GCF_013167155.1	Escherichia	Escherichia_coli
GCF_005221745.1	Escherichia	Escherichia_coli
GCF_005221645.1	Escherichia	Escherichia_coli
GCF_005221945.1	Escherichia	Escherichia_coli
GCF_005221865.1	Escherichia	Escherichia_coli
GCF_005221665.1	Escherichia	Escherichia_coli
GCF_005221505.1	Escherichia	Escherichia_coli
GCF_013167335.1	Escherichia	Escherichia_coli
GCF_013167815.1	Escherichia	Escherichia_coli
GCF_013168235.1	Escherichia	Escherichia_coli
GCF_001753505.1	Escherichia	Escherichia_coli
GCF_001753445.1	Escherichia	Escherichia_coli
GCF_001753525.1	Escherichia	Escherichia_coli
GCF_001651965.2	Escherichia	Escherichia_coli
[truncated: 3,464 more rows]

## Sheet: RefSeq
accession	genus	species
GCF_001636425.1	Bacillus	Bacillus acidicola
GCF_014138805.1	Bacillus	Bacillus aerius
GCF_009183655.1	Bacillus	Bacillus aerolatus
GCF_000831655.1	Bacillus	Bacillus aerophilus
GCF_004101925.1	Bacillus	Bacillus aerophilus
GCF_011751595.1	Bacillus	Bacillus albus
GCF_004116025.1	Bacillus	Bacillus albus
GCF_004116065.1	Bacillus	Bacillus albus
GCF_009740005.1	Bacillus	Bacillus albus
GCF_011751575.1	Bacillus	Bacillus albus
GCF_004116415.1	Bacillus	Bacillus albus
GCF_018916635.1	Bacillus	Bacillus albus
GCF_015620945.1	Bacillus	Bacillus albus
GCF_004116085.1	Bacillus	Bacillus albus
GCF_001884185.1	Bacillus	Bacillus albus
GCF_004153665.1	Bacillus	Bacillus albus
GCF_004116035.1	Bacillus	Bacillus albus
GCF_002019795.1	Bacillus	Bacillus alkalicellulosilyticus
GCF_019042735.1	Bacillus	Bacillus alkalicola
GCF_002797415.1	Bacillus	Bacillus alkalisoli
GCF_902500235.1	Bacillus	Bacillus altitudinis
GCF_015160895.1	Bacillus	Bacillus altitudinis
GCF_022803025.1	Bacillus	Bacillus altitudinis
GCF_023823755.1	Bacillus	Bacillus altitudinis
GCF_023502445.1	Bacillus	Bacillus altitudinis
GCF_000225935.1	Bacillus	Bacillus altitudinis
GCF_001431785.1	Bacillus	Bacillus altitudinis
GCF_018128575.1	Bacillus	Bacillus altitudinis
GCF_001908475.1	Bacillus	Bacillus altitudinis
GCF_022819205.1	Bacillus	Bacillus altitudinis
GCF_007671735.1	Bacillus	Bacillus altitudinis
GCF_018128635.1	Bacillus	Bacillus altitudinis
GCF_013307105.1	Bacillus	Bacillus altitudinis
GCF_000691145.1	Bacillus	Bacillus altitudinis
GCF_024262145.1	Bacillus	Bacillus altitudinis
GCF_000949525.1	Bacillus	Bacillus altitudinis
GCF_023714045.1	Bacillus	Bacillus altitudinis
GCF_019355135.1	Bacillus	Bacillus altitudinis
GCF_900188195.1	Bacillus	Bacillus altitudinis
GCF_000299555.2	Bacillus	Bacillus altitudinis
GCF_019037745.1	Bacillus	Bacillus altitudinis
GCF_019164215.1	Bacillus	Bacillus altitudinis
GCF_000972685.1	Bacillus	Bacillus altitudinis
GCF_007681435.1	Bacillus	Bacillus altitudinis
GCF_001700735.1	Bacillus	Bacillus altitudinis
GCF_001029865.1	Bacillus	Bacillus altitudinis
GCF_023373945.1	Bacillus	Bacillus altitudinis
GCF_008180475.1	Bacillus	Bacillus altitudinis
GCF_002753875.2	Bacillus	Bacillus altitudinis
GCF_018128525.1	Bacillus	Bacillus altitudinis
GCF_024134705.1	Bacillus	Bacillus altitudinis
GCF_007681095.1	Bacillus	Bacillus altitudinis
GCF_011067205.1	Bacillus	Bacillus altitudinis
GCF_018128585.1	Bacillus	Bacillus altitudinis
GCF_023714945.1	Bacillus	Bacillus altitudinis
GCF_000789425.2	Bacillus	Bacillus altitudinis
GCF_001191605.1	Bacillus	Bacillus altitudinis
GCF_900119345.1	Bacillus	Bacillus altitudinis
GCF_900094985.1	Bacillus	Bacillus altitudinis
GCF_013283915.1	Bacillus	Bacillus altitudinis
GCF_900156275.1	Bacillus	Bacillus altitudinis
GCF_023714965.1	Bacillus	Bacillus altitudinis
GCF_007923025.1	Bacillus	Bacillus altitudinis
GCF_002443015.2	Bacillus	Bacillus altitudinis
GCF_015846075.1	Bacillus	Bacillus altitudinis
GCF_002741745.1	Bacillus	Bacillus altitudinis
GCF_023554815.1	Bacillus	Bacillus altitudinis
GCF_001431145.1	Bacillus	Bacillus altitudinis
GCF_019039005.1	Bacillus	Bacillus altitudinis
GCF_018128625.1	Bacillus	Bacillus altitudinis
GCF_021654595.1	Bacillus	Bacillus altitudinis
GCF_023714595.1	Bacillus	Bacillus altitudinis
GCF_007676515.1	Bacillus	Bacillus altitudinis
GCF_007676435.1	Bacillus	Bacillus altitudinis
GCF_019036945.1	Bacillus	Bacillus altitudinis
GCF_017161205.1	Bacillus	Bacillus altitudinis
GCF_016767855.1	Bacillus	Bacillus altitudinis
GCF_020521575.1	Bacillus	Bacillus altitudinis
GCF_017948365.1	Bacillus	Bacillus altitudinis
GCF_022570695.1	Bacillus	Bacillus altitudinis
GCF_012844145.1	Bacillus	Bacillus altitudinis
GCF_900411365.1	Bacillus	Bacillus altitudinis
GCF_007681345.1	Bacillus	Bacillus altitudinis
GCF_013131835.1	Bacillus	Bacillus altitudinis
GCF_004563755.2	Bacillus	Bacillus altitudinis
GCF_007681315.1	Bacillus	Bacillus altitudinis
GCF_001457015.1	Bacillus	Bacillus altitudinis
GCF_024380035.1	Bacillus	Bacillus altitudinis
GCF_013391615.1	Bacillus	Bacillus altitudinis
GCF_007681425.1	Bacillus	Bacillus altitudinis
GCF_007681245.1	Bacillus	Bacillus altitudinis
GCF_024397295.1	Bacillus	Bacillus altitudinis
GCF_007682105.1	Bacillus	Bacillus altitudinis
GCF_901542325.1	Bacillus	Bacillus altitudinis
GCF_023525275.1	Bacillus	Bacillus altitudinis
GCF_018361385.1	Bacillus	Bacillus altitudinis
GCF_018128565.1	Bacillus	Bacillus altitudinis
GCF_010747395.1	Bacillus	Bacillus altitudinis
GCF_003284495.1	Bacillus	Bacillus altitudinis
GCF_002797105.1	Bacillus	Bacillus altitudinis
GCF_006007905.1	Bacillus	Bacillus altitudinis
GCF_008764185.1	Bacillus	Bacillus altitudinis
GCF_019311265.1	Bacillus	Bacillus altitudinis
GCF_005849435.1	Bacillus	Bacillus altitudinis
GCF_016785155.1	Bacillus	Bacillus altitudinis
GCF_002571755.1	Bacillus	Bacillus altitudinis
GCF_001896335.1	Bacillus	Bacillus altitudinis
GCF_022700755.1	Bacillus	Bacillus altitudinis
GCF_013391605.1	Bacillus	Bacillus altitudinis
GCF_019037255.1	Bacillus	Bacillus altitudinis
GCF_003217715.1	Bacillus	Bacillus altitudinis
GCF_000828455.1	Bacillus	Bacillus altitudinis
GCF_002042895.1	Bacillus	Bacillus altitudinis
GCF_003064485.1	Bacillus	Bacillus altitudinis
GCF_001543165.1	Bacillus	Bacillus altitudinis
GCF_016807685.1	Bacillus	Bacillus altitudinis
GCF_024507855.1	Bacillus	Bacillus altitudinis
GCF_003160715.1	Bacillus	Bacillus altitudinis
GCF_024362715.1	Bacillus	Bacillus altitudinis
GCF_019149285.1	Bacillus	Bacillus altitudinis
GCF_021654615.1	Bacillus	Bacillus altitudinis
GCF_000948175.1	Bacillus	Bacillus alveayuensis
GCF_014930895.1	Bacillus	Bacillus amyloliquefaciens
GCF_001593765.1	Bacillus	Bacillus amyloliquefaciens
GCF_000784675.1	Bacillus	Bacillus amyloliquefaciens
GCF_018223605.1	Bacillus	Bacillus amyloliquefaciens
GCF_003312895.1	Bacillus	Bacillus amyloliquefaciens
GCF_017815555.1	Bacillus	Bacillus amyloliquefaciens
GCF_001077735.1	Bacillus	Bacillus amyloliquefaciens
GCF_019880425.1	Bacillus	Bacillus amyloliquefaciens
GCF_001431285.1	Bacillus	Bacillus amyloliquefaciens
GCF_000747705.1	Bacillus	Bacillus amyloliquefaciens
GCF_020256445.1	Bacillus	Bacillus amyloliquefaciens
GCF_011317125.1	Bacillus	Bacillus amyloliquefaciens
GCF_001469685.1	Bacillus	Bacillus amyloliquefaciens
GCF_014791945.1	Bacillus	Bacillus amyloliquefaciens
GCF_003868675.1	Bacillus	Bacillus amyloliquefaciens
GCF_001922005.1	Bacillus	Bacillus amyloliquefaciens
GCF_011421515.1	Bacillus	Bacillus amyloliquefaciens
GCF_017357905.1	Bacillus	Bacillus amyloliquefaciens
GCF_007827165.1	Bacillus	Bacillus amyloliquefaciens
GCF_019459645.1	Bacillus	Bacillus amyloliquefaciens
GCF_004804235.1	Bacillus	Bacillus amyloliquefaciens
GCF_018791865.1	Bacillus	Bacillus amyloliquefaciens
GCF_001587325.1	Bacillus	Bacillus amyloliquefaciens
GCF_023115375.1	Bacillus	Bacillus amyloliquefaciens
GCF_022492915.1	Bacillus	Bacillus amyloliquefaciens
GCF_004006115.1	Bacillus	Bacillus amyloliquefaciens
GCF_015880875.1	Bacillus	Bacillus amyloliquefaciens
GCF_001866745.1	Bacillus	Bacillus amyloliquefaciens
GCF_001587435.1	Bacillus	Bacillus amyloliquefaciens
GCF_000750045.1	Bacillus	Bacillus amyloliquefaciens
GCF_018363035.1	Bacillus	Bacillus amyloliquefaciens
GCF_024653145.1	Bacillus	Bacillus amyloliquefaciens
GCF_020971785.1	Bacillus	Bacillus amyloliquefaciens
GCF_013346175.1	Bacillus	Bacillus amyloliquefaciens
GCF_900245865.1	Bacillus	Bacillus amyloliquefaciens
GCF_001286965.1	Bacillus	Bacillus amyloliquefaciens
GCF_013122255.1	Bacillus	Bacillus amyloliquefaciens
GCF_001286945.1	Bacillus	Bacillus amyloliquefaciens
GCF_008017625.1	Bacillus	Bacillus amyloliquefaciens
GCF_000204275.1	Bacillus	Bacillus amyloliquefaciens
GCF_001278635.1	Bacillus	Bacillus amyloliquefaciens
GCF_000465655.1	Bacillus	Bacillus amyloliquefaciens
GCF_000835145.1	Bacillus	Bacillus amyloliquefaciens
GCF_000469015.2	Bacillus	Bacillus amyloliquefaciens
GCF_011754125.1	Bacillus	Bacillus amyloliquefaciens
GCF_000559145.1	Bacillus	Bacillus amyloliquefaciens
GCF_007923205.1	Bacillus	Bacillus amyloliquefaciens
GCF_002864145.1	Bacillus	Bacillus amyloliquefaciens
GCF_001586105.1	Bacillus	Bacillus amyloliquefaciens
GCF_013346215.1	Bacillus	Bacillus amyloliquefaciens
GCF_024452365.1	Bacillus	Bacillus amyloliquefaciens
GCF_023757615.1	Bacillus	Bacillus amyloliquefaciens
GCF_019093835.1	Bacillus	Bacillus amyloliquefaciens
GCF_002209305.1	Bacillus	Bacillus amyloliquefaciens
GCF_000817575.1	Bacillus	Bacillus amyloliquefaciens
GCF_001874385.1	Bacillus	Bacillus amyloliquefaciens
GCF_001617995.1	Bacillus	Bacillus amyloliquefaciens
GCF_017824715.1	Bacillus	Bacillus amyloliquefaciens
GCF_019880325.1	Bacillus	Bacillus amyloliquefaciens
GCF_007362635.1	Bacillus	Bacillus amyloliquefaciens
GCF_014840205.2	Bacillus	Bacillus amyloliquefaciens
GCF_019396925.1	Bacillus	Bacillus amyloliquefaciens
GCF_001294785.1	Bacillus	Bacillus amyloliquefaciens
GCF_013346285.1	Bacillus	Bacillus amyloliquefaciens
GCF_020311635.1	Bacillus	Bacillus amyloliquefaciens
GCF_022559645.1	Bacillus	Bacillus amyloliquefaciens
GCF_017948535.1	Bacillus	Bacillus amyloliquefaciens
GCF_020536055.1	Bacillus	Bacillus amyloliquefaciens
GCF_001619745.1	Bacillus	Bacillus amyloliquefaciens
GCF_024653525.1	Bacillus	Bacillus amyloliquefaciens
GCF_001596755.1	Bacillus	Bacillus amyloliquefaciens
GCF_001483885.1	Bacillus	Bacillus amyloliquefaciens
GCF_014622745.1	Bacillus	Bacillus amyloliquefaciens
GCF_002173635.1	Bacillus	Bacillus amyloliquefaciens
GCF_003149695.1	Bacillus	Bacillus amyloliquefaciens
GCF_013346105.1	Bacillus	Bacillus amyloliquefaciens
GCF_007845085.1	Bacillus	Bacillus amyloliquefaciens
GCF_023238285.1	Bacillus	Bacillus amyloliquefaciens
GCF_009933355.1	Bacillus	Bacillus amyloliquefaciens
GCF_023714985.1	Bacillus	Bacillus amyloliquefaciens
GCF_000330805.1	Bacillus	Bacillus amyloliquefaciens
GCF_017603845.1	Bacillus	Bacillus amyloliquefaciens
GCF_015845485.1	Bacillus	Bacillus amyloliquefaciens
GCF_004804245.1	Bacillus	Bacillus amyloliquefaciens
GCF_007844995.1	Bacillus	Bacillus amyloliquefaciens
GCF_020176805.1	Bacillus	Bacillus amyloliquefaciens
GCF_015999565.1	Bacillus	Bacillus amyloliquefaciens
GCF_024653545.1	Bacillus	Bacillus amyloliquefaciens
GCF_021128895.1	Bacillus	Bacillus amyloliquefaciens
GCF_014854735.1	Bacillus	Bacillus amyloliquefaciens
GCF_018502525.1	Bacillus	Bacillus amyloliquefaciens
GCF_013341255.1	Bacillus	Bacillus amyloliquefaciens
GCF_000494835.1	Bacillus	Bacillus amyloliquefaciens
GCF_000196735.1	Bacillus	Bacillus amyloliquefaciens
GCF_002024555.1	Bacillus	Bacillus amyloliquefaciens
GCF_005048195.1	Bacillus	Bacillus amyloliquefaciens
GCF_003382375.1	Bacillus	Bacillus amyloliquefaciens
GCF_022832415.1	Bacillus	Bacillus amyloliquefaciens
GCF_000195515.1	Bacillus	Bacillus amyloliquefaciens
GCF_000508265.1	Bacillus	Bacillus amyloliquefaciens
GCF_013346305.1	Bacillus	Bacillus amyloliquefaciens
GCF_013346165.1	Bacillus	Bacillus amyloliquefaciens
GCF_001593785.1	Bacillus	Bacillus amyloliquefaciens
GCF_022833015.1	Bacillus	Bacillus amyloliquefaciens
GCF_019458745.1	Bacillus	Bacillus amyloliquefaciens
GCF_024653455.1	Bacillus	Bacillus amyloliquefaciens
GCF_019880285.1	Bacillus	Bacillus amyloliquefaciens
GCF_004421045.1	Bacillus	Bacillus amyloliquefaciens
GCF_020179775.1	Bacillus	Bacillus amyloliquefaciens
GCF_001672615.1	Bacillus	Bacillus amyloliquefaciens
GCF_008824205.1	Bacillus	Bacillus amyloliquefaciens
GCF_013423695.1	Bacillus	Bacillus amyloliquefaciens
GCF_019458775.1	Bacillus	Bacillus amyloliquefaciens
GCF_019997305.1	Bacillus	Bacillus amyloliquefaciens
GCF_024138555.1	Bacillus	Bacillus amyloliquefaciens
GCF_008808015.1	Bacillus	Bacillus amyloliquefaciens
GCF_008017555.1	Bacillus	Bacillus amyloliquefaciens
GCF_024653505.1	Bacillus	Bacillus amyloliquefaciens
GCF_000221645.1	Bacillus	Bacillus amyloliquefaciens
GCF_023920185.1	Bacillus	Bacillus amyloliquefaciens
GCF_023278425.1	Bacillus	Bacillus amyloliquefaciens
GCF_019856555.1	Bacillus	Bacillus amyloliquefaciens
GCF_003546075.1	Bacillus	Bacillus amyloliquefaciens
GCF_024539575.1	Bacillus	Bacillus amyloliquefaciens
GCF_013328835.1	Bacillus	Bacillus amyloliquefaciens
GCF_000242855.2	Bacillus	Bacillus amyloliquefaciens
GCF_001687185.1	Bacillus	Bacillus amyloliquefaciens
GCF_017592865.1	Bacillus	Bacillus amyloliquefaciens
GCF_024706495.1	Bacillus	Bacillus amyloliquefaciens
GCF_008534375.1	Bacillus	Bacillus amyloliquefaciens
GCF_014792065.1	Bacillus	Bacillus amyloliquefaciens
GCF_013346225.1	Bacillus	Bacillus amyloliquefaciens
GCF_013346205.1	Bacillus	Bacillus amyloliquefaciens
GCF_001705195.1	Bacillus	Bacillus amyloliquefaciens
GCF_008017565.1	Bacillus	Bacillus amyloliquefaciens
GCF_024168855.1	Bacillus	Bacillus amyloliquefaciens
GCF_001889285.1	Bacillus	Bacillus amyloliquefaciens
GCF_013346265.1	Bacillus	Bacillus amyloliquefaciens
GCF_003337795.1	Bacillus	Bacillus amyloliquefaciens
GCF_011440355.1	Bacillus	Bacillus amyloliquefaciens
GCF_003149715.1	Bacillus	Bacillus amyloliquefaciens
GCF_024539565.1	Bacillus	Bacillus amyloliquefaciens
GCF_900156245.1	Bacillus	Bacillus amyloliquefaciens
GCF_001558705.1	Bacillus	Bacillus amyloliquefaciens
GCF_021233135.1	Bacillus	Bacillus amyloliquefaciens
GCF_003149795.1	Bacillus	Bacillus amyloliquefaciens
GCF_001244735.1	Bacillus	Bacillus andreraoultii
GCF_902375605.1	Bacillus	Bacillus andreraoultii
GCF_009806695.1	Bacillus	Bacillus anthracis
GCF_900014345.1	Bacillus	Bacillus anthracis
GCF_004328845.1	Bacillus	Bacillus anthracis
GCF_022221165.1	Bacillus	Bacillus anthracis
GCF_000782895.1	Bacillus	Bacillus anthracis
GCF_000697535.2	Bacillus	Bacillus anthracis
GCF_022220965.1	Bacillus	Bacillus anthracis
GCF_001273025.1	Bacillus	Bacillus anthracis
GCF_012273375.1	Bacillus	Bacillus anthracis
GCF_009669125.1	Bacillus	Bacillus anthracis
GCF_001683215.1	Bacillus	Bacillus anthracis
GCF_000167275.1	Bacillus	Bacillus anthracis
GCF_003367985.1	Bacillus	Bacillus anthracis
GCF_009872905.1	Bacillus	Bacillus anthracis
GCF_000521345.1	Bacillus	Bacillus anthracis
GCF_001273105.1	Bacillus	Bacillus anthracis
GCF_022221285.1	Bacillus	Bacillus anthracis
GCF_000793565.1	Bacillus	Bacillus anthracis
GCF_003335125.1	Bacillus	Bacillus anthracis
GCF_022221205.1	Bacillus	Bacillus anthracis
GCF_001015025.1	Bacillus	Bacillus anthracis
GCF_000742875.1	Bacillus	Bacillus anthracis
GCF_000793545.1	Bacillus	Bacillus anthracis
GCF_017814355.1	Bacillus	Bacillus anthracis
GCF_000181995.1	Bacillus	Bacillus anthracis
GCF_000167295.1	Bacillus	Bacillus anthracis
GCF_022221145.1	Bacillus	Bacillus anthracis
GCF_009872955.1	Bacillus	Bacillus anthracis
GCF_017814565.1	Bacillus	Bacillus anthracis
GCF_001276995.1	Bacillus	Bacillus anthracis
GCF_017814115.1	Bacillus	Bacillus anthracis
GCF_009872925.1	Bacillus	Bacillus anthracis
GCF_017814175.1	Bacillus	Bacillus anthracis
GCF_022221125.1	Bacillus	Bacillus anthracis
GCF_000558965.1	Bacillus	Bacillus anthracis
GCF_002550475.1	Bacillus	Bacillus anthracis
GCF_900014375.1	Bacillus	Bacillus anthracis
GCF_002025275.1	Bacillus	Bacillus anthracis
GCF_003410355.1	Bacillus	Bacillus anthracis
GCF_000181915.1	Bacillus	Bacillus anthracis
GCF_000181675.2	Bacillus	Bacillus anthracis
GCF_001883895.1	Bacillus	Bacillus anthracis
GCF_000512835.2	Bacillus	Bacillus anthracis
GCF_002525765.1	Bacillus	Bacillus anthracis
GCF_014249775.1	Bacillus	Bacillus anthracis
GCF_000021445.1	Bacillus	Bacillus anthracis
GCF_017813825.1	Bacillus	Bacillus anthracis
GCF_000359465.1	Bacillus	Bacillus anthracis
GCF_000832635.1	Bacillus	Bacillus anthracis
GCF_017813945.1	Bacillus	Bacillus anthracis
GCF_000742315.1	Bacillus	Bacillus anthracis
GCF_014712215.1	Bacillus	Bacillus anthracis
GCF_009872775.1	Bacillus	Bacillus anthracis
GCF_022221025.1	Bacillus	Bacillus anthracis
GCF_017814215.1	Bacillus	Bacillus anthracis
GCF_001654475.1	Bacillus	Bacillus anthracis
GCF_000181935.1	Bacillus	Bacillus anthracis
GCF_000559005.1	Bacillus	Bacillus anthracis
GCF_022220985.1	Bacillus	Bacillus anthracis
GCF_009872715.1	Bacillus	Bacillus anthracis
GCF_002525785.1	Bacillus	Bacillus anthracis
GCF_000319715.1	Bacillus	Bacillus anthracis
GCF_000833275.1	Bacillus	Bacillus anthracis
GCF_009669165.1	Bacillus	Bacillus anthracis
GCF_017814155.1	Bacillus	Bacillus anthracis
GCF_002208785.1	Bacillus	Bacillus anthracis
GCF_000782905.1	Bacillus	Bacillus anthracis
GCF_000782875.1	Bacillus	Bacillus anthracis
GCF_009872995.1	Bacillus	Bacillus anthracis
GCF_021014295.1	Bacillus	Bacillus anthracis
GCF_003368005.1	Bacillus	Bacillus anthracis
GCF_009872805.1	Bacillus	Bacillus anthracis
GCF_017814405.1	Bacillus	Bacillus anthracis
GCF_000832965.1	Bacillus	Bacillus anthracis
GCF_002525705.1	Bacillus	Bacillus anthracis
GCF_928858765.1	Bacillus	Bacillus anthracis
GCF_003064005.1	Bacillus	Bacillus anthracis
GCF_001273005.1	Bacillus	Bacillus anthracis
GCF_000167235.1	Bacillus	Bacillus anthracis
GCF_022220605.1	Bacillus	Bacillus anthracis
GCF_928858585.1	Bacillus	Bacillus anthracis
GCF_001029875.1	Bacillus	Bacillus anthracis
GCF_022014755.1	Bacillus	Bacillus anthracis
GCF_003227955.1	Bacillus	Bacillus anthracis
GCF_002019425.1	Bacillus	Bacillus anthracis
GCF_000783035.1	Bacillus	Bacillus anthracis
GCF_009669105.1	Bacillus	Bacillus anthracis
GCF_000832725.1	Bacillus	Bacillus anthracis
GCF_002025415.1	Bacillus	Bacillus anthracis
GCF_009872855.1	Bacillus	Bacillus anthracis
GCF_001277085.1	Bacillus	Bacillus anthracis
GCF_000986915.1	Bacillus	Bacillus anthracis
GCF_017814385.1	Bacillus	Bacillus anthracis
GCF_002896655.1	Bacillus	Bacillus anthracis
GCF_022221305.1	Bacillus	Bacillus anthracis
GCF_000783095.1	Bacillus	Bacillus anthracis
GCF_000697515.2	Bacillus	Bacillus anthracis
GCF_022220945.1	Bacillus	Bacillus anthracis
GCF_017963425.1	Bacillus	Bacillus anthracis
GCF_001683095.1	Bacillus	Bacillus anthracis
GCF_009669275.1	Bacillus	Bacillus anthracis
GCF_022220505.1	Bacillus	Bacillus anthracis
GCF_002025395.1	Bacillus	Bacillus anthracis
GCF_000740925.2	Bacillus	Bacillus anthracis
GCF_900014365.1	Bacillus	Bacillus anthracis
GCF_009872985.1	Bacillus	Bacillus anthracis
GCF_002025335.1	Bacillus	Bacillus anthracis
GCF_003063945.1	Bacillus	Bacillus anthracis
GCF_017813805.1	Bacillus	Bacillus anthracis
GCF_022221005.1	Bacillus	Bacillus anthracis
GCF_002025345.1	Bacillus	Bacillus anthracis
GCF_002896695.1	Bacillus	Bacillus anthracis
GCF_900014335.1	Bacillus	Bacillus anthracis
GCF_022220905.1	Bacillus	Bacillus anthracis
GCF_017814305.1	Bacillus	Bacillus anthracis
GCF_928865485.1	Bacillus	Bacillus anthracis
GCF_009669235.1	Bacillus	Bacillus anthracis
GCF_000697555.1	Bacillus	Bacillus anthracis
GCF_000832465.1	Bacillus	Bacillus anthracis
GCF_928869835.1	Bacillus	Bacillus anthracis
GCF_001683155.1	Bacillus	Bacillus anthracis
GCF_017814055.1	Bacillus	Bacillus anthracis
GCF_000359425.1	Bacillus	Bacillus anthracis
GCF_001883885.1	Bacillus	Bacillus anthracis
GCF_001543225.1	Bacillus	Bacillus anthracis
GCF_009669135.1	Bacillus	Bacillus anthracis
GCF_000832565.1	Bacillus	Bacillus anthracis
GCF_000793525.1	Bacillus	Bacillus anthracis
GCF_003345105.1	Bacillus	Bacillus anthracis
GCF_009872795.1	Bacillus	Bacillus anthracis
GCF_009831485.1	Bacillus	Bacillus anthracis
GCF_012273355.1	Bacillus	Bacillus anthracis
GCF_022221225.1	Bacillus	Bacillus anthracis
GCF_022221045.1	Bacillus	Bacillus anthracis
GCF_003063965.1	Bacillus	Bacillus anthracis
GCF_003063985.1	Bacillus	Bacillus anthracis
GCF_024396775.1	Bacillus	Bacillus anthracis
GCF_002980615.3	Bacillus	Bacillus anthracis
GCF_000743805.1	Bacillus	Bacillus anthracis
GCF_009669045.1	Bacillus	Bacillus anthracis
GCF_000583105.1	Bacillus	Bacillus anthracis
GCF_009806655.1	Bacillus	Bacillus anthracis
GCF_000008445.1	Bacillus	Bacillus anthracis
GCF_002277915.1	Bacillus	Bacillus anthracis
GCF_009872875.1	Bacillus	Bacillus anthracis
GCF_900011745.1	Bacillus	Bacillus anthracis
GCF_001683195.1	Bacillus	Bacillus anthracis
GCF_017814515.1	Bacillus	Bacillus anthracis
GCF_017813975.1	Bacillus	Bacillus anthracis
GCF_022220525.1	Bacillus	Bacillus anthracis
GCF_000310045.1	Bacillus	Bacillus anthracis
GCF_022221185.1	Bacillus	Bacillus anthracis
GCF_009872675.1	Bacillus	Bacillus anthracis
GCF_000534935.2	Bacillus	Bacillus anthracis
GCF_000783115.1	Bacillus	Bacillus anthracis
GCF_000725325.1	Bacillus	Bacillus anthracis
GCF_022221325.1	Bacillus	Bacillus anthracis
GCF_022221245.1	Bacillus	Bacillus anthracis
GCF_000783235.1	Bacillus	Bacillus anthracis
GCF_017814105.1	Bacillus	Bacillus anthracis
GCF_009872685.1	Bacillus	Bacillus anthracis
GCF_017963445.1	Bacillus	Bacillus anthracis
GCF_002896585.1	Bacillus	Bacillus anthracis
GCF_002525715.1	Bacillus	Bacillus anthracis
GCF_014466795.1	Bacillus	Bacillus anthracis
GCF_016484455.1	Bacillus	Bacillus anthracis
GCF_012273335.1	Bacillus	Bacillus anthracis
GCF_000181835.1	Bacillus	Bacillus anthracis
GCF_022014775.1	Bacillus	Bacillus anthracis
GCF_009669265.1	Bacillus	Bacillus anthracis
GCF_001936375.1	Bacillus	Bacillus anthracis
GCF_001683065.1	Bacillus	Bacillus anthracis
GCF_003045745.2	Bacillus	Bacillus anthracis
GCF_002570225.1	Bacillus	Bacillus anthracis
GCF_022220665.1	Bacillus	Bacillus anthracis
GCF_000832785.1	Bacillus	Bacillus anthracis
GCF_017813875.1	Bacillus	Bacillus anthracis
GCF_022221265.1	Bacillus	Bacillus anthracis
GCF_009872895.1	Bacillus	Bacillus anthracis
GCF_000831505.1	Bacillus	Bacillus anthracis
GCF_022220585.1	Bacillus	Bacillus anthracis
GCF_012273315.1	Bacillus	Bacillus anthracis
GCF_009669055.1	Bacillus	Bacillus anthracis
GCF_014712235.1	Bacillus	Bacillus anthracis
GCF_022220925.1	Bacillus	Bacillus anthracis
GCF_022014795.1	Bacillus	Bacillus anthracis
GCF_001990245.1	Bacillus	Bacillus anthracis
GCF_009669065.1	Bacillus	Bacillus anthracis
GCF_013349165.1	Bacillus	Bacillus anthracis
GCF_017814225.1	Bacillus	Bacillus anthracis
GCF_000258885.1	Bacillus	Bacillus anthracis
GCF_000832505.1	Bacillus	Bacillus anthracis
GCF_008087155.1	Bacillus	Bacillus anthracis
GCF_002896665.1	Bacillus	Bacillus anthracis
GCF_009872635.1	Bacillus	Bacillus anthracis
GCF_006088855.1	Bacillus	Bacillus anthracis
GCF_000833065.1	Bacillus	Bacillus anthracis
GCF_000743825.1	Bacillus	Bacillus anthracis
GCF_900013475.1	Bacillus	Bacillus anthracis
GCF_002025455.1	Bacillus	Bacillus anthracis
GCF_001835485.1	Bacillus	Bacillus anthracis
GCF_009872725.1	Bacillus	Bacillus anthracis
GCF_009669225.1	Bacillus	Bacillus anthracis
GCF_022221105.1	Bacillus	Bacillus anthracis
GCF_001758315.1	Bacillus	Bacillus anthracis
GCF_000875715.1	Bacillus	Bacillus anthracis
GCF_009806595.1	Bacillus	Bacillus anthracis
GCF_022221085.1	Bacillus	Bacillus anthracis
GCF_019693235.1	Bacillus	Bacillus anthracis
GCF_009872975.1	Bacillus	Bacillus anthracis
GCF_017814095.1	Bacillus	Bacillus anthracis
GCF_002896595.1	Bacillus	Bacillus anthracis
GCF_000295695.2	Bacillus	Bacillus anthracis
GCF_017813995.1	Bacillus	Bacillus anthracis
GCF_000512775.2	Bacillus	Bacillus anthracis
GCF_009669025.1	Bacillus	Bacillus anthracis
GCF_009669005.1	Bacillus	Bacillus anthracis
GCF_002025265.1	Bacillus	Bacillus anthracis
GCF_017813815.1	Bacillus	Bacillus anthracis
GCF_003064045.1	Bacillus	Bacillus anthracis
GCF_000007845.1	Bacillus	Bacillus anthracis
GCF_022220625.1	Bacillus	Bacillus anthracis
GCF_000833125.1	Bacillus	Bacillus anthracis
GCF_017813925.1	Bacillus	Bacillus anthracis
GCF_009806635.1	Bacillus	Bacillus anthracis
GCF_000832665.1	Bacillus	Bacillus anthracis
GCF_000783195.1	Bacillus	Bacillus anthracis
GCF_017814375.1	Bacillus	Bacillus anthracis
GCF_000008165.1	Bacillus	Bacillus anthracis
GCF_020686345.1	Bacillus	Bacillus anthracis
GCF_017814075.1	Bacillus	Bacillus anthracis
GCF_000182055.1	Bacillus	Bacillus anthracis
GCF_017814285.1	Bacillus	Bacillus anthracis
GCF_017814555.1	Bacillus	Bacillus anthracis
GCF_001273065.1	Bacillus	Bacillus anthracis
GCF_022220545.1	Bacillus	Bacillus anthracis
GCF_002007035.1	Bacillus	Bacillus anthracis
GCF_000986935.1	Bacillus	Bacillus anthracis
GCF_017963435.1	Bacillus	Bacillus anthracis
GCF_001677305.1	Bacillus	Bacillus anthracis
GCF_002525695.1	Bacillus	Bacillus anthracis
GCF_021390035.1	Bacillus	Bacillus anthracis
GCF_000832425.1	Bacillus	Bacillus anthracis
GCF_018222265.1	Bacillus	Bacillus anthracis
GCF_024396795.1	Bacillus	Bacillus anthracis
GCF_000167315.1	Bacillus	Bacillus anthracis
GCF_002025435.1	Bacillus	Bacillus anthracis
GCF_009872815.1	Bacillus	Bacillus anthracis
GCF_003410255.1	Bacillus	Bacillus anthracis
GCF_001273145.1	Bacillus	Bacillus anthracis
GCF_009831675.1	Bacillus	Bacillus anthracis
GCF_002896635.1	Bacillus	Bacillus anthracis
GCF_009831565.1	Bacillus	Bacillus anthracis
GCF_000782975.1	Bacillus	Bacillus anthracis
GCF_000783155.1	Bacillus	Bacillus anthracis
GCF_002025375.1	Bacillus	Bacillus anthracis
GCF_000782995.1	Bacillus	Bacillus anthracis
GCF_009669205.1	Bacillus	Bacillus anthracis
GCF_001277955.1	Bacillus	Bacillus anthracis
GCF_017814495.1	Bacillus	Bacillus anthracis
GCF_001683295.1	Bacillus	Bacillus anthracis
GCF_017814535.1	Bacillus	Bacillus anthracis
GCF_023824055.1	Bacillus	Bacillus anthracis
GCF_022220685.1	Bacillus	Bacillus anthracis
GCF_017814475.1	Bacillus	Bacillus anthracis
GCF_000783165.1	Bacillus	Bacillus anthracis
GCF_017813895.1	Bacillus	Bacillus anthracis
GCF_022221065.1	Bacillus	Bacillus anthracis
GCF_001273045.1	Bacillus	Bacillus anthracis
GCF_000832585.1	Bacillus	Bacillus anthracis
GCF_009669145.1	Bacillus	Bacillus anthracis
GCF_000167335.1	Bacillus	Bacillus anthracis
GCF_001683135.1	Bacillus	Bacillus anthracis
GCF_009806615.1	Bacillus	Bacillus anthracis
GCF_022220645.1	Bacillus	Bacillus anthracis
GCF_001273125.1	Bacillus	Bacillus anthracis
GCF_000742895.1	Bacillus	Bacillus anthracis
GCF_000742655.1	Bacillus	Bacillus anthracis
GCF_003064015.1	Bacillus	Bacillus anthracis
GCF_000558985.1	Bacillus	Bacillus anthracis
GCF_002024565.1	Bacillus	Bacillus anthracis
GCF_000359445.1	Bacillus	Bacillus anthracis
GCF_000742695.1	Bacillus	Bacillus anthracis
GCF_022059355.1	Bacillus	Bacillus anthracis
GCF_006742565.1	Bacillus	Bacillus anthracis
GCF_000832745.1	Bacillus	Bacillus anthracis
GCF_001683175.1	Bacillus	Bacillus anthracis
GCF_017814195.1	Bacillus	Bacillus anthracis
GCF_000732465.1	Bacillus	Bacillus anthracis
GCF_009831545.1	Bacillus	Bacillus anthracis
GCF_000783055.1	Bacillus	Bacillus anthracis
GCF_002566425.1	Bacillus	Bacillus anthracis
GCF_013349185.1	Bacillus	Bacillus anthracis
GCF_009873035.1	Bacillus	Bacillus anthracis
GCF_000219895.1	Bacillus	Bacillus anthracis
GCF_000832445.1	Bacillus	Bacillus anthracis
GCF_017813915.1	Bacillus	Bacillus anthracis
GCF_002233635.1	Bacillus	Bacillus anthracis
GCF_014466805.1	Bacillus	Bacillus anthracis
GCF_900013465.1	Bacillus	Bacillus anthracis
GCF_017814325.1	Bacillus	Bacillus anthracis
GCF_000167255.1	Bacillus	Bacillus anthracis
GCF_000783215.1	Bacillus	Bacillus anthracis
GCF_017814005.1	Bacillus	Bacillus anthracis
GCF_014903775.1	Bacillus	Bacillus anthracis
GCF_002525775.1	Bacillus	Bacillus anthracis
GCF_000783015.1	Bacillus	Bacillus anthracis
GCF_009831645.1	Bacillus	Bacillus anthracis
GCF_002896575.1	Bacillus	Bacillus anthracis
GCF_900012555.1	Bacillus	Bacillus anthracis
GCF_017814035.1	Bacillus	Bacillus anthracis
GCF_003064085.1	Bacillus	Bacillus anthracis
GCF_001273085.1	Bacillus	Bacillus anthracis
GCF_001683275.1	Bacillus	Bacillus anthracis
GCF_000783075.1	Bacillus	Bacillus anthracis
GCF_016484445.1	Bacillus	Bacillus anthracis
GCF_013349245.1	Bacillus	Bacillus anthracis
GCF_017814255.1	Bacillus	Bacillus anthracis
GCF_001683235.1	Bacillus	Bacillus anthracis
GCF_022220565.1	Bacillus	Bacillus anthracis
GCF_009872735.1	Bacillus	Bacillus anthracis
GCF_001683255.1	Bacillus	Bacillus anthracis
GCF_003063925.1	Bacillus	Bacillus anthracis
GCF_000782885.1	Bacillus	Bacillus anthracis
GCF_000783135.1	Bacillus	Bacillus anthracis
GCF_000022865.1	Bacillus	Bacillus anthracis
GCF_900014355.1	Bacillus	Bacillus anthracis
GCF_000278385.1	Bacillus	Bacillus anthracis
GCF_009806675.1	Bacillus	Bacillus anthracis
GCF_022221345.1	Bacillus	Bacillus anthracis
GCF_017813795.1	Bacillus	Bacillus anthracis
GCF_002356575.1	Bacillus	Bacillus anthracis
GCF_001015005.1	Bacillus	Bacillus anthracis
GCF_001677295.1	Bacillus	Bacillus anthracis
GCF_000782955.1	Bacillus	Bacillus anthracis
GCF_900013485.1	Bacillus	Bacillus anthracis
GCF_001272985.1	Bacillus	Bacillus anthracis
GCF_002525685.1	Bacillus	Bacillus anthracis
GCF_011008855.1	Bacillus	Bacillus aquiflavi
GCF_019915265.1	Bacillus	Bacillus aquiflavi
GCF_013867695.1	Bacillus	Bacillus aquiflavi
GCF_022359775.1	Bacillus	Bacillus atrophaeus
GCF_000204765.1	Bacillus	Bacillus atrophaeus
GCF_000204705.1	Bacillus	Bacillus atrophaeus
GCF_000204885.1	Bacillus	Bacillus atrophaeus
GCF_018916725.1	Bacillus	Bacillus atrophaeus
GCF_002688645.1	Bacillus	Bacillus atrophaeus
GCF_000385965.2	Bacillus	Bacillus atrophaeus
GCF_000983035.1	Bacillus	Bacillus atrophaeus
GCF_002998075.1	Bacillus	Bacillus atrophaeus
GCF_000204725.1	Bacillus	Bacillus atrophaeus
GCF_015845745.1	Bacillus	Bacillus atrophaeus
GCF_000204745.1	Bacillus	Bacillus atrophaeus
GCF_000204905.1	Bacillus	Bacillus atrophaeus
GCF_003003645.1	Bacillus	Bacillus atrophaeus
GCF_000204825.1	Bacillus	Bacillus atrophaeus
GCF_001639965.1	Bacillus	Bacillus atrophaeus
GCF_000204785.1	Bacillus	Bacillus atrophaeus
GCF_002998055.1	Bacillus	Bacillus atrophaeus
GCF_001591925.1	Bacillus	Bacillus atrophaeus
GCF_001587405.1	Bacillus	Bacillus atrophaeus
GCF_019443725.1	Bacillus	Bacillus atrophaeus
GCF_000264395.1	Bacillus	Bacillus atrophaeus
GCF_000204845.1	Bacillus	Bacillus atrophaeus
GCF_008682345.1	Bacillus	Bacillus atrophaeus
GCF_002173495.1	Bacillus	Bacillus atrophaeus
GCF_001584335.1	Bacillus	Bacillus atrophaeus
GCF_002998135.1	Bacillus	Bacillus atrophaeus
GCF_006539905.1	Bacillus	Bacillus atrophaeus
GCF_000743235.1	Bacillus	Bacillus atrophaeus
GCF_003003625.1	Bacillus	Bacillus atrophaeus
GCF_000204685.1	Bacillus	Bacillus atrophaeus
GCF_000204865.1	Bacillus	Bacillus atrophaeus
GCF_023712925.1	Bacillus	Bacillus atrophaeus
GCF_018140555.1	Bacillus	Bacillus atrophaeus
GCF_000204805.1	Bacillus	Bacillus atrophaeus
GCF_000165925.1	Bacillus	Bacillus atrophaeus
GCF_002243495.1	Bacillus	Bacillus atrophaeus
GCF_016469025.1	Bacillus	Bacillus atrophaeus
GCF_000742675.1	Bacillus	Bacillus atrophaeus
GCF_001307105.1	Bacillus	Bacillus australimaris
GCF_018200265.1	Bacillus	Bacillus australimaris
GCF_004365825.1	Bacillus	Bacillus badius
GCF_001700275.1	Bacillus	Bacillus badius
GCF_000829535.1	Bacillus	Bacillus badius
GCF_002189605.1	Bacillus	Bacillus badius
GCF_000829555.1	Bacillus	Bacillus badius
GCF_001630115.1	Bacillus	Bacillus badius
GCF_001632185.1	Bacillus	Bacillus badius
GCF_020002245.1	Bacillus	Bacillus badius
GCF_001591605.1	Bacillus	Bacillus badius
GCF_014207535.1	Bacillus	Bacillus benzoevorans
GCF_019753385.1	Bacillus	Bacillus bingmayongensis
GCF_000299035.1	Bacillus	Bacillus bingmayongensis
GCF_023824075.1	Bacillus	Bacillus bombysepticus
GCF_000831065.1	Bacillus	Bacillus bombysepticus
GCF_018829645.1	Bacillus	Bacillus cabrialesii
GCF_018390475.1	Bacillus	Bacillus cabrialesii
GCF_004124315.2	Bacillus	Bacillus cabrialesii
GCF_002860245.1	Bacillus	Bacillus canaveralius
GCF_002860125.1	Bacillus	Bacillus canaveralius
GCF_003944805.1	Bacillus	Bacillus canaveralius
GCF_017832095.1	Bacillus	Bacillus capparidis
GCF_020524035.1	Bacillus	Bacillus carboniphilus
GCF_002568505.1	Bacillus	Bacillus cereus
GCF_000161135.1	Bacillus	Bacillus cereus
GCF_001604665.1	Bacillus	Bacillus cereus
GCF_002569335.1	Bacillus	Bacillus cereus
GCF_001566455.1	Bacillus	Bacillus cereus
GCF_002586265.1	Bacillus	Bacillus cereus
GCF_002562955.1	Bacillus	Bacillus cereus
GCF_000789315.1	Bacillus	Bacillus cereus
GCF_001635995.1	Bacillus	Bacillus cereus
GCF_002550515.1	Bacillus	Bacillus cereus
GCF_002562725.1	Bacillus	Bacillus cereus
GCF_001901245.1	Bacillus	Bacillus cereus
GCF_001683705.1	Bacillus	Bacillus cereus
GCF_010580675.1	Bacillus	Bacillus cereus
GCF_002575055.1	Bacillus	Bacillus cereus
GCF_006151815.1	Bacillus	Bacillus cereus
GCF_000161195.1	Bacillus	Bacillus cereus
GCF_018221445.1	Bacillus	Bacillus cereus
GCF_019749315.1	Bacillus	Bacillus cereus
GCF_002564345.1	Bacillus	Bacillus cereus
GCF_022663375.1	Bacillus	Bacillus cereus
GCF_900177025.1	Bacillus	Bacillus cereus
GCF_002574885.1	Bacillus	Bacillus cereus
GCF_002551935.1	Bacillus	Bacillus cereus
GCF_002560475.1	Bacillus	Bacillus cereus
GCF_000161055.1	Bacillus	Bacillus cereus
GCF_001584005.1	Bacillus	Bacillus cereus
GCF_002575795.1	Bacillus	Bacillus cereus
GCF_002576165.1	Bacillus	Bacillus cereus
GCF_002565005.1	Bacillus	Bacillus cereus
GCF_022662915.1	Bacillus	Bacillus cereus
GCF_000290735.1	Bacillus	Bacillus cereus
GCF_000290715.1	Bacillus	Bacillus cereus
GCF_001982805.1	Bacillus	Bacillus cereus
GCF_021043245.1	Bacillus	Bacillus cereus
GCF_002582595.1	Bacillus	Bacillus cereus
GCF_002021435.1	Bacillus	Bacillus cereus
GCF_002558735.1	Bacillus	Bacillus cereus
GCF_002568465.1	Bacillus	Bacillus cereus
GCF_002560175.1	Bacillus	Bacillus cereus
GCF_002552635.1	Bacillus	Bacillus cereus
GCF_002567535.1	Bacillus	Bacillus cereus
GCF_001541995.1	Bacillus	Bacillus cereus
GCF_001913295.1	Bacillus	Bacillus cereus
GCF_004306995.1	Bacillus	Bacillus cereus
GCF_002530795.1	Bacillus	Bacillus cereus
GCF_022406835.1	Bacillus	Bacillus cereus
GCF_000290835.1	Bacillus	Bacillus cereus
GCF_002571085.1	Bacillus	Bacillus cereus
GCF_000021305.1	Bacillus	Bacillus cereus
GCF_002578325.1	Bacillus	Bacillus cereus
GCF_013284445.1	Bacillus	Bacillus cereus
GCF_002576725.1	Bacillus	Bacillus cereus
GCF_002201555.1	Bacillus	Bacillus cereus
GCF_002562715.1	Bacillus	Bacillus cereus
GCF_022664155.1	Bacillus	Bacillus cereus
GCF_015905265.1	Bacillus	Bacillus cereus
GCF_008923765.1	Bacillus	Bacillus cereus
GCF_002571855.1	Bacillus	Bacillus cereus
GCF_002584675.1	Bacillus	Bacillus cereus
GCF_002199625.1	Bacillus	Bacillus cereus
GCF_002574345.1	Bacillus	Bacillus cereus
GCF_002568565.1	Bacillus	Bacillus cereus
GCF_002199675.1	Bacillus	Bacillus cereus
GCF_002577915.1	Bacillus	Bacillus cereus
GCF_002575435.1	Bacillus	Bacillus cereus
GCF_001286825.1	Bacillus	Bacillus cereus
GCF_002565795.1	Bacillus	Bacillus cereus
GCF_022662995.1	Bacillus	Bacillus cereus
GCF_002343945.1	Bacillus	Bacillus cereus
GCF_013177495.2	Bacillus	Bacillus cereus
GCF_000291515.1	Bacillus	Bacillus cereus
GCF_002577165.1	Bacillus	Bacillus cereus
GCF_002021515.1	Bacillus	Bacillus cereus
GCF_002566185.1	Bacillus	Bacillus cereus
GCF_900176805.1	Bacillus	Bacillus cereus
GCF_022664265.1	Bacillus	Bacillus cereus
GCF_002553235.1	Bacillus	Bacillus cereus
GCF_022662775.1	Bacillus	Bacillus cereus
GCF_010232525.2	Bacillus	Bacillus cereus
GCF_000291255.1	Bacillus	Bacillus cereus
GCF_002574715.1	Bacillus	Bacillus cereus
GCF_002199805.1	Bacillus	Bacillus cereus
GCF_000290795.1	Bacillus	Bacillus cereus
GCF_002559805.1	Bacillus	Bacillus cereus
GCF_002807175.1	Bacillus	Bacillus cereus
GCF_000291355.1	Bacillus	Bacillus cereus
GCF_001044795.1	Bacillus	Bacillus cereus
GCF_002575635.1	Bacillus	Bacillus cereus
GCF_000021225.1	Bacillus	Bacillus cereus
GCF_024494765.1	Bacillus	Bacillus cereus
GCF_024159145.1	Bacillus	Bacillus cereus
GCF_002559275.1	Bacillus	Bacillus cereus
GCF_002807505.1	Bacillus	Bacillus cereus
GCF_013303115.1	Bacillus	Bacillus cereus
GCF_002550835.1	Bacillus	Bacillus cereus
GCF_000003955.1	Bacillus	Bacillus cereus
GCF_007665505.1	Bacillus	Bacillus cereus
GCF_002567495.1	Bacillus	Bacillus cereus
GCF_002564865.1	Bacillus	Bacillus cereus
GCF_001619385.1	Bacillus	Bacillus cereus
GCF_024494785.1	Bacillus	Bacillus cereus
GCF_002561235.1	Bacillus	Bacillus cereus
GCF_022662635.1	Bacillus	Bacillus cereus
GCF_900155895.1	Bacillus	Bacillus cereus
GCF_000161235.1	Bacillus	Bacillus cereus
GCF_002574975.1	Bacillus	Bacillus cereus
GCF_002570845.1	Bacillus	Bacillus cereus
GCF_002550595.1	Bacillus	Bacillus cereus
GCF_002583125.1	Bacillus	Bacillus cereus
GCF_003013315.1	Bacillus	Bacillus cereus
GCF_002565345.1	Bacillus	Bacillus cereus
GCF_002585665.1	Bacillus	Bacillus cereus
GCF_002551635.1	Bacillus	Bacillus cereus
GCF_002568445.1	Bacillus	Bacillus cereus
GCF_008923485.1	Bacillus	Bacillus cereus
GCF_002570465.1	Bacillus	Bacillus cereus
GCF_001583955.1	Bacillus	Bacillus cereus
GCF_900094775.1	Bacillus	Bacillus cereus
GCF_003439755.1	Bacillus	Bacillus cereus
GCF_002552895.1	Bacillus	Bacillus cereus
GCF_002566525.1	Bacillus	Bacillus cereus
GCF_003270035.1	Bacillus	Bacillus cereus
GCF_002560225.1	Bacillus	Bacillus cereus
GCF_000338315.1	Bacillus	Bacillus cereus
GCF_002562355.1	Bacillus	Bacillus cereus
GCF_023516415.1	Bacillus	Bacillus cereus
GCF_002200175.1	Bacillus	Bacillus cereus
GCF_013267475.1	Bacillus	Bacillus cereus
GCF_000398985.1	Bacillus	Bacillus cereus
GCF_004681985.1	Bacillus	Bacillus cereus
GCF_022664195.1	Bacillus	Bacillus cereus
GCF_022663735.1	Bacillus	Bacillus cereus
GCF_002563005.1	Bacillus	Bacillus cereus
GCF_000161375.1	Bacillus	Bacillus cereus
GCF_002564625.1	Bacillus	Bacillus cereus
GCF_024494905.1	Bacillus	Bacillus cereus
GCF_001982925.1	Bacillus	Bacillus cereus
GCF_002565035.1	Bacillus	Bacillus cereus
GCF_002199705.1	Bacillus	Bacillus cereus
GCF_900176975.1	Bacillus	Bacillus cereus
GCF_002566855.1	Bacillus	Bacillus cereus
GCF_022662795.1	Bacillus	Bacillus cereus
GCF_000440055.1	Bacillus	Bacillus cereus
GCF_001901905.1	Bacillus	Bacillus cereus
GCF_024494915.1	Bacillus	Bacillus cereus
GCF_002559985.1	Bacillus	Bacillus cereus
GCF_016727405.1	Bacillus	Bacillus cereus
GCF_002559215.1	Bacillus	Bacillus cereus
GCF_002577455.1	Bacillus	Bacillus cereus
GCF_016483925.1	Bacillus	Bacillus cereus
GCF_002561885.1	Bacillus	Bacillus cereus
GCF_000022505.1	Bacillus	Bacillus cereus
GCF_001913385.1	Bacillus	Bacillus cereus
GCF_000008005.1	Bacillus	Bacillus cereus
GCF_000935235.1	Bacillus	Bacillus cereus
GCF_002552485.1	Bacillus	Bacillus cereus
GCF_002561715.1	Bacillus	Bacillus cereus
GCF_002577545.1	Bacillus	Bacillus cereus
GCF_007679475.1	Bacillus	Bacillus cereus
GCF_002201685.1	Bacillus	Bacillus cereus
GCF_002574175.1	Bacillus	Bacillus cereus
GCF_002807155.1	Bacillus	Bacillus cereus
GCF_000399165.1	Bacillus	Bacillus cereus
GCF_002578405.1	Bacillus	Bacillus cereus
GCF_000161095.1	Bacillus	Bacillus cereus
GCF_002576095.1	Bacillus	Bacillus cereus
GCF_024494885.1	Bacillus	Bacillus cereus
GCF_022663415.1	Bacillus	Bacillus cereus
GCF_022696175.1	Bacillus	Bacillus cereus
GCF_000007825.1	Bacillus	Bacillus cereus
GCF_002558275.1	Bacillus	Bacillus cereus
GCF_002200085.1	Bacillus	Bacillus cereus
GCF_002567185.1	Bacillus	Bacillus cereus
GCF_002570665.1	Bacillus	Bacillus cereus
GCF_002561635.1	Bacillus	Bacillus cereus
GCF_002561205.1	Bacillus	Bacillus cereus
GCF_001583935.1	Bacillus	Bacillus cereus
GCF_000832805.1	Bacillus	Bacillus cereus
GCF_022663775.1	Bacillus	Bacillus cereus
GCF_002570795.1	Bacillus	Bacillus cereus
GCF_002567445.1	Bacillus	Bacillus cereus
GCF_001059825.1	Bacillus	Bacillus cereus
GCF_000743815.1	Bacillus	Bacillus cereus
GCF_020686535.1	Bacillus	Bacillus cereus
GCF_023008425.1	Bacillus	Bacillus cereus
GCF_016483385.1	Bacillus	Bacillus cereus
GCF_010580595.1	Bacillus	Bacillus cereus
GCF_001044875.1	Bacillus	Bacillus cereus
GCF_022663835.1	Bacillus	Bacillus cereus
GCF_000399425.1	Bacillus	Bacillus cereus
GCF_002558665.1	Bacillus	Bacillus cereus
GCF_002568425.1	Bacillus	Bacillus cereus
GCF_002021545.1	Bacillus	Bacillus cereus
GCF_000291535.1	Bacillus	Bacillus cereus
GCF_002199315.1	Bacillus	Bacillus cereus
GCF_002586215.1	Bacillus	Bacillus cereus
GCF_002570425.1	Bacillus	Bacillus cereus
GCF_021654895.1	Bacillus	Bacillus cereus
GCF_024299105.1	Bacillus	Bacillus cereus
GCF_002807445.1	Bacillus	Bacillus cereus
GCF_002530625.1	Bacillus	Bacillus cereus
GCF_000399005.1	Bacillus	Bacillus cereus
GCF_002566675.1	Bacillus	Bacillus cereus
GCF_018221565.1	Bacillus	Bacillus cereus
GCF_022662735.1	Bacillus	Bacillus cereus
GCF_002584065.1	Bacillus	Bacillus cereus
GCF_001913575.1	Bacillus	Bacillus cereus
GCF_002565865.1	Bacillus	Bacillus cereus
GCF_002567745.1	Bacillus	Bacillus cereus
GCF_021655335.1	Bacillus	Bacillus cereus
GCF_012395315.1	Bacillus	Bacillus cereus
GCF_006094295.1	Bacillus	Bacillus cereus
GCF_005217375.1	Bacillus	Bacillus cereus
GCF_022664115.1	Bacillus	Bacillus cereus
GCF_000399625.1	Bacillus	Bacillus cereus
GCF_009935775.1	Bacillus	Bacillus cereus
GCF_002199615.1	Bacillus	Bacillus cereus
GCF_002567015.1	Bacillus	Bacillus cereus
GCF_001043655.1	Bacillus	Bacillus cereus
GCF_002558245.1	Bacillus	Bacillus cereus
GCF_022663305.1	Bacillus	Bacillus cereus
GCF_002585495.1	Bacillus	Bacillus cereus
GCF_001044655.1	Bacillus	Bacillus cereus
GCF_016483445.1	Bacillus	Bacillus cereus
GCF_005217285.1	Bacillus	Bacillus cereus
GCF_001619395.1	Bacillus	Bacillus cereus
GCF_001044855.1	Bacillus	Bacillus cereus
GCF_021655015.1	Bacillus	Bacillus cereus
GCF_002199845.1	Bacillus	Bacillus cereus
GCF_002559865.1	Bacillus	Bacillus cereus
GCF_002575955.1	Bacillus	Bacillus cereus
GCF_001566365.1	Bacillus	Bacillus cereus
GCF_000399025.1	Bacillus	Bacillus cereus
GCF_002566845.1	Bacillus	Bacillus cereus
GCF_002567555.1	Bacillus	Bacillus cereus
GCF_002566665.1	Bacillus	Bacillus cereus
GCF_002199405.1	Bacillus	Bacillus cereus
GCF_020686005.1	Bacillus	Bacillus cereus
GCF_016483615.1	Bacillus	Bacillus cereus
GCF_002196815.1	Bacillus	Bacillus cereus
GCF_002835635.1	Bacillus	Bacillus cereus
GCF_001913315.1	Bacillus	Bacillus cereus
GCF_000292415.1	Bacillus	Bacillus cereus
GCF_021014445.1	Bacillus	Bacillus cereus
GCF_002560035.1	Bacillus	Bacillus cereus
GCF_016483305.1	Bacillus	Bacillus cereus
GCF_001044825.1	Bacillus	Bacillus cereus
GCF_002585385.1	Bacillus	Bacillus cereus
GCF_002576265.1	Bacillus	Bacillus cereus
GCF_018499925.1	Bacillus	Bacillus cereus
GCF_002584695.1	Bacillus	Bacillus cereus
GCF_002570945.1	Bacillus	Bacillus cereus
GCF_002564835.1	Bacillus	Bacillus cereus
GCF_002577465.1	Bacillus	Bacillus cereus
GCF_024718195.1	Bacillus	Bacillus cereus
GCF_022663445.1	Bacillus	Bacillus cereus
GCF_002564885.1	Bacillus	Bacillus cereus
GCF_002021385.1	Bacillus	Bacillus cereus
GCF_022663055.1	Bacillus	Bacillus cereus
GCF_002550815.1	Bacillus	Bacillus cereus
GCF_002560215.1	Bacillus	Bacillus cereus
GCF_001059875.1	Bacillus	Bacillus cereus
GCF_002563235.1	Bacillus	Bacillus cereus
GCF_002578635.1	Bacillus	Bacillus cereus
GCF_002562595.1	Bacillus	Bacillus cereus
GCF_002976415.1	Bacillus	Bacillus cereus
GCF_002561655.1	Bacillus	Bacillus cereus
GCF_022662925.1	Bacillus	Bacillus cereus
GCF_022663985.1	Bacillus	Bacillus cereus
GCF_001044715.1	Bacillus	Bacillus cereus
GCF_002563095.1	Bacillus	Bacillus cereus
GCF_015845135.1	Bacillus	Bacillus cereus
GCF_002021445.1	Bacillus	Bacillus cereus
GCF_021654935.1	Bacillus	Bacillus cereus
GCF_010223795.1	Bacillus	Bacillus cereus
GCF_002200075.1	Bacillus	Bacillus cereus
GCF_002585905.1	Bacillus	Bacillus cereus
GCF_000291415.1	Bacillus	Bacillus cereus
GCF_002576695.1	Bacillus	Bacillus cereus
GCF_010578145.1	Bacillus	Bacillus cereus
GCF_024495845.1	Bacillus	Bacillus cereus
GCF_002558615.1	Bacillus	Bacillus cereus
GCF_000291295.1	Bacillus	Bacillus cereus
GCF_002214725.1	Bacillus	Bacillus cereus
GCF_024495135.1	Bacillus	Bacillus cereus
GCF_001583805.1	Bacillus	Bacillus cereus
GCF_022663885.1	Bacillus	Bacillus cereus
GCF_002558765.1	Bacillus	Bacillus cereus
GCF_002582385.1	Bacillus	Bacillus cereus
GCF_002582935.1	Bacillus	Bacillus cereus
GCF_002216125.1	Bacillus	Bacillus cereus
GCF_002560775.1	Bacillus	Bacillus cereus
GCF_002559045.1	Bacillus	Bacillus cereus
GCF_001077095.1	Bacillus	Bacillus cereus
GCF_003270025.1	Bacillus	Bacillus cereus
GCF_002566605.1	Bacillus	Bacillus cereus
GCF_002565225.1	Bacillus	Bacillus cereus
GCF_002574405.1	Bacillus	Bacillus cereus
GCF_001895235.1	Bacillus	Bacillus cereus
GCF_019749015.1	Bacillus	Bacillus cereus
GCF_007668125.1	Bacillus	Bacillus cereus
GCF_002550855.1	Bacillus	Bacillus cereus
GCF_024495215.1	Bacillus	Bacillus cereus
GCF_002567795.1	Bacillus	Bacillus cereus
GCF_004330325.1	Bacillus	Bacillus cereus
GCF_002567675.1	Bacillus	Bacillus cereus
GCF_001044635.1	Bacillus	Bacillus cereus
GCF_000291075.1	Bacillus	Bacillus cereus
GCF_001584105.1	Bacillus	Bacillus cereus
GCF_002577085.1	Bacillus	Bacillus cereus
GCF_016483295.1	Bacillus	Bacillus cereus
GCF_002021465.1	Bacillus	Bacillus cereus
GCF_002199875.1	Bacillus	Bacillus cereus
GCF_022663295.1	Bacillus	Bacillus cereus
GCF_002562265.1	Bacillus	Bacillus cereus
GCF_002562795.1	Bacillus	Bacillus cereus
GCF_002565465.1	Bacillus	Bacillus cereus
GCF_002568015.1	Bacillus	Bacillus cereus
GCF_002558085.1	Bacillus	Bacillus cereus
GCF_000161155.1	Bacillus	Bacillus cereus
GCF_002574285.1	Bacillus	Bacillus cereus
GCF_002560115.1	Bacillus	Bacillus cereus
GCF_002583535.1	Bacillus	Bacillus cereus
GCF_002575855.1	Bacillus	Bacillus cereus
GCF_002565245.1	Bacillus	Bacillus cereus
GCF_001982855.1	Bacillus	Bacillus cereus
GCF_002560105.1	Bacillus	Bacillus cereus
GCF_002583705.1	Bacillus	Bacillus cereus
GCF_002567135.1	Bacillus	Bacillus cereus
GCF_002562085.1	Bacillus	Bacillus cereus
GCF_002550705.1	Bacillus	Bacillus cereus
GCF_009739965.1	Bacillus	Bacillus cereus
GCF_022664055.1	Bacillus	Bacillus cereus
GCF_002558885.1	Bacillus	Bacillus cereus
GCF_002561095.1	Bacillus	Bacillus cereus
GCF_002574395.1	Bacillus	Bacillus cereus
GCF_002583755.1	Bacillus	Bacillus cereus
GCF_002976395.1	Bacillus	Bacillus cereus
GCF_001619525.1	Bacillus	Bacillus cereus
GCF_007923085.1	Bacillus	Bacillus cereus
GCF_001941925.1	Bacillus	Bacillus cereus
GCF_003020845.1	Bacillus	Bacillus cereus
GCF_001044955.1	Bacillus	Bacillus cereus
GCF_001566515.1	Bacillus	Bacillus cereus
GCF_002014575.1	Bacillus	Bacillus cereus
GCF_002561115.1	Bacillus	Bacillus cereus
GCF_000399345.1	Bacillus	Bacillus cereus
GCF_002564555.1	Bacillus	Bacillus cereus
GCF_013267455.1	Bacillus	Bacillus cereus
GCF_000291135.1	Bacillus	Bacillus cereus
GCF_002567665.1	Bacillus	Bacillus cereus
GCF_021655355.1	Bacillus	Bacillus cereus
GCF_016483345.1	Bacillus	Bacillus cereus
GCF_002559685.1	Bacillus	Bacillus cereus
GCF_900445355.1	Bacillus	Bacillus cereus
GCF_002199275.1	Bacillus	Bacillus cereus
GCF_000399245.1	Bacillus	Bacillus cereus
GCF_002000005.1	Bacillus	Bacillus cereus
GCF_024494995.1	Bacillus	Bacillus cereus
GCF_024494865.1	Bacillus	Bacillus cereus
GCF_016758515.1	Bacillus	Bacillus cereus
GCF_002564695.1	Bacillus	Bacillus cereus
GCF_002561805.1	Bacillus	Bacillus cereus
GCF_007677365.1	Bacillus	Bacillus cereus
GCF_022663755.1	Bacillus	Bacillus cereus
GCF_000293685.1	Bacillus	Bacillus cereus
GCF_016483665.1	Bacillus	Bacillus cereus
GCF_005217435.1	Bacillus	Bacillus cereus
GCF_022662895.1	Bacillus	Bacillus cereus
GCF_021655215.1	Bacillus	Bacillus cereus
GCF_007667625.1	Bacillus	Bacillus cereus
GCF_002558125.1	Bacillus	Bacillus cereus
GCF_002576595.1	Bacillus	Bacillus cereus
GCF_002566225.1	Bacillus	Bacillus cereus
GCF_000399145.1	Bacillus	Bacillus cereus
GCF_000832525.1	Bacillus	Bacillus cereus
GCF_001277915.1	Bacillus	Bacillus cereus
GCF_002564375.1	Bacillus	Bacillus cereus
GCF_024498115.1	Bacillus	Bacillus cereus
GCF_002552805.1	Bacillus	Bacillus cereus
GCF_002578425.1	Bacillus	Bacillus cereus
GCF_022663275.1	Bacillus	Bacillus cereus
GCF_018309165.1	Bacillus	Bacillus cereus
GCF_002558875.1	Bacillus	Bacillus cereus
GCF_002574255.1	Bacillus	Bacillus cereus
GCF_008416285.1	Bacillus	Bacillus cereus
GCF_002200125.1	Bacillus	Bacillus cereus
GCF_002583305.1	Bacillus	Bacillus cereus
GCF_016632305.1	Bacillus	Bacillus cereus
GCF_016483575.1	Bacillus	Bacillus cereus
GCF_001044735.1	Bacillus	Bacillus cereus
GCF_000160915.1	Bacillus	Bacillus cereus
GCF_000293545.1	Bacillus	Bacillus cereus
GCF_008923705.1	Bacillus	Bacillus cereus
GCF_002552045.1	Bacillus	Bacillus cereus
GCF_010580665.1	Bacillus	Bacillus cereus
GCF_002567915.1	Bacillus	Bacillus cereus
GCF_002201705.1	Bacillus	Bacillus cereus
GCF_016483525.1	Bacillus	Bacillus cereus
GCF_002567785.1	Bacillus	Bacillus cereus
GCF_002561255.1	Bacillus	Bacillus cereus
GCF_002577415.1	Bacillus	Bacillus cereus
GCF_002565815.1	Bacillus	Bacillus cereus
GCF_900750765.1	Bacillus	Bacillus cereus
GCF_002199695.1	Bacillus	Bacillus cereus
GCF_024623145.1	Bacillus	Bacillus cereus
GCF_002564355.1	Bacillus	Bacillus cereus
GCF_002566595.1	Bacillus	Bacillus cereus
GCF_002577105.1	Bacillus	Bacillus cereus
GCF_016483265.1	Bacillus	Bacillus cereus
GCF_000293725.1	Bacillus	Bacillus cereus
GCF_002584075.1	Bacillus	Bacillus cereus
GCF_002559355.1	Bacillus	Bacillus cereus
GCF_001619465.1	Bacillus	Bacillus cereus
GCF_018221525.1	Bacillus	Bacillus cereus
GCF_002575835.1	Bacillus	Bacillus cereus
GCF_002578335.1	Bacillus	Bacillus cereus
GCF_002566105.1	Bacillus	Bacillus cereus
GCF_007667665.1	Bacillus	Bacillus cereus
GCF_002561575.1	Bacillus	Bacillus cereus
GCF_022663485.1	Bacillus	Bacillus cereus
GCF_002584345.1	Bacillus	Bacillus cereus
GCF_015071115.1	Bacillus	Bacillus cereus
GCF_000290875.1	Bacillus	Bacillus cereus
GCF_002561535.1	Bacillus	Bacillus cereus
GCF_011751555.1	Bacillus	Bacillus cereus
GCF_002585955.1	Bacillus	Bacillus cereus
GCF_002567985.1	Bacillus	Bacillus cereus
GCF_004801195.1	Bacillus	Bacillus cereus
GCF_021654975.1	Bacillus	Bacillus cereus
GCF_008923575.1	Bacillus	Bacillus cereus
GCF_002199555.1	Bacillus	Bacillus cereus
GCF_002575215.1	Bacillus	Bacillus cereus
GCF_002562555.1	Bacillus	Bacillus cereus
GCF_000978375.1	Bacillus	Bacillus cereus
GCF_002199815.1	Bacillus	Bacillus cereus
GCF_002559935.1	Bacillus	Bacillus cereus
GCF_002566825.1	Bacillus	Bacillus cereus
GCF_022663395.1	Bacillus	Bacillus cereus
GCF_002558975.1	Bacillus	Bacillus cereus
GCF_002584775.1	Bacillus	Bacillus cereus
GCF_002576535.1	Bacillus	Bacillus cereus
GCF_021654875.1	Bacillus	Bacillus cereus
GCF_003270005.1	Bacillus	Bacillus cereus
GCF_010993515.1	Bacillus	Bacillus cereus
GCF_002575595.1	Bacillus	Bacillus cereus
GCF_000743195.1	Bacillus	Bacillus cereus
GCF_002563125.1	Bacillus	Bacillus cereus
GCF_013267235.1	Bacillus	Bacillus cereus
GCF_023502705.1	Bacillus	Bacillus cereus
GCF_000399605.1	Bacillus	Bacillus cereus
GCF_002575085.1	Bacillus	Bacillus cereus
GCF_002550315.1	Bacillus	Bacillus cereus
GCF_016758575.1	Bacillus	Bacillus cereus
GCF_002558745.1	Bacillus	Bacillus cereus
GCF_001044555.1	Bacillus	Bacillus cereus
GCF_002585765.1	Bacillus	Bacillus cereus
GCF_002564805.1	Bacillus	Bacillus cereus
GCF_001880305.1	Bacillus	Bacillus cereus
GCF_002199345.1	Bacillus	Bacillus cereus
GCF_002565025.1	Bacillus	Bacillus cereus
GCF_000291435.1	Bacillus	Bacillus cereus
GCF_000290775.1	Bacillus	Bacillus cereus
GCF_002562285.1	Bacillus	Bacillus cereus
GCF_002021335.1	Bacillus	Bacillus cereus
GCF_016757835.1	Bacillus	Bacillus cereus
GCF_002576185.1	Bacillus	Bacillus cereus
GCF_022663355.1	Bacillus	Bacillus cereus
GCF_002575405.1	Bacillus	Bacillus cereus
GCF_002559565.1	Bacillus	Bacillus cereus
GCF_009497015.2	Bacillus	Bacillus cereus
GCF_002568125.1	Bacillus	Bacillus cereus
GCF_022662835.1	Bacillus	Bacillus cereus
GCF_000161035.1	Bacillus	Bacillus cereus
GCF_019748885.1	Bacillus	Bacillus cereus
GCF_022662875.1	Bacillus	Bacillus cereus
GCF_002551625.1	Bacillus	Bacillus cereus
GCF_002576795.1	Bacillus	Bacillus cereus
GCF_002565885.1	Bacillus	Bacillus cereus
GCF_002007005.1	Bacillus	Bacillus cereus
GCF_008682285.1	Bacillus	Bacillus cereus
GCF_016483465.1	Bacillus	Bacillus cereus
GCF_002563075.1	Bacillus	Bacillus cereus
GCF_001913485.1	Bacillus	Bacillus cereus
GCF_002560615.1	Bacillus	Bacillus cereus
GCF_016483475.1	Bacillus	Bacillus cereus
GCF_002565455.1	Bacillus	Bacillus cereus
GCF_020089605.1	Bacillus	Bacillus cereus
GCF_000161275.1	Bacillus	Bacillus cereus
GCF_001566705.1	Bacillus	Bacillus cereus
GCF_000399065.1	Bacillus	Bacillus cereus
GCF_002574205.1	Bacillus	Bacillus cereus
GCF_001901235.1	Bacillus	Bacillus cereus
GCF_022663535.1	Bacillus	Bacillus cereus
GCF_009935575.1	Bacillus	Bacillus cereus
GCF_022509845.1	Bacillus	Bacillus cereus
GCF_016483245.1	Bacillus	Bacillus cereus
GCF_002561945.1	Bacillus	Bacillus cereus
GCF_002574875.1	Bacillus	Bacillus cereus
GCF_008041975.1	Bacillus	Bacillus cereus
GCF_002582665.1	Bacillus	Bacillus cereus
GCF_002807395.1	Bacillus	Bacillus cereus
GCF_001913325.1	Bacillus	Bacillus cereus
GCF_002564775.1	Bacillus	Bacillus cereus
GCF_002565315.1	Bacillus	Bacillus cereus
GCF_002565765.1	Bacillus	Bacillus cereus
GCF_002559505.1	Bacillus	Bacillus cereus
GCF_000291055.1	Bacillus	Bacillus cereus
GCF_002564945.1	Bacillus	Bacillus cereus
GCF_007679745.1	Bacillus	Bacillus cereus
GCF_002200055.1	Bacillus	Bacillus cereus
GCF_002586275.1	Bacillus	Bacillus cereus
GCF_002575175.1	Bacillus	Bacillus cereus
GCF_022662645.1	Bacillus	Bacillus cereus
GCF_002575245.1	Bacillus	Bacillus cereus
GCF_002565695.1	Bacillus	Bacillus cereus
GCF_000399105.1	Bacillus	Bacillus cereus
GCF_008923675.1	Bacillus	Bacillus cereus
GCF_002560525.1	Bacillus	Bacillus cereus
GCF_000399085.1	Bacillus	Bacillus cereus
GCF_001584065.1	Bacillus	Bacillus cereus
GCF_012395425.1	Bacillus	Bacillus cereus
GCF_022663605.1	Bacillus	Bacillus cereus
GCF_002564585.1	Bacillus	Bacillus cereus
GCF_015845455.1	Bacillus	Bacillus cereus
GCF_022663335.1	Bacillus	Bacillus cereus
GCF_024498915.1	Bacillus	Bacillus cereus
GCF_002575495.1	Bacillus	Bacillus cereus
GCF_015845375.1	Bacillus	Bacillus cereus
GCF_022663475.1	Bacillus	Bacillus cereus
GCF_002199945.1	Bacillus	Bacillus cereus
GCF_002558985.1	Bacillus	Bacillus cereus
GCF_002562575.1	Bacillus	Bacillus cereus
GCF_002577895.1	Bacillus	Bacillus cereus
GCF_021655275.1	Bacillus	Bacillus cereus
GCF_022664225.1	Bacillus	Bacillus cereus
GCF_002565115.1	Bacillus	Bacillus cereus
GCF_002559435.1	Bacillus	Bacillus cereus
GCF_002561385.1	Bacillus	Bacillus cereus
GCF_001044895.1	Bacillus	Bacillus cereus
GCF_002577745.1	Bacillus	Bacillus cereus
GCF_022662755.1	Bacillus	Bacillus cereus
GCF_002585595.1	Bacillus	Bacillus cereus
GCF_000143605.1	Bacillus	Bacillus cereus
GCF_002558515.1	Bacillus	Bacillus cereus
GCF_022663955.1	Bacillus	Bacillus cereus
GCF_001619405.1	Bacillus	Bacillus cereus
GCF_000290755.1	Bacillus	Bacillus cereus
GCF_002577285.1	Bacillus	Bacillus cereus
GCF_002570415.1	Bacillus	Bacillus cereus
GCF_003151095.1	Bacillus	Bacillus cereus
GCF_007678855.1	Bacillus	Bacillus cereus
GCF_002560715.1	Bacillus	Bacillus cereus
GCF_021390375.1	Bacillus	Bacillus cereus
GCF_002567275.1	Bacillus	Bacillus cereus
GCF_002562735.1	Bacillus	Bacillus cereus
GCF_016758545.1	Bacillus	Bacillus cereus
GCF_002561915.1	Bacillus	Bacillus cereus
GCF_001913305.1	Bacillus	Bacillus cereus
GCF_002553255.1	Bacillus	Bacillus cereus
GCF_021655175.1	Bacillus	Bacillus cereus
GCF_002567065.1	Bacillus	Bacillus cereus
GCF_010578245.1	Bacillus	Bacillus cereus
GCF_022664325.1	Bacillus	Bacillus cereus
GCF_002021355.1	Bacillus	Bacillus cereus
GCF_001719025.1	Bacillus	Bacillus cereus
GCF_002576395.1	Bacillus	Bacillus cereus
GCF_002578475.1	Bacillus	Bacillus cereus
GCF_002551665.1	Bacillus	Bacillus cereus
GCF_002559595.1	Bacillus	Bacillus cereus
GCF_002559765.1	Bacillus	Bacillus cereus
GCF_002562015.1	Bacillus	Bacillus cereus
GCF_022509825.1	Bacillus	Bacillus cereus
GCF_016483785.1	Bacillus	Bacillus cereus
GCF_011765305.1	Bacillus	Bacillus cereus
GCF_006864345.1	Bacillus	Bacillus cereus
GCF_000399225.1	Bacillus	Bacillus cereus
GCF_000291275.1	Bacillus	Bacillus cereus
GCF_002560325.1	Bacillus	Bacillus cereus
GCF_002530555.1	Bacillus	Bacillus cereus
GCF_002003645.1	Bacillus	Bacillus cereus
GCF_002568145.1	Bacillus	Bacillus cereus
GCF_008923505.1	Bacillus	Bacillus cereus
GCF_002530785.1	Bacillus	Bacillus cereus
GCF_008682265.1	Bacillus	Bacillus cereus
GCF_000283675.1	Bacillus	Bacillus cereus
GCF_001883965.1	Bacillus	Bacillus cereus
GCF_000161355.1	Bacillus	Bacillus cereus
GCF_002562645.1	Bacillus	Bacillus cereus
GCF_019990665.1	Bacillus	Bacillus cereus
GCF_002584845.1	Bacillus	Bacillus cereus
GCF_016117775.1	Bacillus	Bacillus cereus
GCF_022663005.1	Bacillus	Bacillus cereus
GCF_002555205.1	Bacillus	Bacillus cereus
GCF_001677965.1	Bacillus	Bacillus cereus
GCF_016483455.1	Bacillus	Bacillus cereus
GCF_000773635.1	Bacillus	Bacillus cereus
GCF_024359505.1	Bacillus	Bacillus cereus
GCF_002565605.1	Bacillus	Bacillus cereus
GCF_022662845.1	Bacillus	Bacillus cereus
GCF_012395395.1	Bacillus	Bacillus cereus
GCF_001913465.1	Bacillus	Bacillus cereus
GCF_001566445.1	Bacillus	Bacillus cereus
GCF_001913455.1	Bacillus	Bacillus cereus
GCF_009935735.1	Bacillus	Bacillus cereus
GCF_002570565.1	Bacillus	Bacillus cereus
GCF_002566365.1	Bacillus	Bacillus cereus
GCF_016483705.1	Bacillus	Bacillus cereus
GCF_001008595.1	Bacillus	Bacillus cereus
GCF_022662685.1	Bacillus	Bacillus cereus
GCF_006349715.2	Bacillus	Bacillus cereus
GCF_002568375.1	Bacillus	Bacillus cereus
GCF_002576825.1	Bacillus	Bacillus cereus
GCF_001901925.1	Bacillus	Bacillus cereus
GCF_002561565.1	Bacillus	Bacillus cereus
GCF_002577245.1	Bacillus	Bacillus cereus
GCF_002585785.1	Bacillus	Bacillus cereus
GCF_002578565.1	Bacillus	Bacillus cereus
GCF_000290975.2	Bacillus	Bacillus cereus
GCF_002567375.1	Bacillus	Bacillus cereus
GCF_022663815.1	Bacillus	Bacillus cereus
GCF_001883865.1	Bacillus	Bacillus cereus
GCF_002199485.1	Bacillus	Bacillus cereus
GCF_002021365.1	Bacillus	Bacillus cereus
GCF_016483605.1	Bacillus	Bacillus cereus
GCF_002813875.1	Bacillus	Bacillus cereus
GCF_001721145.1	Bacillus	Bacillus cereus
GCF_021655035.1	Bacillus	Bacillus cereus
GCF_002571255.1	Bacillus	Bacillus cereus
GCF_900095125.1	Bacillus	Bacillus cereus
GCF_021655135.1	Bacillus	Bacillus cereus
GCF_009928555.1	Bacillus	Bacillus cereus
GCF_001058585.1	Bacillus	Bacillus cereus
GCF_002550895.1	Bacillus	Bacillus cereus
GCF_002557925.1	Bacillus	Bacillus cereus
GCF_002560915.1	Bacillus	Bacillus cereus
GCF_008923585.1	Bacillus	Bacillus cereus
GCF_001940365.1	Bacillus	Bacillus cereus
GCF_022663215.1	Bacillus	Bacillus cereus
GCF_002200185.1	Bacillus	Bacillus cereus
GCF_003586605.1	Bacillus	Bacillus cereus
GCF_002566795.1	Bacillus	Bacillus cereus
GCF_002566005.1	Bacillus	Bacillus cereus
GCF_002199635.1	Bacillus	Bacillus cereus
GCF_002552115.1	Bacillus	Bacillus cereus
GCF_002562255.1	Bacillus	Bacillus cereus
GCF_002550555.1	Bacillus	Bacillus cereus
GCF_002567465.1	Bacillus	Bacillus cereus
GCF_001678165.1	Bacillus	Bacillus cereus
GCF_000160895.1	Bacillus	Bacillus cereus
GCF_002565655.1	Bacillus	Bacillus cereus
GCF_000290675.1	Bacillus	Bacillus cereus
GCF_002562585.1	Bacillus	Bacillus cereus
GCF_002911655.1	Bacillus	Bacillus cereus
GCF_002214765.1	Bacillus	Bacillus cereus
GCF_016774555.1	Bacillus	Bacillus cereus
GCF_016483395.1	Bacillus	Bacillus cereus
GCF_002566895.1	Bacillus	Bacillus cereus
GCF_006349735.2	Bacillus	Bacillus cereus
GCF_002550675.1	Bacillus	Bacillus cereus
GCF_007666925.1	Bacillus	Bacillus cereus
GCF_002577175.1	Bacillus	Bacillus cereus
GCF_002565965.1	Bacillus	Bacillus cereus
GCF_021655295.1	Bacillus	Bacillus cereus
GCF_022662955.1	Bacillus	Bacillus cereus
GCF_001008565.1	Bacillus	Bacillus cereus
GCF_007676775.1	Bacillus	Bacillus cereus
GCF_001913545.1	Bacillus	Bacillus cereus
GCF_002566775.1	Bacillus	Bacillus cereus
GCF_002568095.1	Bacillus	Bacillus cereus
GCF_005217355.1	Bacillus	Bacillus cereus
GCF_004006495.1	Bacillus	Bacillus cereus
GCF_016917795.1	Bacillus	Bacillus cereus
GCF_900094905.1	Bacillus	Bacillus cereus
GCF_002550365.1	Bacillus	Bacillus cereus
GCF_023713935.1	Bacillus	Bacillus cereus
GCF_002117465.1	Bacillus	Bacillus cereus
GCF_002552745.1	Bacillus	Bacillus cereus
GCF_005217705.1	Bacillus	Bacillus cereus
GCF_022663875.1	Bacillus	Bacillus cereus
GCF_002553395.1	Bacillus	Bacillus cereus
GCF_002577375.1	Bacillus	Bacillus cereus
GCF_002559665.1	Bacillus	Bacillus cereus
GCF_001941905.1	Bacillus	Bacillus cereus
GCF_022663255.1	Bacillus	Bacillus cereus
GCF_000161295.1	Bacillus	Bacillus cereus
GCF_002558285.1	Bacillus	Bacillus cereus
GCF_024494985.1	Bacillus	Bacillus cereus
GCF_000161015.1	Bacillus	Bacillus cereus
GCF_001982815.1	Bacillus	Bacillus cereus
GCF_002199765.1	Bacillus	Bacillus cereus
GCF_000160935.1	Bacillus	Bacillus cereus
GCF_002199445.1	Bacillus	Bacillus cereus
GCF_002561265.1	Bacillus	Bacillus cereus
GCF_000399285.1	Bacillus	Bacillus cereus
GCF_002584305.1	Bacillus	Bacillus cereus
GCF_002552505.1	Bacillus	Bacillus cereus
GCF_005217265.1	Bacillus	Bacillus cereus
GCF_002576445.1	Bacillus	Bacillus cereus
GCF_002559065.1	Bacillus	Bacillus cereus
GCF_000291155.1	Bacillus	Bacillus cereus
GCF_002215175.1	Bacillus	Bacillus cereus
GCF_002199505.1	Bacillus	Bacillus cereus
GCF_002560735.1	Bacillus	Bacillus cereus
GCF_002562345.1	Bacillus	Bacillus cereus
GCF_004307115.1	Bacillus	Bacillus cereus
GCF_008923815.1	Bacillus	Bacillus cereus
GCF_005217245.1	Bacillus	Bacillus cereus
GCF_008923495.1	Bacillus	Bacillus cereus
GCF_002566455.1	Bacillus	Bacillus cereus
GCF_002586285.1	Bacillus	Bacillus cereus
GCF_002566255.1	Bacillus	Bacillus cereus
GCF_903545225.1	Bacillus	Bacillus cereus
GCF_001583745.1	Bacillus	Bacillus cereus
GCF_002582965.1	Bacillus	Bacillus cereus
GCF_000399205.1	Bacillus	Bacillus cereus
GCF_002565685.1	Bacillus	Bacillus cereus
GCF_020685105.1	Bacillus	Bacillus cereus
GCF_010578275.1	Bacillus	Bacillus cereus
GCF_002568135.1	Bacillus	Bacillus cereus
GCF_002558375.1	Bacillus	Bacillus cereus
GCF_002530565.1	Bacillus	Bacillus cereus
GCF_010993575.1	Bacillus	Bacillus cereus
GCF_002562465.1	Bacillus	Bacillus cereus
GCF_002553345.1	Bacillus	Bacillus cereus
GCF_002561965.1	Bacillus	Bacillus cereus
GCF_002552335.1	Bacillus	Bacillus cereus
GCF_002582955.1	Bacillus	Bacillus cereus
GCF_002565735.1	Bacillus	Bacillus cereus
GCF_002560395.1	Bacillus	Bacillus cereus
GCF_002564425.1	Bacillus	Bacillus cereus
GCF_002199225.1	Bacillus	Bacillus cereus
GCF_002570985.1	Bacillus	Bacillus cereus
GCF_001044585.1	Bacillus	Bacillus cereus
GCF_002565305.1	Bacillus	Bacillus cereus
GCF_021655235.1	Bacillus	Bacillus cereus
GCF_001913645.1	Bacillus	Bacillus cereus
GCF_000398945.1	Bacillus	Bacillus cereus
GCF_002584035.1	Bacillus	Bacillus cereus
GCF_001566465.1	Bacillus	Bacillus cereus
GCF_022663195.1	Bacillus	Bacillus cereus
GCF_022663035.1	Bacillus	Bacillus cereus
GCF_002566535.1	Bacillus	Bacillus cereus
GCF_022662675.1	Bacillus	Bacillus cereus
GCF_002530635.1	Bacillus	Bacillus cereus
GCF_010577945.1	Bacillus	Bacillus cereus
GCF_000520915.1	Bacillus	Bacillus cereus
GCF_001566385.1	Bacillus	Bacillus cereus
GCF_001583705.1	Bacillus	Bacillus cereus
GCF_002559225.1	Bacillus	Bacillus cereus
GCF_002014705.1	Bacillus	Bacillus cereus
GCF_006349775.1	Bacillus	Bacillus cereus
GCF_001044475.1	Bacillus	Bacillus cereus
GCF_000832385.1	Bacillus	Bacillus cereus
GCF_022664315.1	Bacillus	Bacillus cereus
GCF_022664075.1	Bacillus	Bacillus cereus
GCF_000688755.1	Bacillus	Bacillus cereus
GCF_001583845.1	Bacillus	Bacillus cereus
GCF_016757815.1	Bacillus	Bacillus cereus
GCF_000412975.1	Bacillus	Bacillus cereus
GCF_022663685.1	Bacillus	Bacillus cereus
GCF_002570745.1	Bacillus	Bacillus cereus
GCF_000003645.1	Bacillus	Bacillus cereus
GCF_002220285.1	Bacillus	Bacillus cereus
GCF_000399505.1	Bacillus	Bacillus cereus
GCF_001619425.1	Bacillus	Bacillus cereus
GCF_000399645.1	Bacillus	Bacillus cereus
GCF_002565575.1	Bacillus	Bacillus cereus
GCF_002014895.1	Bacillus	Bacillus cereus
GCF_001566525.1	Bacillus	Bacillus cereus
GCF_002896915.1	Bacillus	Bacillus cereus
GCF_023094015.1	Bacillus	Bacillus cereus
GCF_002574615.1	Bacillus	Bacillus cereus
GCF_002199465.1	Bacillus	Bacillus cereus
GCF_002565645.1	Bacillus	Bacillus cereus
GCF_002199205.1	Bacillus	Bacillus cereus
GCF_002567405.1	Bacillus	Bacillus cereus
GCF_002021455.1	Bacillus	Bacillus cereus
GCF_002566925.1	Bacillus	Bacillus cereus
GCF_001566355.1	Bacillus	Bacillus cereus
GCF_002570545.1	Bacillus	Bacillus cereus
GCF_002559545.1	Bacillus	Bacillus cereus
GCF_016483545.1	Bacillus	Bacillus cereus
GCF_016483725.1	Bacillus	Bacillus cereus
GCF_002565565.1	Bacillus	Bacillus cereus
GCF_002561295.1	Bacillus	Bacillus cereus
GCF_002586115.1	Bacillus	Bacillus cereus
GCF_002561985.1	Bacillus	Bacillus cereus
GCF_002558435.1	Bacillus	Bacillus cereus
GCF_022664295.1	Bacillus	Bacillus cereus
GCF_002562145.1	Bacillus	Bacillus cereus
GCF_007680615.1	Bacillus	Bacillus cereus
GCF_002584765.1	Bacillus	Bacillus cereus
GCF_900445375.1	Bacillus	Bacillus cereus
GCF_900176935.1	Bacillus	Bacillus cereus
GCF_002562625.1	Bacillus	Bacillus cereus
GCF_002807415.1	Bacillus	Bacillus cereus
GCF_002566205.1	Bacillus	Bacillus cereus
GCF_003298655.3	Bacillus	Bacillus cereus
GCF_002553095.1	Bacillus	Bacillus cereus
GCF_022663495.1	Bacillus	Bacillus cereus
GCF_009935625.1	Bacillus	Bacillus cereus
GCF_016483355.1	Bacillus	Bacillus cereus
GCF_002557995.1	Bacillus	Bacillus cereus
GCF_002558365.1	Bacillus	Bacillus cereus
GCF_002559195.1	Bacillus	Bacillus cereus
GCF_000399525.1	Bacillus	Bacillus cereus
GCF_000021205.1	Bacillus	Bacillus cereus
GCF_002199645.1	Bacillus	Bacillus cereus
GCF_022663235.1	Bacillus	Bacillus cereus
GCF_003122725.1	Bacillus	Bacillus cereus
GCF_020686305.1	Bacillus	Bacillus cereus
GCF_010578205.1	Bacillus	Bacillus cereus
GCF_000399185.1	Bacillus	Bacillus cereus
GCF_900176965.1	Bacillus	Bacillus cereus
GCF_002199285.1	Bacillus	Bacillus cereus
GCF_002576275.1	Bacillus	Bacillus cereus
GCF_002558205.1	Bacillus	Bacillus cereus
GCF_001913615.1	Bacillus	Bacillus cereus
GCF_016483175.1	Bacillus	Bacillus cereus
GCF_001683695.1	Bacillus	Bacillus cereus
GCF_002567355.1	Bacillus	Bacillus cereus
GCF_002577115.1	Bacillus	Bacillus cereus
GCF_002585005.1	Bacillus	Bacillus cereus
GCF_002559735.1	Bacillus	Bacillus cereus
GCF_001583875.1	Bacillus	Bacillus cereus
GCF_021655255.1	Bacillus	Bacillus cereus
GCF_000291035.1	Bacillus	Bacillus cereus
GCF_002566725.1	Bacillus	Bacillus cereus
GCF_000291665.1	Bacillus	Bacillus cereus
GCF_020686485.1	Bacillus	Bacillus cereus
GCF_002558955.1	Bacillus	Bacillus cereus
GCF_020685985.1	Bacillus	Bacillus cereus
GCF_018309125.1	Bacillus	Bacillus cereus
GCF_002199745.1	Bacillus	Bacillus cereus
GCF_002584465.1	Bacillus	Bacillus cereus
GCF_002558475.1	Bacillus	Bacillus cereus
GCF_002199165.1	Bacillus	Bacillus cereus
GCF_002811445.1	Bacillus	Bacillus cereus
GCF_001901815.1	Bacillus	Bacillus cereus
GCF_013284455.2	Bacillus	Bacillus cereus
GCF_022663855.1	Bacillus	Bacillus cereus
GCF_024434345.1	Bacillus	Bacillus cereus
GCF_000290655.1	Bacillus	Bacillus cereus
GCF_006349585.1	Bacillus	Bacillus cereus
GCF_002564915.1	Bacillus	Bacillus cereus
GCF_000399545.1	Bacillus	Bacillus cereus
GCF_002567225.1	Bacillus	Bacillus cereus
GCF_009935145.1	Bacillus	Bacillus cereus
GCF_001619285.1	Bacillus	Bacillus cereus
GCF_000398785.1	Bacillus	Bacillus cereus
GCF_002577365.1	Bacillus	Bacillus cereus
GCF_016483645.1	Bacillus	Bacillus cereus
GCF_002577665.1	Bacillus	Bacillus cereus
GCF_020731465.1	Bacillus	Bacillus cereus
GCF_001044665.1	Bacillus	Bacillus cereus
GCF_003332225.1	Bacillus	Bacillus cereus
GCF_002807165.1	Bacillus	Bacillus cereus
GCF_024494845.1	Bacillus	Bacillus cereus
GCF_002562775.1	Bacillus	Bacillus cereus
GCF_002575155.1	Bacillus	Bacillus cereus
GCF_002565955.1	Bacillus	Bacillus cereus
GCF_008923825.1	Bacillus	Bacillus cereus
GCF_002576005.1	Bacillus	Bacillus cereus
GCF_002552315.1	Bacillus	Bacillus cereus
GCF_001579695.1	Bacillus	Bacillus cereus
GCF_009739985.1	Bacillus	Bacillus cereus
GCF_002576365.1	Bacillus	Bacillus cereus
GCF_000398965.1	Bacillus	Bacillus cereus
GCF_016483425.1	Bacillus	Bacillus cereus
GCF_007673075.1	Bacillus	Bacillus cereus
GCF_022663095.1	Bacillus	Bacillus cereus
GCF_002583515.1	Bacillus	Bacillus cereus
GCF_000161395.1	Bacillus	Bacillus cereus
GCF_013284505.2	Bacillus	Bacillus cereus
GCF_002577405.1	Bacillus	Bacillus cereus
GCF_001635915.1	Bacillus	Bacillus cereus
GCF_002558465.1	Bacillus	Bacillus cereus
GCF_001909175.1	Bacillus	Bacillus cereus
GCF_002568205.1	Bacillus	Bacillus cereus
GCF_002880735.2	Bacillus	Bacillus cereus
GCF_005217125.1	Bacillus	Bacillus cereus
GCF_000290855.1	Bacillus	Bacillus cereus
GCF_022625225.1	Bacillus	Bacillus cereus
GCF_002807235.1	Bacillus	Bacillus cereus
GCF_002567595.1	Bacillus	Bacillus cereus
GCF_002200145.1	Bacillus	Bacillus cereus
GCF_001583755.1	Bacillus	Bacillus cereus
GCF_002575815.1	Bacillus	Bacillus cereus
GCF_024495005.1	Bacillus	Bacillus cereus
GCF_002199265.1	Bacillus	Bacillus cereus
GCF_001583925.1	Bacillus	Bacillus cereus
GCF_001729295.1	Bacillus	Bacillus cereus
GCF_002564745.1	Bacillus	Bacillus cereus
GCF_002575565.1	Bacillus	Bacillus cereus
GCF_002556855.1	Bacillus	Bacillus cereus
GCF_020503975.1	Bacillus	Bacillus cereus
GCF_016758475.1	Bacillus	Bacillus cereus
GCF_002201665.1	Bacillus	Bacillus cereus
GCF_002564605.1	Bacillus	Bacillus cereus
GCF_002571185.1	Bacillus	Bacillus cereus
GCF_002550265.1	Bacillus	Bacillus cereus
GCF_021391515.1	Bacillus	Bacillus cereus
GCF_001044815.1	Bacillus	Bacillus cereus
GCF_004023705.1	Bacillus	Bacillus cereus
GCF_000290955.1	Bacillus	Bacillus cereus
GCF_002564415.1	Bacillus	Bacillus cereus
GCF_002557945.1	Bacillus	Bacillus cereus
GCF_002582395.1	Bacillus	Bacillus cereus
GCF_000291455.1	Bacillus	Bacillus cereus
GCF_002567705.1	Bacillus	Bacillus cereus
GCF_000440035.1	Bacillus	Bacillus cereus
GCF_002558705.1	Bacillus	Bacillus cereus
GCF_021655055.1	Bacillus	Bacillus cereus
GCF_905221595.1	Bacillus	Bacillus cereus
GCF_002558315.1	Bacillus	Bacillus cereus
GCF_000832845.1	Bacillus	Bacillus cereus
GCF_002559125.1	Bacillus	Bacillus cereus
GCF_016483285.1	Bacillus	Bacillus cereus
GCF_002807525.1	Bacillus	Bacillus cereus
GCF_002565175.1	Bacillus	Bacillus cereus
GCF_002559425.1	Bacillus	Bacillus cereus
GCF_020686415.1	Bacillus	Bacillus cereus
GCF_002561745.1	Bacillus	Bacillus cereus
GCF_002024535.1	Bacillus	Bacillus cereus
GCF_018309145.1	Bacillus	Bacillus cereus
GCF_009935655.1	Bacillus	Bacillus cereus
GCF_008923595.1	Bacillus	Bacillus cereus
GCF_022663915.1	Bacillus	Bacillus cereus
GCF_002582745.1	Bacillus	Bacillus cereus
GCF_002530775.1	Bacillus	Bacillus cereus
GCF_002562495.1	Bacillus	Bacillus cereus
GCF_000832405.1	Bacillus	Bacillus cereus
GCF_000399385.1	Bacillus	Bacillus cereus
GCF_002565615.1	Bacillus	Bacillus cereus
GCF_022662595.1	Bacillus	Bacillus cereus
GCF_001635955.1	Bacillus	Bacillus cereus
GCF_002566755.1	Bacillus	Bacillus cereus
GCF_002563225.1	Bacillus	Bacillus cereus
GCF_002552015.1	Bacillus	Bacillus cereus
GCF_002564675.1	Bacillus	Bacillus cereus
GCF_002199905.1	Bacillus	Bacillus cereus
GCF_022699365.1	Bacillus	Bacillus cereus
GCF_002575205.1	Bacillus	Bacillus cereus
GCF_023713815.1	Bacillus	Bacillus cereus
GCF_002577335.1	Bacillus	Bacillus cereus
GCF_002575555.1	Bacillus	Bacillus cereus
GCF_001008645.1	Bacillus	Bacillus cereus
GCF_002578255.1	Bacillus	Bacillus cereus
GCF_002552465.1	Bacillus	Bacillus cereus
GCF_002568365.1	Bacillus	Bacillus cereus
GCF_002560095.1	Bacillus	Bacillus cereus
GCF_005217235.1	Bacillus	Bacillus cereus
GCF_000256545.1	Bacillus	Bacillus cereus
GCF_002014665.1	Bacillus	Bacillus cereus
GCF_022664015.1	Bacillus	Bacillus cereus
GCF_002575505.1	Bacillus	Bacillus cereus
GCF_000399265.1	Bacillus	Bacillus cereus
GCF_000291215.1	Bacillus	Bacillus cereus
GCF_001901895.1	Bacillus	Bacillus cereus
GCF_001008695.1	Bacillus	Bacillus cereus
GCF_022662615.1	Bacillus	Bacillus cereus
GCF_016900175.1	Bacillus	Bacillus cereus
GCF_022663435.1	Bacillus	Bacillus cereus
GCF_020686465.1	Bacillus	Bacillus cereus
GCF_013267255.1	Bacillus	Bacillus cereus
GCF_002565405.1	Bacillus	Bacillus cereus
GCF_016580425.1	Bacillus	Bacillus cereus
GCF_000746865.1	Bacillus	Bacillus cereus
GCF_000832865.1	Bacillus	Bacillus cereus
GCF_002551855.1	Bacillus	Bacillus cereus
GCF_002560375.1	Bacillus	Bacillus cereus
GCF_000161175.1	Bacillus	Bacillus cereus
GCF_010578105.1	Bacillus	Bacillus cereus
GCF_002559945.1	Bacillus	Bacillus cereus
GCF_020524125.1	Bacillus	Bacillus cereus
GCF_001729445.1	Bacillus	Bacillus cereus
GCF_020739985.1	Bacillus	Bacillus cereus
GCF_017356065.1	Bacillus	Bacillus cereus
GCF_012395385.1	Bacillus	Bacillus cereus
GCF_002567125.1	Bacillus	Bacillus cereus
GCF_002559135.1	Bacillus	Bacillus cereus
GCF_022663675.1	Bacillus	Bacillus cereus
GCF_002568265.1	Bacillus	Bacillus cereus
GCF_002576065.1	Bacillus	Bacillus cereus
GCF_002558445.1	Bacillus	Bacillus cereus
GCF_000239195.1	Bacillus	Bacillus cereus
GCF_002565505.1	Bacillus	Bacillus cereus
GCF_002570875.1	Bacillus	Bacillus cereus
GCF_002560265.1	Bacillus	Bacillus cereus
GCF_000635895.2	Bacillus	Bacillus cereus
GCF_002576745.1	Bacillus	Bacillus cereus
GCF_008923775.1	Bacillus	Bacillus cereus
GCF_022663795.1	Bacillus	Bacillus cereus
GCF_002567475.1	Bacillus	Bacillus cereus
GCF_002199155.1	Bacillus	Bacillus cereus
GCF_022663655.1	Bacillus	Bacillus cereus
GCF_002577205.1	Bacillus	Bacillus cereus
GCF_000013065.1	Bacillus	Bacillus cereus
GCF_002550115.1	Bacillus	Bacillus cereus
GCF_002561725.1	Bacillus	Bacillus cereus
GCF_016483555.1	Bacillus	Bacillus cereus
GCF_001008665.1	Bacillus	Bacillus cereus
GCF_001619335.1	Bacillus	Bacillus cereus
GCF_002575355.1	Bacillus	Bacillus cereus
GCF_022663155.1	Bacillus	Bacillus cereus
GCF_002565775.1	Bacillus	Bacillus cereus
GCF_002576345.1	Bacillus	Bacillus cereus
GCF_008375355.1	Bacillus	Bacillus cereus
GCF_002568295.1	Bacillus	Bacillus cereus
GCF_022700995.1	Bacillus	Bacillus cereus
GCF_021655315.1	Bacillus	Bacillus cereus
GCF_002224345.1	Bacillus	Bacillus cereus
GCF_013284425.1	Bacillus	Bacillus cereus
GCF_002199975.1	Bacillus	Bacillus cereus
GCF_001982845.1	Bacillus	Bacillus cereus
GCF_001982895.1	Bacillus	Bacillus cereus
GCF_000021785.1	Bacillus	Bacillus cereus
GCF_006370265.1	Bacillus	Bacillus cereus
GCF_022808405.1	Bacillus	Bacillus cereus
GCF_900445335.1	Bacillus	Bacillus cereus
GCF_002582825.1	Bacillus	Bacillus cereus
GCF_016483685.1	Bacillus	Bacillus cereus
GCF_000987785.1	Bacillus	Bacillus cereus
GCF_002567815.1	Bacillus	Bacillus cereus
GCF_001913635.1	Bacillus	Bacillus cereus
GCF_024584625.1	Bacillus	Bacillus cereus
GCF_002562115.1	Bacillus	Bacillus cereus
GCF_002570965.1	Bacillus	Bacillus cereus
GCF_021654915.1	Bacillus	Bacillus cereus
GCF_002575715.1	Bacillus	Bacillus cereus
GCF_002559365.1	Bacillus	Bacillus cereus
GCF_002567835.1	Bacillus	Bacillus cereus
GCF_000832765.1	Bacillus	Bacillus cereus
GCF_018221485.1	Bacillus	Bacillus cereus
GCF_022663925.1	Bacillus	Bacillus cereus
GCF_002550155.1	Bacillus	Bacillus cereus
GCF_002530575.1	Bacillus	Bacillus cereus
GCF_007668075.1	Bacillus	Bacillus cereus
GCF_002577755.1	Bacillus	Bacillus cereus
GCF_022663135.1	Bacillus	Bacillus cereus
GCF_018884185.1	Bacillus	Bacillus cereus
GCF_002575135.1	Bacillus	Bacillus cereus
GCF_000161315.1	Bacillus	Bacillus cereus
GCF_001913535.1	Bacillus	Bacillus cereus
GCF_002078195.1	Bacillus	Bacillus cereus
GCF_022664215.1	Bacillus	Bacillus cereus
GCF_016027015.1	Bacillus	Bacillus cereus
GCF_002014585.1	Bacillus	Bacillus cereus
GCF_002550775.1	Bacillus	Bacillus cereus
GCF_016757935.1	Bacillus	Bacillus cereus
GCF_023713905.1	Bacillus	Bacillus cereus
GCF_002584535.1	Bacillus	Bacillus cereus
GCF_003151055.1	Bacillus	Bacillus cereus
GCF_003545675.1	Bacillus	Bacillus cereus
GCF_002589745.1	Bacillus	Bacillus cereus
GCF_023824275.1	Bacillus	Bacillus cereus
GCF_002199125.1	Bacillus	Bacillus cereus
GCF_002562165.1	Bacillus	Bacillus cereus
GCF_002200015.1	Bacillus	Bacillus cereus
GCF_020564905.1	Bacillus	Bacillus cereus
GCF_002199565.1	Bacillus	Bacillus cereus
GCF_000293705.1	Bacillus	Bacillus cereus
GCF_004306975.1	Bacillus	Bacillus cereus
GCF_021441485.1	Bacillus	Bacillus cereus
GCF_013267775.1	Bacillus	Bacillus cereus
GCF_020686525.1	Bacillus	Bacillus cereus
GCF_001044485.1	Bacillus	Bacillus cereus
GCF_000291195.1	Bacillus	Bacillus cereus
GCF_013394245.1	Bacillus	Bacillus cereus
GCF_001584095.1	Bacillus	Bacillus cereus
GCF_002578485.1	Bacillus	Bacillus cereus
GCF_002552875.1	Bacillus	Bacillus cereus
GCF_002574955.1	Bacillus	Bacillus cereus
GCF_000835185.1	Bacillus	Bacillus cereus
GCF_022509785.1	Bacillus	Bacillus cereus
GCF_002560795.1	Bacillus	Bacillus cereus
GCF_016758415.1	Bacillus	Bacillus cereus
GCF_003270015.1	Bacillus	Bacillus cereus
GCF_002582445.1	Bacillus	Bacillus cereus
GCF_001583865.1	Bacillus	Bacillus cereus
GCF_002568235.1	Bacillus	Bacillus cereus
GCF_013267275.1	Bacillus	Bacillus cereus
GCF_001913375.1	Bacillus	Bacillus cereus
GCF_002585695.1	Bacillus	Bacillus cereus
GCF_002576955.1	Bacillus	Bacillus cereus
GCF_002559055.1	Bacillus	Bacillus cereus
GCF_002807215.1	Bacillus	Bacillus cereus
GCF_002559205.1	Bacillus	Bacillus cereus
GCF_001982885.1	Bacillus	Bacillus cereus
GCF_016757895.1	Bacillus	Bacillus cereus
GCF_002014485.1	Bacillus	Bacillus cereus
GCF_022664135.1	Bacillus	Bacillus cereus
GCF_002560955.1	Bacillus	Bacillus cereus
GCF_002558645.1	Bacillus	Bacillus cereus
GCF_004378425.1	Bacillus	Bacillus cereus
GCF_002561925.1	Bacillus	Bacillus cereus
GCF_000399125.1	Bacillus	Bacillus cereus
GCF_002562335.1	Bacillus	Bacillus cereus
GCF_002560295.1	Bacillus	Bacillus cereus
GCF_005217675.1	Bacillus	Bacillus cereus
GCF_020565025.1	Bacillus	Bacillus cereus
GCF_002570485.1	Bacillus	Bacillus cereus
GCF_002562505.1	Bacillus	Bacillus cereus
GCF_002199475.1	Bacillus	Bacillus cereus
GCF_002565525.1	Bacillus	Bacillus cereus
GCF_002199955.1	Bacillus	Bacillus cereus
GCF_002565235.1	Bacillus	Bacillus cereus
GCF_002199895.1	Bacillus	Bacillus cereus
GCF_002562365.1	Bacillus	Bacillus cereus
GCF_002563195.1	Bacillus	Bacillus cereus
GCF_002201645.1	Bacillus	Bacillus cereus
GCF_000290915.1	Bacillus	Bacillus cereus
GCF_900176995.1	Bacillus	Bacillus cereus
GCF_002553185.1	Bacillus	Bacillus cereus
GCF_905221555.1	Bacillus	Bacillus cereus
GCF_002199185.1	Bacillus	Bacillus cereus
GCF_002565725.1	Bacillus	Bacillus cereus
GCF_002567325.1	Bacillus	Bacillus cereus
GCF_002199755.1	Bacillus	Bacillus cereus
GCF_005217255.1	Bacillus	Bacillus cereus
GCF_021655155.1	Bacillus	Bacillus cereus
GCF_012395345.1	Bacillus	Bacillus cereus
GCF_000291175.1	Bacillus	Bacillus cereus
GCF_008923565.1	Bacillus	Bacillus cereus
GCF_002552275.1	Bacillus	Bacillus cereus
GCF_000399585.1	Bacillus	Bacillus cereus
GCF_002585165.1	Bacillus	Bacillus cereus
GCF_002566705.1	Bacillus	Bacillus cereus
GCF_004330405.1	Bacillus	Bacillus cereus
GCF_000290935.2	Bacillus	Bacillus cereus
GCF_002577705.1	Bacillus	Bacillus cereus
GCF_000291235.1	Bacillus	Bacillus cereus
GCF_002562445.1	Bacillus	Bacillus cereus
GCF_004022305.1	Bacillus	Bacillus cereus
GCF_022663555.1	Bacillus	Bacillus cereus
GCF_001901305.1	Bacillus	Bacillus cereus
GCF_022662715.1	Bacillus	Bacillus cereus
GCF_022663175.1	Bacillus	Bacillus cereus
GCF_002807265.1	Bacillus	Bacillus cereus
GCF_020686405.1	Bacillus	Bacillus cereus
GCF_016483205.1	Bacillus	Bacillus cereus
GCF_008923605.1	Bacillus	Bacillus cereus
GCF_002576465.1	Bacillus	Bacillus cereus
GCF_002504205.1	Bacillus	Bacillus cereus
GCF_006384875.1	Bacillus	Bacillus cereus
GCF_015069665.1	Bacillus	Bacillus cereus
GCF_000161215.1	Bacillus	Bacillus cereus
GCF_002552195.1	Bacillus	Bacillus cereus
GCF_001044565.1	Bacillus	Bacillus cereus
GCF_002574515.1	Bacillus	Bacillus cereus
GCF_001941885.1	Bacillus	Bacillus cereus
GCF_002199425.1	Bacillus	Bacillus cereus
GCF_009739925.1	Bacillus	Bacillus cereus
GCF_002578195.1	Bacillus	Bacillus cereus
GCF_002550435.1	Bacillus	Bacillus cereus
GCF_002564965.1	Bacillus	Bacillus cereus
GCF_002199365.1	Bacillus	Bacillus cereus
GCF_002560415.1	Bacillus	Bacillus cereus
GCF_002565055.1	Bacillus	Bacillus cereus
GCF_003265185.1	Bacillus	Bacillus cereus
GCF_020686385.1	Bacillus	Bacillus cereus
GCF_002559035.1	Bacillus	Bacillus cereus
GCF_001913625.1	Bacillus	Bacillus cereus
GCF_002199825.1	Bacillus	Bacillus cereus
GCF_002214705.1	Bacillus	Bacillus cereus
GCF_000399305.1	Bacillus	Bacillus cereus
GCF_900176955.1	Bacillus	Bacillus cereus
GCF_001913395.1	Bacillus	Bacillus cereus
GCF_001566375.1	Bacillus	Bacillus cereus
GCF_001008585.1	Bacillus	Bacillus cereus
GCF_001913475.1	Bacillus	Bacillus cereus
GCF_003568565.1	Bacillus	Bacillus cereus
GCF_002574415.1	Bacillus	Bacillus cereus
GCF_016774575.1	Bacillus	Bacillus cereus
GCF_002952815.1	Bacillus	Bacillus cereus
GCF_002565895.1	Bacillus	Bacillus cereus
GCF_016758535.1	Bacillus	Bacillus cereus
GCF_022663595.1	Bacillus	Bacillus cereus
GCF_001044905.1	Bacillus	Bacillus cereus
GCF_002560145.1	Bacillus	Bacillus cereus
GCF_001901885.1	Bacillus	Bacillus cereus
GCF_022662975.1	Bacillus	Bacillus cereus
GCF_001583765.1	Bacillus	Bacillus cereus
GCF_024494965.1	Bacillus	Bacillus cereus
GCF_002559115.1	Bacillus	Bacillus cereus
GCF_002021375.1	Bacillus	Bacillus cereus
GCF_002574855.1	Bacillus	Bacillus cereus
GCF_000291475.1	Bacillus	Bacillus cereus
GCF_002577125.1	Bacillus	Bacillus cereus
GCF_002807375.1	Bacillus	Bacillus cereus
GCF_003004435.1	Bacillus	Bacillus cereus
GCF_002560075.1	Bacillus	Bacillus cereus
GCF_021442085.1	Bacillus	Bacillus cereus
GCF_002550375.1	Bacillus	Bacillus cereus
GCF_002561355.1	Bacillus	Bacillus cereus
GCF_022663715.1	Bacillus	Bacillus cereus
GCF_002561135.1	Bacillus	Bacillus cereus
GCF_013112375.1	Bacillus	Bacillus cereus
GCF_001913555.1	Bacillus	Bacillus cereus
GCF_002561035.1	Bacillus	Bacillus cereus
GCF_002567335.1	Bacillus	Bacillus cereus
GCF_000161115.1	Bacillus	Bacillus cereus
GCF_007678085.1	Bacillus	Bacillus cereus
GCF_000399565.1	Bacillus	Bacillus cereus
GCF_002566885.1	Bacillus	Bacillus cereus
GCF_000399365.1	Bacillus	Bacillus cereus
GCF_002560255.1	Bacillus	Bacillus cereus
GCF_019704155.2	Bacillus	Bacillus cereus
GCF_015645275.1	Bacillus	Bacillus cereus
GCF_001584025.1	Bacillus	Bacillus cereus
GCF_022662815.1	Bacillus	Bacillus cereus
GCF_006349695.2	Bacillus	Bacillus cereus
GCF_002562215.1	Bacillus	Bacillus cereus
GCF_005217405.1	Bacillus	Bacillus cereus
GCF_002583275.1	Bacillus	Bacillus cereus
GCF_002567725.1	Bacillus	Bacillus cereus
GCF_002576045.1	Bacillus	Bacillus cereus
GCF_002576225.1	Bacillus	Bacillus cereus
GCF_002562125.1	Bacillus	Bacillus cereus
GCF_002574635.1	Bacillus	Bacillus cereus
GCF_002567415.1	Bacillus	Bacillus cereus
GCF_022664085.1	Bacillus	Bacillus cereus
GCF_002571035.1	Bacillus	Bacillus cereus
GCF_007677075.1	Bacillus	Bacillus cereus
GCF_000948345.1	Bacillus	Bacillus cereus
GCF_002575765.1	Bacillus	Bacillus cereus
GCF_002199335.1	Bacillus	Bacillus cereus
GCF_002575275.1	Bacillus	Bacillus cereus
GCF_002567215.1	Bacillus	Bacillus cereus
GCF_022663075.1	Bacillus	Bacillus cereus
GCF_001982935.1	Bacillus	Bacillus cereus
GCF_024168525.1	Bacillus	Bacillus cereus
GCF_019734275.1	Bacillus	Bacillus cereus
GCF_015071065.1	Bacillus	Bacillus cereus
GCF_002559495.1	Bacillus	Bacillus cereus
GCF_024495395.1	Bacillus	Bacillus cereus
GCF_002566045.1	Bacillus	Bacillus cereus
GCF_000161255.1	Bacillus	Bacillus cereus
GCF_002567525.1	Bacillus	Bacillus cereus
GCF_000399325.1	Bacillus	Bacillus cereus
GCF_002575965.1	Bacillus	Bacillus cereus
GCF_002576155.1	Bacillus	Bacillus cereus
GCF_001059175.1	Bacillus	Bacillus cereus
GCF_022664035.1	Bacillus	Bacillus cereus
GCF_000399485.1	Bacillus	Bacillus cereus
GCF_001936485.1	Bacillus	Bacillus cereus
GCF_002575935.1	Bacillus	Bacillus cereus
GCF_002558165.1	Bacillus	Bacillus cereus
GCF_022663115.1	Bacillus	Bacillus cereus
GCF_008682215.1	Bacillus	Bacillus cereus
GCF_002567605.1	Bacillus	Bacillus cereus
GCF_016483835.1	Bacillus	Bacillus cereus
GCF_021496685.1	Bacillus	Bacillus cereus
GCF_002563025.1	Bacillus	Bacillus cereus
GCF_023969475.1	Bacillus	Bacillus cereus
GCF_002558845.1	Bacillus	Bacillus cereus
GCF_000399465.1	Bacillus	Bacillus cereus
GCF_002568455.1	Bacillus	Bacillus cereus
GCF_002564815.1	Bacillus	Bacillus cereus
GCF_016483765.1	Bacillus	Bacillus cereus
GCF_022664255.1	Bacillus	Bacillus cereus
GCF_016774535.1	Bacillus	Bacillus cereus
GCF_000181615.1	Bacillus	Bacillus cereus
GCF_001583855.1	Bacillus	Bacillus cereus
GCF_002579585.1	Bacillus	Bacillus cereus
GCF_024494825.1	Bacillus	Bacillus cereus
GCF_001583975.1	Bacillus	Bacillus cereus
GCF_021655195.1	Bacillus	Bacillus cereus
GCF_002550135.1	Bacillus	Bacillus cereus
GCF_016758645.1	Bacillus	Bacillus cereus
GCF_002576845.1	Bacillus	Bacillus cereus
GCF_002560385.1	Bacillus	Bacillus cereus
GCF_002552455.1	Bacillus	Bacillus cereus
GCF_002551775.1	Bacillus	Bacillus cereus
GCF_002576865.1	Bacillus	Bacillus cereus
GCF_002201605.1	Bacillus	Bacillus cereus
GCF_001583685.1	Bacillus	Bacillus cereus
GCF_002571195.1	Bacillus	Bacillus cereus
GCF_002571165.1	Bacillus	Bacillus cereus
GCF_002567145.1	Bacillus	Bacillus cereus
GCF_002562985.1	Bacillus	Bacillus cereus
GCF_900094845.1	Bacillus	Bacillus cereus
GCF_001913405.1	Bacillus	Bacillus cereus
GCF_004771155.1	Bacillus	Bacillus cereus
GCF_000011625.1	Bacillus	Bacillus cereus
GCF_002021535.1	Bacillus	Bacillus cereus
GCF_001044645.1	Bacillus	Bacillus cereus
GCF_002290105.1	Bacillus	Bacillus cereus
GCF_002559915.1	Bacillus	Bacillus cereus
GCF_001619445.1	Bacillus	Bacillus cereus
GCF_002552725.1	Bacillus	Bacillus cereus
GCF_900176915.1	Bacillus	Bacillus cereus
GCF_001518875.1	Bacillus	Bacillus cereus
GCF_000743865.1	Bacillus	Bacillus cereus
GCF_024495265.1	Bacillus	Bacillus cereus
GCF_024495245.1	Bacillus	Bacillus cereus
GCF_002559645.1	Bacillus	Bacillus cereus
GCF_002552995.1	Bacillus	Bacillus cereus
GCF_002562925.1	Bacillus	Bacillus cereus
GCF_000833045.1	Bacillus	Bacillus cereus
GCF_002565425.1	Bacillus	Bacillus cereus
GCF_022663975.1	Bacillus	Bacillus cereus
GCF_001008575.1	Bacillus	Bacillus cereus
GCF_016757865.1	Bacillus	Bacillus cereus
GCF_002560945.1	Bacillus	Bacillus cereus
GCF_022669895.1	Bacillus	Bacillus cereus
GCF_002576575.1	Bacillus	Bacillus cereus
GCF_002551975.1	Bacillus	Bacillus cereus
GCF_002575515.1	Bacillus	Bacillus cereus
GCF_002562695.1	Bacillus	Bacillus cereus
GCF_002199525.1	Bacillus	Bacillus cereus
GCF_000290995.1	Bacillus	Bacillus cereus
GCF_001699805.1	Bacillus	Bacillus cereus
GCF_002559715.1	Bacillus	Bacillus cereus
GCF_005217345.1	Bacillus	Bacillus cereus
GCF_022663635.1	Bacillus	Bacillus cereus
GCF_002021695.1	Bacillus	Bacillus cereus
GCF_002552295.1	Bacillus	Bacillus cereus
GCF_022662555.1	Bacillus	Bacillus cereus
GCF_022663575.1	Bacillus	Bacillus cereus
GCF_024494775.1	Bacillus	Bacillus cereus
GCF_018221505.1	Bacillus	Bacillus cereus
GCF_000518025.1	Bacillus	Bacillus cereus
[truncated: 33,810 more rows]

## Sheet: Test Assemblies
ENA	Species
ERR2935851	Bacillus subtilis
ERR2935850	Enterococcus faecalis
ERR2935852	Escherichia coli
ERR2935857	Lactobacillus fermentum
ERR2935854	Listeria monocytogenes
ERR2935853	Pseudomonas aeruginosa
ERR2935848	Salmonella enterica
ERR2935849	Staphylococcus aureus

## Sheet: Metrics
	Precision	Recall	F1	MCC
LCL-LCPN	0.921227	0.435893	0.5522	0.441525
Kaiju-HiTaxon-DB	0.995961	0.420343	0.547078	0.492544
Kaiju-RefSeq-DB	0.986065	0.354883	0.483885	0.427277
Kraken2-HiTaxon-DB	0.997068	0.649033	0.726801	0.683204
Kraken2-RefSeq-DB	0.995326	0.573581	0.68029	0.600873
Kraken2-HiTaxon-ML	0.997758	0.662073	0.759059	0.651105
Kaiju-HiTaxon-ML	0.997176	0.58841	0.707624	0.589348
Kaiju-Kraken2-Ens	0.996814	0.659144	0.738413	0.687613
Kraken2-HiTaxon-Align	0.997873	0.740747	0.829392	0.737424
