# Supplementary material for: HiTaxon: a hierarchical ensemble framework for taxonomic classification of short reads
Source: Bioinform Adv. 2024 Feb 1;4(1):vbae016. doi: 10.1093/bioadv/vbae016 (PMC10873905; doi:10.1093/bioadv/vbae016)
Supplement: vbae016_Supplementary_Data [file vbae016_supplementary_data.zip › vbae016_Supplementary_Data/S6_Data.xlsx]

## Sheet: HiTaxon
accession	genus	species
GCF_003939885.1	Achromobacter	Achromobacter_aegrifaciens
GCF_001299355.1	Achromobacter	Achromobacter_aegrifaciens
GCF_902860055.1	Achromobacter	Achromobacter_aegrifaciens
GCF_009866805.1	Achromobacter	Achromobacter_aestuarii
GCF_900496965.1	Achromobacter	Achromobacter_agilis
GCF_004121055.1	Achromobacter	Achromobacter_aloeverae
GCF_902860025.1	Achromobacter	Achromobacter_animicus
GCF_024718215.1	Achromobacter	Achromobacter_anxifer
GCF_000236785.1	Achromobacter	Achromobacter_arsenitoxydans
GCF_016127315.1	Achromobacter	Achromobacter_deleyi
GCF_902860135.1	Achromobacter	Achromobacter_deleyi
GCF_001514355.1	Achromobacter	Achromobacter_denitrificans
GCF_014634705.1	Achromobacter	Achromobacter_denitrificans
GCF_013267375.1	Achromobacter	Achromobacter_denitrificans
GCF_001945385.1	Achromobacter	Achromobacter_denitrificans
GCF_003812265.1	Achromobacter	Achromobacter_denitrificans
GCF_003096295.1	Achromobacter	Achromobacter_dolens
GCF_902859975.1	Achromobacter	Achromobacter_dolens
GCF_001299135.1	Achromobacter	Achromobacter_dolens
GCF_007655095.1	Achromobacter	Achromobacter_dolens
GCF_008245125.1	Achromobacter	Achromobacter_insolitus
GCF_003293535.1	Achromobacter	Achromobacter_insolitus
GCF_001639685.1	Achromobacter	Achromobacter_insolitus
GCF_011063385.1	Achromobacter	Achromobacter_insolitus
GCF_022325125.1	Achromobacter	Achromobacter_insolitus
GCF_024168865.1	Achromobacter	Achromobacter_insolitus
GCF_902860205.1	Achromobacter	Achromobacter_insolitus
GCF_904423855.1	Achromobacter	Achromobacter_insolitus
GCF_000783435.2	Achromobacter	Achromobacter_insolitus
GCF_902860175.1	Achromobacter	Achromobacter_insolitus
GCF_001971645.1	Achromobacter	Achromobacter_insolitus
GCF_902859615.1	Achromobacter	Achromobacter_insolitus
GCF_902860075.1	Achromobacter	Achromobacter_insuavis
GCF_000219745.1	Achromobacter	Achromobacter_insuavis
GCF_022321175.1	Achromobacter	Achromobacter_insuavis
GCF_022524745.1	Achromobacter	Achromobacter_insuavis
GCF_022525205.1	Achromobacter	Achromobacter_insuavis
GCF_022325225.1	Achromobacter	Achromobacter_insuavis
GCF_001298955.1	Achromobacter	Achromobacter_kerstersii
GCF_003315095.1	Achromobacter	Achromobacter_marplatensis
GCF_003053425.1	Achromobacter	Achromobacter_mucicolens
GCF_902859725.1	Achromobacter	Achromobacter_mucicolens
GCF_019968625.1	Achromobacter	Achromobacter_mucicolens
GCF_024178435.1	Achromobacter	Achromobacter_mucicolens
GCF_013267355.1	Achromobacter	Achromobacter_pestifer
GCF_000164035.1	Achromobacter	Achromobacter_piechaudii
GCF_001571245.1	Achromobacter	Achromobacter_piechaudii
GCF_002885955.2	Achromobacter	Achromobacter_pulmonis
GCF_012956685.1	Achromobacter	Achromobacter_ruhlandii
GCF_902859695.1	Achromobacter	Achromobacter_ruhlandii
GCF_902860035.1	Achromobacter	Achromobacter_ruhlandii
GCF_002082135.1	Achromobacter	Achromobacter_ruhlandii
GCF_022325245.1	Achromobacter	Achromobacter_ruhlandii
GCF_001637095.1	Achromobacter	Achromobacter_ruhlandii
GCF_022320925.1	Achromobacter	Achromobacter_ruhlandii
GCF_001299395.1	Achromobacter	Achromobacter_ruhlandii
GCF_002812705.1	Achromobacter	Achromobacter_spanius
GCF_003994415.1	Achromobacter	Achromobacter_spanius
GCF_002966795.1	Achromobacter	Achromobacter_spanius
GCF_900496975.1	Achromobacter	Achromobacter_veterisilvae
GCF_008432465.1	Achromobacter	Achromobacter_xylosoxidans
GCF_001559195.1	Achromobacter	Achromobacter_xylosoxidans
GCF_013282235.1	Achromobacter	Achromobacter_xylosoxidans
GCF_013282255.1	Achromobacter	Achromobacter_xylosoxidans
GCF_016728825.1	Achromobacter	Achromobacter_xylosoxidans
GCF_900009115.1	Achromobacter	Achromobacter_xylosoxidans
GCF_900010105.1	Achromobacter	Achromobacter_xylosoxidans
GCF_022870085.1	Achromobacter	Achromobacter_xylosoxidans
GCF_001558755.2	Achromobacter	Achromobacter_xylosoxidans
GCF_000165835.1	Achromobacter	Achromobacter_xylosoxidans
GCF_015209685.1	Acinetobacter	Acinetobacter_albensis
GCF_900197575.1	Acinetobacter	Acinetobacter_apis
GCF_015627115.1	Acinetobacter	Acinetobacter_baretiae
GCF_008632635.1	Acinetobacter	Acinetobacter_baumannii
GCF_000761175.1	Acinetobacter	Acinetobacter_baumannii
GCF_000828935.1	Acinetobacter	Acinetobacter_baumannii
GCF_000939415.2	Acinetobacter	Acinetobacter_baumannii
GCF_001077555.2	Acinetobacter	Acinetobacter_baumannii
GCF_001077965.2	Acinetobacter	Acinetobacter_baumannii
GCF_001543995.1	Acinetobacter	Acinetobacter_baumannii
GCF_001573065.1	Acinetobacter	Acinetobacter_baumannii
GCF_001573085.1	Acinetobacter	Acinetobacter_baumannii
GCF_001573125.1	Acinetobacter	Acinetobacter_baumannii
GCF_001806365.1	Acinetobacter	Acinetobacter_baumannii
GCF_001806405.1	Acinetobacter	Acinetobacter_baumannii
GCF_001806485.1	Acinetobacter	Acinetobacter_baumannii
GCF_001895125.2	Acinetobacter	Acinetobacter_baumannii
GCF_001896005.1	Acinetobacter	Acinetobacter_baumannii
GCF_002082645.1	Acinetobacter	Acinetobacter_baumannii
GCF_002082685.1	Acinetobacter	Acinetobacter_baumannii
GCF_002082805.1	Acinetobacter	Acinetobacter_baumannii
GCF_002082845.1	Acinetobacter	Acinetobacter_baumannii
GCF_002082885.1	Acinetobacter	Acinetobacter_baumannii
GCF_002762155.1	Acinetobacter	Acinetobacter_baumannii
GCF_002902885.1	Acinetobacter	Acinetobacter_baumannii
GCF_002948925.1	Acinetobacter	Acinetobacter_baumannii
GCF_002950495.2	Acinetobacter	Acinetobacter_baumannii
GCF_002999195.2	Acinetobacter	Acinetobacter_baumannii
GCF_003010655.1	Acinetobacter	Acinetobacter_baumannii
GCF_003181015.1	Acinetobacter	Acinetobacter_baumannii
GCF_003296225.1	Acinetobacter	Acinetobacter_baumannii
GCF_003431385.1	Acinetobacter	Acinetobacter_baumannii
GCF_003516005.1	Acinetobacter	Acinetobacter_baumannii
GCF_003522705.1	Acinetobacter	Acinetobacter_baumannii
GCF_003522785.1	Acinetobacter	Acinetobacter_baumannii
GCF_003522845.1	Acinetobacter	Acinetobacter_baumannii
GCF_003812065.1	Acinetobacter	Acinetobacter_baumannii
GCF_003812485.1	Acinetobacter	Acinetobacter_baumannii
GCF_004028375.1	Acinetobacter	Acinetobacter_baumannii
GCF_004101745.1	Acinetobacter	Acinetobacter_baumannii
GCF_004136355.1	Acinetobacter	Acinetobacter_baumannii
GCF_004194555.1	Acinetobacter	Acinetobacter_baumannii
GCF_004758865.1	Acinetobacter	Acinetobacter_baumannii
GCF_005280435.1	Acinetobacter	Acinetobacter_baumannii
GCF_005280675.1	Acinetobacter	Acinetobacter_baumannii
GCF_005280695.1	Acinetobacter	Acinetobacter_baumannii
GCF_005280715.1	Acinetobacter	Acinetobacter_baumannii
GCF_005671375.1	Acinetobacter	Acinetobacter_baumannii
GCF_007107525.1	Acinetobacter	Acinetobacter_baumannii
GCF_007221455.1	Acinetobacter	Acinetobacter_baumannii
GCF_007647215.1	Acinetobacter	Acinetobacter_baumannii
GCF_008124045.1	Acinetobacter	Acinetobacter_baumannii
GCF_008244885.1	Acinetobacter	Acinetobacter_baumannii
GCF_008244905.1	Acinetobacter	Acinetobacter_baumannii
GCF_008630895.1	Acinetobacter	Acinetobacter_baumannii
GCF_008802935.1	Acinetobacter	Acinetobacter_baumannii
GCF_008931365.1	Acinetobacter	Acinetobacter_baumannii
GCF_009035845.1	Acinetobacter	Acinetobacter_baumannii
GCF_009455505.1	Acinetobacter	Acinetobacter_baumannii
GCF_009740145.1	Acinetobacter	Acinetobacter_baumannii
GCF_012272795.1	Acinetobacter	Acinetobacter_baumannii
GCF_012931605.1	Acinetobacter	Acinetobacter_baumannii
GCF_012931665.1	Acinetobacter	Acinetobacter_baumannii
GCF_012934965.1	Acinetobacter	Acinetobacter_baumannii
GCF_012935005.1	Acinetobacter	Acinetobacter_baumannii
GCF_012935065.1	Acinetobacter	Acinetobacter_baumannii
GCF_012935125.1	Acinetobacter	Acinetobacter_baumannii
GCF_012935185.1	Acinetobacter	Acinetobacter_baumannii
GCF_012974845.1	Acinetobacter	Acinetobacter_baumannii
GCF_013377175.1	Acinetobacter	Acinetobacter_baumannii
GCF_013416275.1	Acinetobacter	Acinetobacter_baumannii
GCF_013787185.1	Acinetobacter	Acinetobacter_baumannii
GCF_014159355.1	Acinetobacter	Acinetobacter_baumannii
GCF_014169655.1	Acinetobacter	Acinetobacter_baumannii
GCF_014171935.1	Acinetobacter	Acinetobacter_baumannii
GCF_014672735.1	Acinetobacter	Acinetobacter_baumannii
GCF_014705825.1	Acinetobacter	Acinetobacter_baumannii
GCF_015571935.1	Acinetobacter	Acinetobacter_baumannii
GCF_015732435.1	Acinetobacter	Acinetobacter_baumannii
GCF_015910475.1	Acinetobacter	Acinetobacter_baumannii
GCF_016864295.1	Acinetobacter	Acinetobacter_baumannii
GCF_016865465.1	Acinetobacter	Acinetobacter_baumannii
GCF_016903135.1	Acinetobacter	Acinetobacter_baumannii
GCF_017096345.2	Acinetobacter	Acinetobacter_baumannii
GCF_017098185.2	Acinetobacter	Acinetobacter_baumannii
GCF_017639875.1	Acinetobacter	Acinetobacter_baumannii
GCF_017723975.1	Acinetobacter	Acinetobacter_baumannii
GCF_017726555.1	Acinetobacter	Acinetobacter_baumannii
GCF_017753625.1	Acinetobacter	Acinetobacter_baumannii
GCF_018135585.1	Acinetobacter	Acinetobacter_baumannii
GCF_018604365.1	Acinetobacter	Acinetobacter_baumannii
GCF_018831465.1	Acinetobacter	Acinetobacter_baumannii
GCF_019076685.1	Acinetobacter	Acinetobacter_baumannii
GCF_019703285.1	Acinetobacter	Acinetobacter_baumannii
GCF_019903235.1	Acinetobacter	Acinetobacter_baumannii
GCF_019997865.1	Acinetobacter	Acinetobacter_baumannii
GCF_020911985.1	Acinetobacter	Acinetobacter_baumannii
GCF_020985285.1	Acinetobacter	Acinetobacter_baumannii
GCF_021559695.1	Acinetobacter	Acinetobacter_baumannii
GCF_021725415.1	Acinetobacter	Acinetobacter_baumannii
GCF_021730415.1	Acinetobacter	Acinetobacter_baumannii
GCF_022369355.1	Acinetobacter	Acinetobacter_baumannii
GCF_022429585.1	Acinetobacter	Acinetobacter_baumannii
GCF_022459055.1	Acinetobacter	Acinetobacter_baumannii
GCF_022459075.1	Acinetobacter	Acinetobacter_baumannii
GCF_022459135.1	Acinetobacter	Acinetobacter_baumannii
GCF_022459155.1	Acinetobacter	Acinetobacter_baumannii
GCF_022459415.1	Acinetobacter	Acinetobacter_baumannii
GCF_022459875.1	Acinetobacter	Acinetobacter_baumannii
GCF_022460015.1	Acinetobacter	Acinetobacter_baumannii
GCF_022461025.1	Acinetobacter	Acinetobacter_baumannii
GCF_022466815.1	Acinetobacter	Acinetobacter_baumannii
GCF_022467805.1	Acinetobacter	Acinetobacter_baumannii
GCF_022467975.1	Acinetobacter	Acinetobacter_baumannii
GCF_022468195.1	Acinetobacter	Acinetobacter_baumannii
GCF_022468565.1	Acinetobacter	Acinetobacter_baumannii
GCF_022469075.1	Acinetobacter	Acinetobacter_baumannii
GCF_022548575.1	Acinetobacter	Acinetobacter_baumannii
GCF_022605145.1	Acinetobacter	Acinetobacter_baumannii
GCF_022759565.1	Acinetobacter	Acinetobacter_baumannii
GCF_023360975.1	Acinetobacter	Acinetobacter_baumannii
GCF_023360995.1	Acinetobacter	Acinetobacter_baumannii
GCF_023361015.1	Acinetobacter	Acinetobacter_baumannii
GCF_023361095.1	Acinetobacter	Acinetobacter_baumannii
GCF_023361175.1	Acinetobacter	Acinetobacter_baumannii
GCF_023361815.1	Acinetobacter	Acinetobacter_baumannii
GCF_023362035.1	Acinetobacter	Acinetobacter_baumannii
GCF_023362115.1	Acinetobacter	Acinetobacter_baumannii
GCF_023362215.1	Acinetobacter	Acinetobacter_baumannii
GCF_023517155.1	Acinetobacter	Acinetobacter_baumannii
GCF_023517195.1	Acinetobacter	Acinetobacter_baumannii
GCF_023517215.1	Acinetobacter	Acinetobacter_baumannii
GCF_023517235.1	Acinetobacter	Acinetobacter_baumannii
GCF_023517715.1	Acinetobacter	Acinetobacter_baumannii
GCF_023517735.1	Acinetobacter	Acinetobacter_baumannii
GCF_024134625.1	Acinetobacter	Acinetobacter_baumannii
GCF_024138105.1	Acinetobacter	Acinetobacter_baumannii
GCF_024139015.1	Acinetobacter	Acinetobacter_baumannii
GCF_024139035.1	Acinetobacter	Acinetobacter_baumannii
GCF_024139095.1	Acinetobacter	Acinetobacter_baumannii
GCF_900088705.1	Acinetobacter	Acinetobacter_baumannii
GCF_900093475.1	Acinetobacter	Acinetobacter_baumannii
GCF_004797155.2	Acinetobacter	Acinetobacter_baumannii
GCF_000069245.1	Acinetobacter	Acinetobacter_baumannii
GCF_002803025.2	Acinetobacter	Acinetobacter_baumannii
GCF_019331655.1	Acinetobacter	Acinetobacter_baumannii
GCF_000187205.2	Acinetobacter	Acinetobacter_baumannii
GCF_000302575.1	Acinetobacter	Acinetobacter_baumannii
GCF_000505685.1	Acinetobacter	Acinetobacter_baumannii
GCF_000828795.1	Acinetobacter	Acinetobacter_baumannii
GCF_017724215.1	Acinetobacter	Acinetobacter_baumannii
GCF_017724155.1	Acinetobacter	Acinetobacter_baumannii
GCF_000746645.1	Acinetobacter	Acinetobacter_baumannii
GCF_003010675.1	Acinetobacter	Acinetobacter_baumannii
GCF_003522665.1	Acinetobacter	Acinetobacter_baumannii
GCF_009833005.1	Acinetobacter	Acinetobacter_baumannii
GCF_024138435.1	Acinetobacter	Acinetobacter_baumannii
GCF_020810655.1	Acinetobacter	Acinetobacter_baumannii
GCF_021729465.1	Acinetobacter	Acinetobacter_baumannii
GCF_001261895.2	Acinetobacter	Acinetobacter_baumannii
GCF_019903155.1	Acinetobacter	Acinetobacter_baumannii
GCF_004564115.1	Acinetobacter	Acinetobacter_baumannii
GCF_014322245.1	Acinetobacter	Acinetobacter_baumannii
GCF_024205285.1	Acinetobacter	Acinetobacter_baumannii
GCF_012931625.1	Acinetobacter	Acinetobacter_baumannii
GCF_013394285.1	Acinetobacter	Acinetobacter_baumannii
GCF_022459095.1	Acinetobacter	Acinetobacter_baumannii
GCF_012935105.1	Acinetobacter	Acinetobacter_baumannii
GCF_023981045.1	Acinetobacter	Acinetobacter_baumannii
GCF_001908295.1	Acinetobacter	Acinetobacter_baumannii
GCF_022870045.1	Acinetobacter	Acinetobacter_baumannii
GCF_002116925.1	Acinetobacter	Acinetobacter_baumannii
GCF_001517645.1	Acinetobacter	Acinetobacter_baumannii
GCF_013416255.1	Acinetobacter	Acinetobacter_baumannii
GCF_003431865.1	Acinetobacter	Acinetobacter_baumannii
GCF_013372085.1	Acinetobacter	Acinetobacter_baumannii
GCF_014672775.1	Acinetobacter	Acinetobacter_baumannii
GCF_001593425.2	Acinetobacter	Acinetobacter_baumannii
GCF_022467135.1	Acinetobacter	Acinetobacter_baumannii
GCF_001399655.1	Acinetobacter	Acinetobacter_baumannii
GCF_002082825.1	Acinetobacter	Acinetobacter_baumannii
GCF_021484905.1	Acinetobacter	Acinetobacter_baumannii
GCF_006385075.1	Acinetobacter	Acinetobacter_baumannii
GCF_000021245.2	Acinetobacter	Acinetobacter_baumannii
GCF_012934905.1	Acinetobacter	Acinetobacter_baumannii
GCF_018808925.1	Acinetobacter	Acinetobacter_baumannii
GCF_021899715.1	Acinetobacter	Acinetobacter_baumannii
GCF_022460295.1	Acinetobacter	Acinetobacter_baumannii
GCF_016864915.1	Acinetobacter	Acinetobacter_baumannii
GCF_003948085.2	Acinetobacter	Acinetobacter_baumannii
GCF_014874575.1	Acinetobacter	Acinetobacter_baumannii
GCF_024139075.1	Acinetobacter	Acinetobacter_baumannii
GCF_019903175.1	Acinetobacter	Acinetobacter_baumannii
GCF_022467435.1	Acinetobacter	Acinetobacter_baumannii
GCF_005519135.2	Acinetobacter	Acinetobacter_baumannii
GCF_000498375.2	Acinetobacter	Acinetobacter_baumannii
GCF_001806385.1	Acinetobacter	Acinetobacter_baumannii
GCF_023361115.1	Acinetobacter	Acinetobacter_baumannii
GCF_012935045.1	Acinetobacter	Acinetobacter_baumannii
GCF_012935165.1	Acinetobacter	Acinetobacter_baumannii
GCF_023517255.1	Acinetobacter	Acinetobacter_baumannii
GCF_023361975.1	Acinetobacter	Acinetobacter_baumannii
GCF_022468455.1	Acinetobacter	Acinetobacter_baumannii
GCF_004101705.1	Acinetobacter	Acinetobacter_baumannii
GCF_008244865.1	Acinetobacter	Acinetobacter_baumannii
GCF_012934925.1	Acinetobacter	Acinetobacter_baumannii
GCF_000226275.2	Acinetobacter	Acinetobacter_baumannii
GCF_002082745.1	Acinetobacter	Acinetobacter_baumannii
GCF_022921035.1	Acinetobacter	Acinetobacter_baumannii
GCF_023361235.1	Acinetobacter	Acinetobacter_baumannii
GCF_024134685.1	Acinetobacter	Acinetobacter_baumannii
GCF_001887305.1	Acinetobacter	Acinetobacter_baumannii
GCF_001902375.1	Acinetobacter	Acinetobacter_baumannii
GCF_012272755.1	Acinetobacter	Acinetobacter_baumannii
GCF_023361995.1	Acinetobacter	Acinetobacter_baumannii
GCF_023362275.1	Acinetobacter	Acinetobacter_baumannii
GCF_023361855.1	Acinetobacter	Acinetobacter_baumannii
GCF_001922245.1	Acinetobacter	Acinetobacter_baumannii
GCF_023361915.1	Acinetobacter	Acinetobacter_baumannii
GCF_023362095.1	Acinetobacter	Acinetobacter_baumannii
GCF_023362155.1	Acinetobacter	Acinetobacter_baumannii
GCF_023361255.1	Acinetobacter	Acinetobacter_baumannii
GCF_002761575.1	Acinetobacter	Acinetobacter_baumannii
GCF_003264275.1	Acinetobacter	Acinetobacter_baumannii
GCF_014705805.1	Acinetobacter	Acinetobacter_baumannii
GCF_014705785.1	Acinetobacter	Acinetobacter_baumannii
GCF_001806445.1	Acinetobacter	Acinetobacter_baumannii
GCF_024172225.1	Acinetobacter	Acinetobacter_baumannii
GCF_016350105.1	Acinetobacter	Acinetobacter_baumannii
GCF_017096325.2	Acinetobacter	Acinetobacter_baumannii
GCF_009498335.1	Acinetobacter	Acinetobacter_baumannii
GCF_017098245.2	Acinetobacter	Acinetobacter_baumannii
GCF_023361055.1	Acinetobacter	Acinetobacter_baumannii
GCF_020906565.1	Acinetobacter	Acinetobacter_baumannii
GCF_020520405.1	Acinetobacter	Acinetobacter_baumannii
GCF_023361075.1	Acinetobacter	Acinetobacter_baumannii
GCF_023361195.1	Acinetobacter	Acinetobacter_baumannii
GCF_012272775.1	Acinetobacter	Acinetobacter_baumannii
GCF_002762115.1	Acinetobacter	Acinetobacter_baumannii
GCF_001514375.1	Acinetobacter	Acinetobacter_baumannii
GCF_022468075.1	Acinetobacter	Acinetobacter_baumannii
GCF_003949595.2	Acinetobacter	Acinetobacter_baumannii
GCF_022459175.1	Acinetobacter	Acinetobacter_baumannii
GCF_022467735.1	Acinetobacter	Acinetobacter_baumannii
GCF_015870965.1	Acinetobacter	Acinetobacter_baumannii
GCF_000695855.3	Acinetobacter	Acinetobacter_baumannii
GCF_017098225.2	Acinetobacter	Acinetobacter_baumannii
GCF_023517175.1	Acinetobacter	Acinetobacter_baumannii
GCF_001674505.2	Acinetobacter	Acinetobacter_baumannii
GCF_012935145.1	Acinetobacter	Acinetobacter_baumannii
GCF_022459115.1	Acinetobacter	Acinetobacter_baumannii
GCF_002947415.1	Acinetobacter	Acinetobacter_baumannii
GCF_000046845.1	Acinetobacter	Acinetobacter_baylyi
GCF_010577855.1	Acinetobacter	Acinetobacter_baylyi
GCF_900465415.1	Acinetobacter	Acinetobacter_baylyi
GCF_000369005.1	Acinetobacter	Acinetobacter_beijerinckii
GCF_000368505.1	Acinetobacter	Acinetobacter_bereziniae
GCF_016576965.1	Acinetobacter	Acinetobacter_bereziniae
GCF_016576845.1	Acinetobacter	Acinetobacter_bereziniae
GCF_013346565.1	Acinetobacter	Acinetobacter_bereziniae
GCF_000367925.1	Acinetobacter	Acinetobacter_bohemicus
GCF_900096955.1	Acinetobacter	Acinetobacter_boissieri
GCF_018324105.1	Acinetobacter	Acinetobacter_bouvetii
GCF_000368645.1	Acinetobacter	Acinetobacter_brisouii
GCF_008993995.1	Acinetobacter	Acinetobacter_brisouii
GCF_016939475.1	Acinetobacter	Acinetobacter_calcoaceticus
GCF_021165855.1	Acinetobacter	Acinetobacter_calcoaceticus
GCF_900520355.1	Acinetobacter	Acinetobacter_calcoaceticus
GCF_001663695.1	Acinetobacter	Acinetobacter_calcoaceticus
GCF_004345325.1	Acinetobacter	Acinetobacter_calcoaceticus
GCF_000399665.1	Acinetobacter	Acinetobacter_calcoaceticus
GCF_002055515.1	Acinetobacter	Acinetobacter_calcoaceticus
GCF_000367865.1	Acinetobacter	Acinetobacter_calcoaceticus
GCF_001707755.1	Acinetobacter	Acinetobacter_celticus
GCF_003664645.1	Acinetobacter	Acinetobacter_chengduensis
GCF_002165375.2	Acinetobacter	Acinetobacter_chinensis
GCF_000369765.1	Acinetobacter	Acinetobacter_colistiniresistens
GCF_007713425.1	Acinetobacter	Acinetobacter_colistiniresistens
GCF_024582815.1	Acinetobacter	Acinetobacter_colistiniresistens
GCF_008993755.1	Acinetobacter	Acinetobacter_colistiniresistens
GCF_008988385.1	Acinetobacter	Acinetobacter_colistiniresistens
GCF_000413935.1	Acinetobacter	Acinetobacter_colistiniresistens
GCF_014635545.1	Acinetobacter	Acinetobacter_courvalinii
GCF_016508605.1	Acinetobacter	Acinetobacter_courvalinii
GCF_003024525.3	Acinetobacter	Acinetobacter_cumulans
GCF_001704615.3	Acinetobacter	Acinetobacter_defluvii
GCF_009884975.1	Acinetobacter	Acinetobacter_dispersus
GCF_001307195.1	Acinetobacter	Acinetobacter_equi
GCF_008802205.1	Acinetobacter	Acinetobacter_gandensis
GCF_013009345.1	Acinetobacter	Acinetobacter_geminorum
GCF_000368565.1	Acinetobacter	Acinetobacter_gerneri
GCF_009372255.1	Acinetobacter	Acinetobacter_guerrae
GCF_002370525.2	Acinetobacter	Acinetobacter_guillouiae
GCF_020172725.1	Acinetobacter	Acinetobacter_guillouiae
GCF_000368145.1	Acinetobacter	Acinetobacter_guillouiae
GCF_009884295.1	Acinetobacter	Acinetobacter_gyllenbergii
GCF_003323815.1	Acinetobacter	Acinetobacter_haemolyticus
GCF_001932555.1	Acinetobacter	Acinetobacter_haemolyticus
GCF_003430865.2	Acinetobacter	Acinetobacter_haemolyticus
GCF_009892305.1	Acinetobacter	Acinetobacter_haemolyticus
GCF_009892345.1	Acinetobacter	Acinetobacter_haemolyticus
GCF_009892385.1	Acinetobacter	Acinetobacter_haemolyticus
GCF_004379355.1	Acinetobacter	Acinetobacter_haemolyticus
GCF_009892245.1	Acinetobacter	Acinetobacter_haemolyticus
GCF_009892285.1	Acinetobacter	Acinetobacter_haemolyticus
GCF_004208515.1	Acinetobacter	Acinetobacter_halotolerans
GCF_000816495.1	Acinetobacter	Acinetobacter_harbinensis
GCF_900625095.1	Acinetobacter	Acinetobacter_ihumii
GCF_009914435.1	Acinetobacter	Acinetobacter_indicus
GCF_010917815.1	Acinetobacter	Acinetobacter_indicus
GCF_010918375.1	Acinetobacter	Acinetobacter_indicus
GCF_012278715.1	Acinetobacter	Acinetobacter_indicus
GCF_012278735.1	Acinetobacter	Acinetobacter_indicus
GCF_013378115.1	Acinetobacter	Acinetobacter_indicus
GCF_015218885.1	Acinetobacter	Acinetobacter_indicus
GCF_017132735.1	Acinetobacter	Acinetobacter_indicus
GCF_017309425.1	Acinetobacter	Acinetobacter_indicus
GCF_017309445.1	Acinetobacter	Acinetobacter_indicus
GCF_022749635.1	Acinetobacter	Acinetobacter_indicus
GCF_009914475.1	Acinetobacter	Acinetobacter_indicus
GCF_015217905.1	Acinetobacter	Acinetobacter_indicus
GCF_009914375.1	Acinetobacter	Acinetobacter_indicus
GCF_009734145.1	Acinetobacter	Acinetobacter_indicus
GCF_003952785.1	Acinetobacter	Acinetobacter_johnsonii
GCF_016027055.1	Acinetobacter	Acinetobacter_johnsonii
GCF_019334405.1	Acinetobacter	Acinetobacter_johnsonii
GCF_020162195.1	Acinetobacter	Acinetobacter_johnsonii
GCF_017068175.1	Acinetobacter	Acinetobacter_johnsonii
GCF_016728805.1	Acinetobacter	Acinetobacter_johnsonii
GCF_008180305.1	Acinetobacter	Acinetobacter_johnsonii
GCF_004337595.1	Acinetobacter	Acinetobacter_johnsonii
GCF_016725945.1	Acinetobacter	Acinetobacter_johnsonii
GCF_021496365.1	Acinetobacter	Acinetobacter_johnsonii
GCF_001941805.1	Acinetobacter	Acinetobacter_junii
GCF_002761875.1	Acinetobacter	Acinetobacter_junii
GCF_003939335.2	Acinetobacter	Acinetobacter_junii
GCF_018336855.1	Acinetobacter	Acinetobacter_junii
GCF_023973105.1	Acinetobacter	Acinetobacter_junii
GCF_018281725.1	Acinetobacter	Acinetobacter_junii
GCF_009939195.1	Acinetobacter	Acinetobacter_kanungonis
GCF_900096895.1	Acinetobacter	Acinetobacter_kookii
GCF_900107285.1	Acinetobacter	Acinetobacter_kyonggiensis
GCF_013122135.1	Acinetobacter	Acinetobacter_lactucae
GCF_002076935.1	Acinetobacter	Acinetobacter_lactucae
GCF_003947665.1	Acinetobacter	Acinetobacter_lactucae
GCF_008984225.1	Acinetobacter	Acinetobacter_lactucae
GCF_000399705.1	Acinetobacter	Acinetobacter_lactucae
GCF_013346475.1	Acinetobacter	Acinetobacter_lactucae
GCF_011578285.1	Acinetobacter	Acinetobacter_lanii
GCF_001704115.1	Acinetobacter	Acinetobacter_larvae
GCF_019343495.1	Acinetobacter	Acinetobacter_lwoffii
GCF_015602705.1	Acinetobacter	Acinetobacter_lwoffii
GCF_019048305.1	Acinetobacter	Acinetobacter_lwoffii
GCF_019048525.1	Acinetobacter	Acinetobacter_lwoffii
GCF_019787625.1	Acinetobacter	Acinetobacter_lwoffii
GCF_019787645.1	Acinetobacter	Acinetobacter_lwoffii
GCF_002119785.1	Acinetobacter	Acinetobacter_lwoffii
GCF_013349205.1	Acinetobacter	Acinetobacter_lwoffii
GCF_000219275.1	Acinetobacter	Acinetobacter_lwoffii
GCF_013349125.1	Acinetobacter	Acinetobacter_lwoffii
GCF_900096915.1	Acinetobacter	Acinetobacter_marinus
GCF_023669555.1	Acinetobacter	Acinetobacter_modestus
GCF_000488215.1	Acinetobacter	Acinetobacter_nectaris
GCF_021885285.1	Acinetobacter	Acinetobacter_nectaris
GCF_009588945.1	Acinetobacter	Acinetobacter_nosocomialis
GCF_015602685.1	Acinetobacter	Acinetobacter_nosocomialis
GCF_002082665.1	Acinetobacter	Acinetobacter_nosocomialis
GCF_007680785.1	Acinetobacter	Acinetobacter_oleivorans
GCF_000803285.1	Acinetobacter	Acinetobacter_oleivorans
GCF_003053305.1	Acinetobacter	Acinetobacter_oleivorans
GCF_008985105.1	Acinetobacter	Acinetobacter_oleivorans
GCF_008990525.1	Acinetobacter	Acinetobacter_oleivorans
GCF_009003975.1	Acinetobacter	Acinetobacter_oleivorans
GCF_009004655.1	Acinetobacter	Acinetobacter_oleivorans
GCF_009006965.1	Acinetobacter	Acinetobacter_oleivorans
GCF_009007455.1	Acinetobacter	Acinetobacter_oleivorans
GCF_013344865.1	Acinetobacter	Acinetobacter_oleivorans
GCF_013346495.1	Acinetobacter	Acinetobacter_oleivorans
GCF_014876805.1	Acinetobacter	Acinetobacter_oleivorans
GCF_016502815.1	Acinetobacter	Acinetobacter_oleivorans
GCF_020179085.1	Acinetobacter	Acinetobacter_oleivorans
GCF_900406785.1	Acinetobacter	Acinetobacter_oleivorans
GCF_000196795.1	Acinetobacter	Acinetobacter_oleivorans
GCF_016506085.1	Acinetobacter	Acinetobacter_oleivorans
GCF_014854535.1	Acinetobacter	Acinetobacter_oleivorans
GCF_013346395.1	Acinetobacter	Acinetobacter_oleivorans
GCF_008580965.1	Acinetobacter	Acinetobacter_oleivorans
GCF_008581085.1	Acinetobacter	Acinetobacter_oleivorans
GCF_008581205.1	Acinetobacter	Acinetobacter_oleivorans
GCF_000368025.1	Acinetobacter	Acinetobacter_parvus
GCF_014837015.1	Acinetobacter	Acinetobacter_pecorum
GCF_015218165.1	Acinetobacter	Acinetobacter_piscicola
GCF_000191145.1	Acinetobacter	Acinetobacter_pittii
GCF_002012285.1	Acinetobacter	Acinetobacter_pittii
GCF_016890065.1	Acinetobacter	Acinetobacter_pittii
GCF_002863745.1	Acinetobacter	Acinetobacter_pittii
GCF_014168695.1	Acinetobacter	Acinetobacter_pittii
GCF_002902805.2	Acinetobacter	Acinetobacter_pittii
GCF_023922005.1	Acinetobacter	Acinetobacter_pittii
GCF_024083765.1	Acinetobacter	Acinetobacter_pittii
GCF_016804045.1	Acinetobacter	Acinetobacter_pittii
GCF_020544425.1	Acinetobacter	Acinetobacter_pittii
GCF_019047185.1	Acinetobacter	Acinetobacter_pittii
GCF_015627205.1	Acinetobacter	Acinetobacter_pollinis
GCF_015627235.1	Acinetobacter	Acinetobacter_pollinis
GCF_002174125.1	Acinetobacter	Acinetobacter_populi
GCF_023158935.1	Acinetobacter	Acinetobacter_portensis
GCF_009372215.1	Acinetobacter	Acinetobacter_portensis
GCF_001605895.1	Acinetobacter	Acinetobacter_pragensis
GCF_000367945.1	Acinetobacter	Acinetobacter_proteolyticus
GCF_002803605.1	Acinetobacter	Acinetobacter_pseudolwoffii
GCF_020271765.1	Acinetobacter	Acinetobacter_pseudolwoffii
GCF_024159345.1	Acinetobacter	Acinetobacter_pseudolwoffii
GCF_006352475.1	Acinetobacter	Acinetobacter_pullicarnis
GCF_900096995.1	Acinetobacter	Acinetobacter_puyangensis
GCF_001753595.1	Acinetobacter	Acinetobacter_qingfengensis
GCF_003258335.1	Acinetobacter	Acinetobacter_radioresistens
GCF_005519305.1	Acinetobacter	Acinetobacter_radioresistens
GCF_002993105.1	Acinetobacter	Acinetobacter_radioresistens
GCF_006757745.1	Acinetobacter	Acinetobacter_radioresistens
GCF_014069095.1	Acinetobacter	Acinetobacter_radioresistens
GCF_000368885.1	Acinetobacter	Acinetobacter_radioresistens
GCF_015627125.1	Acinetobacter	Acinetobacter_rathckeae
GCF_003611475.1	Acinetobacter	Acinetobacter_rongchengensis
GCF_000413895.1	Acinetobacter	Acinetobacter_rudis
GCF_010918895.1	Acinetobacter	Acinetobacter_schindleri
GCF_001971565.1	Acinetobacter	Acinetobacter_schindleri
GCF_007833615.1	Acinetobacter	Acinetobacter_schindleri
GCF_003069395.1	Acinetobacter	Acinetobacter_schindleri
GCF_010918635.1	Acinetobacter	Acinetobacter_schindleri
GCF_003072585.2	Acinetobacter	Acinetobacter_schindleri
GCF_000368625.1	Acinetobacter	Acinetobacter_schindleri
GCF_014719215.1	Acinetobacter	Acinetobacter_seifertii
GCF_014720075.1	Acinetobacter	Acinetobacter_seifertii
GCF_014721215.1	Acinetobacter	Acinetobacter_seifertii
GCF_014723155.1	Acinetobacter	Acinetobacter_seifertii
GCF_019048405.1	Acinetobacter	Acinetobacter_seifertii
GCF_016064815.1	Acinetobacter	Acinetobacter_seifertii
GCF_014722015.1	Acinetobacter	Acinetobacter_seifertii
GCF_014719835.1	Acinetobacter	Acinetobacter_seifertii
GCF_014721075.1	Acinetobacter	Acinetobacter_seifertii
GCF_014719435.1	Acinetobacter	Acinetobacter_seifertii
GCF_014720855.1	Acinetobacter	Acinetobacter_seifertii
GCF_019355975.1	Acinetobacter	Acinetobacter_septicus
GCF_011578045.1	Acinetobacter	Acinetobacter_shaoyimingii
GCF_003024515.2	Acinetobacter	Acinetobacter_sichuanensis
GCF_002135235.1	Acinetobacter	Acinetobacter_silvestris
GCF_001953195.1	Acinetobacter	Acinetobacter_soli
GCF_003569585.1	Acinetobacter	Acinetobacter_soli
GCF_003569605.1	Acinetobacter	Acinetobacter_soli
GCF_002927815.1	Acinetobacter	Acinetobacter_soli
GCF_008580825.1	Acinetobacter	Acinetobacter_soli
GCF_008979625.1	Acinetobacter	Acinetobacter_soli
GCF_008985485.1	Acinetobacter	Acinetobacter_soli
GCF_008987205.1	Acinetobacter	Acinetobacter_soli
GCF_008996815.1	Acinetobacter	Acinetobacter_soli
GCF_008997355.1	Acinetobacter	Acinetobacter_soli
GCF_008997715.1	Acinetobacter	Acinetobacter_soli
GCF_009013835.1	Acinetobacter	Acinetobacter_soli
GCF_009014295.1	Acinetobacter	Acinetobacter_soli
GCF_020594815.1	Acinetobacter	Acinetobacter_soli
GCF_018139125.1	Acinetobacter	Acinetobacter_soli
GCF_021538705.1	Acinetobacter	Acinetobacter_soli
GCF_000368725.1	Acinetobacter	Acinetobacter_soli
GCF_003938595.1	Acinetobacter	Acinetobacter_soli
GCF_009013695.1	Acinetobacter	Acinetobacter_soli
GCF_021384325.1	Acinetobacter	Acinetobacter_soli
GCF_017592495.1	Acinetobacter	Acinetobacter_soli
GCF_018863215.1	Acinetobacter	Acinetobacter_soli
GCF_000368705.1	Acinetobacter	Acinetobacter_soli
GCF_000633005.1	Acinetobacter	Acinetobacter_soli
GCF_900323515.1	Acinetobacter	Acinetobacter_stercoris
GCF_006965565.1	Acinetobacter	Acinetobacter_tandoii
GCF_000400735.1	Acinetobacter	Acinetobacter_tandoii
GCF_004331165.1	Acinetobacter	Acinetobacter_terrae
GCF_013004275.1	Acinetobacter	Acinetobacter_terrae
GCF_001647595.1	Acinetobacter	Acinetobacter_terrae
GCF_013004255.1	Acinetobacter	Acinetobacter_terrae
GCF_013004365.1	Acinetobacter	Acinetobacter_terrae
GCF_013004435.1	Acinetobacter	Acinetobacter_terrestris
GCF_003611465.1	Acinetobacter	Acinetobacter_tianfuensis
GCF_000374425.1	Acinetobacter	Acinetobacter_tjernbergiae
GCF_021432045.1	Acinetobacter	Acinetobacter_towneri
GCF_015351655.1	Acinetobacter	Acinetobacter_towneri
GCF_017498605.1	Acinetobacter	Acinetobacter_towneri
GCF_017498625.1	Acinetobacter	Acinetobacter_towneri
GCF_009011415.1	Acinetobacter	Acinetobacter_ursingii
GCF_901873655.1	Acinetobacter	Acinetobacter_ursingii
GCF_003966675.1	Acinetobacter	Acinetobacter_ursingii
GCF_016726205.1	Acinetobacter	Acinetobacter_ursingii
GCF_002943125.1	Acinetobacter	Acinetobacter_ursingii
GCF_009012175.1	Acinetobacter	Acinetobacter_ursingii
GCF_000368845.1	Acinetobacter	Acinetobacter_ursingii
GCF_016726345.1	Acinetobacter	Acinetobacter_ursingii
GCF_902386035.1	Acinetobacter	Acinetobacter_ursingii
GCF_009013415.1	Acinetobacter	Acinetobacter_ursingii
GCF_000949835.1	Acinetobacter	Acinetobacter_ursingii
GCF_009013335.1	Acinetobacter	Acinetobacter_ursingii
GCF_009004075.1	Acinetobacter	Acinetobacter_ursingii
GCF_009014155.1	Acinetobacter	Acinetobacter_ursingii
GCF_001056675.1	Acinetobacter	Acinetobacter_ursingii
GCF_009012765.1	Acinetobacter	Acinetobacter_ursingii
GCF_009013375.1	Acinetobacter	Acinetobacter_ursingii
GCF_003938405.2	Acinetobacter	Acinetobacter_variabilis
GCF_020099375.1	Acinetobacter	Acinetobacter_variabilis
GCF_016607565.1	Acinetobacter	Acinetobacter_variabilis
GCF_000308235.1	Acinetobacter	Acinetobacter_venetianus
GCF_000368585.1	Acinetobacter	Acinetobacter_venetianus
GCF_004209405.1	Acinetobacter	Acinetobacter_venetianus
GCF_016502725.1	Acinetobacter	Acinetobacter_vivianii
GCF_009557235.1	Acinetobacter	Acinetobacter_wanghuae
GCF_002165345.2	Acinetobacter	Acinetobacter_wuhouensis
GCF_004209325.1	Acinetobacter	Acinetobacter_wuhouensis
GCF_020809485.1	Aggregatibacter	Aggregatibacter_actinomycetemcomitans
GCF_000146265.3	Aggregatibacter	Aggregatibacter_actinomycetemcomitans
GCF_001594245.1	Aggregatibacter	Aggregatibacter_actinomycetemcomitans
GCF_023517895.1	Aggregatibacter	Aggregatibacter_actinomycetemcomitans
GCF_023517835.1	Aggregatibacter	Aggregatibacter_actinomycetemcomitans
GCF_023517855.1	Aggregatibacter	Aggregatibacter_actinomycetemcomitans
GCF_000604045.1	Aggregatibacter	Aggregatibacter_actinomycetemcomitans
GCF_001547775.1	Aggregatibacter	Aggregatibacter_actinomycetemcomitans
GCF_001594265.1	Aggregatibacter	Aggregatibacter_actinomycetemcomitans
GCF_900636915.1	Aggregatibacter	Aggregatibacter_aphrophilus
GCF_900478265.1	Aggregatibacter	Aggregatibacter_aphrophilus
GCF_001188835.1	Aggregatibacter	Aggregatibacter_aphrophilus
GCF_001262035.1	Aggregatibacter	Aggregatibacter_aphrophilus
GCF_003130125.1	Aggregatibacter	Aggregatibacter_aphrophilus
GCF_003129965.1	Aggregatibacter	Aggregatibacter_kilianii
GCF_003130055.1	Aggregatibacter	Aggregatibacter_kilianii
GCF_003130665.1	Aggregatibacter	Aggregatibacter_kilianii
GCF_003130675.1	Aggregatibacter	Aggregatibacter_kilianii
GCF_003129975.1	Aggregatibacter	Aggregatibacter_kilianii
GCF_016127115.1	Aggregatibacter	Aggregatibacter_segnis
GCF_003130325.1	Aggregatibacter	Aggregatibacter_segnis
GCF_003130075.1	Aggregatibacter	Aggregatibacter_segnis
GCF_000222835.1	Borreliella	Borreliella_afzelii
GCF_000962775.1	Borreliella	Borreliella_afzelii
GCF_018141305.1	Borreliella	Borreliella_afzelii
GCF_000304735.1	Borreliella	Borreliella_afzelii
GCF_021043725.1	Borreliella	Borreliella_americana
GCF_001887175.1	Borreliella	Borreliella_bissettiae
GCF_000222305.1	Borreliella	Borreliella_bissettii
GCF_002151465.1	Borreliella	Borreliella_burgdorferi
GCF_003367295.1	Borreliella	Borreliella_burgdorferi
GCF_000021405.1	Borreliella	Borreliella_burgdorferi
GCF_000008685.2	Borreliella	Borreliella_burgdorferi
GCF_000166655.1	Borreliella	Borreliella_burgdorferi
GCF_002151485.1	Borreliella	Borreliella_burgdorferi
GCF_019464575.1	Borreliella	Borreliella_burgdorferi
GCF_014205885.1	Borreliella	Borreliella_californiensis
GCF_000181875.2	Borreliella	Borreliella_finlandensis
GCF_003814405.1	Borreliella	Borreliella_garinii
GCF_018831585.1	Borreliella	Borreliella_garinii
GCF_014525535.1	Borreliella	Borreliella_garinii
GCF_900099615.1	Borreliella	Borreliella_japonica
GCF_014205895.1	Borreliella	Borreliella_lanei
GCF_001936295.1	Borreliella	Borreliella_mayonii
GCF_014201705.1	Borreliella	Borreliella_spielmanii
GCF_008828755.2	Borreliella	Borreliella_turdi
GCF_000170955.2	Borreliella	Borreliella_valaisiana
GCF_017911065.1	Borreliella	Borreliella_valaisiana
GCF_017912205.1	Borreliella	Borreliella_valaisiana
GCF_018282055.1	Borreliella	Borreliella_valaisiana
GCF_017911735.1	Borreliella	Borreliella_valaisiana
GCF_017911745.1	Borreliella	Borreliella_valaisiana
GCF_014201775.1	Borreliella	Borreliella_yangtzensis
GCF_021899435.1	Burkholderia	Burkholderia_aenigmatica
GCF_902833005.1	Burkholderia	Burkholderia_aenigmatica
GCF_902499175.1	Burkholderia	Burkholderia_aenigmatica
GCF_016127755.1	Burkholderia	Burkholderia_ambifaria
GCF_016458785.1	Burkholderia	Burkholderia_ambifaria
GCF_020843985.1	Burkholderia	Burkholderia_ambifaria
GCF_902830145.1	Burkholderia	Burkholderia_anthina
GCF_902830325.1	Burkholderia	Burkholderia_anthina
GCF_001532915.1	Burkholderia	Burkholderia_anthina
GCF_020419555.1	Burkholderia	Burkholderia_anthina
GCF_900631665.1	Burkholderia	Burkholderia_anthina
GCF_902829625.1	Burkholderia	Burkholderia_anthina
GCF_902830315.1	Burkholderia	Burkholderia_anthina
GCF_016458805.1	Burkholderia	Burkholderia_anthina
GCF_902830445.1	Burkholderia	Burkholderia_anthina
GCF_902830375.1	Burkholderia	Burkholderia_anthina
GCF_017514945.1	Burkholderia	Burkholderia_anthina
GCF_902830485.1	Burkholderia	Burkholderia_anthina
GCF_001547525.1	Burkholderia	Burkholderia_anthina
GCF_002925705.1	Burkholderia	Burkholderia_anthina
GCF_024381035.1	Burkholderia	Burkholderia_arboris
GCF_902830425.1	Burkholderia	Burkholderia_arboris
GCF_001883705.2	Burkholderia	Burkholderia_catarinensis
GCF_001999825.1	Burkholderia	Burkholderia_cenocepacia
GCF_001999885.1	Burkholderia	Burkholderia_cenocepacia
GCF_003966315.1	Burkholderia	Burkholderia_cenocepacia
GCF_014211915.1	Burkholderia	Burkholderia_cenocepacia
GCF_001606135.1	Burkholderia	Burkholderia_cenocepacia
GCF_018228625.1	Burkholderia	Burkholderia_cenocepacia
GCF_000009485.1	Burkholderia	Burkholderia_cenocepacia
GCF_023374855.1	Burkholderia	Burkholderia_cenocepacia
GCF_001999785.1	Burkholderia	Burkholderia_cenocepacia
GCF_000019505.1	Burkholderia	Burkholderia_cenocepacia
GCF_000755725.1	Burkholderia	Burkholderia_cenocepacia
GCF_001718835.1	Burkholderia	Burkholderia_cepacia
GCF_009586235.1	Burkholderia	Burkholderia_cepacia
GCF_000701165.1	Burkholderia	Burkholderia_cepacia
GCF_001718395.1	Burkholderia	Burkholderia_cepacia
GCF_023374475.1	Burkholderia	Burkholderia_cepacia
GCF_023053515.1	Burkholderia	Burkholderia_cepacia
GCF_001411495.1	Burkholderia	Burkholderia_cepacia
GCF_002209085.2	Burkholderia	Burkholderia_cepacia
GCF_024661975.1	Burkholderia	Burkholderia_contaminans
GCF_002924455.1	Burkholderia	Burkholderia_contaminans
GCF_001029145.1	Burkholderia	Burkholderia_contaminans
GCF_022533485.1	Burkholderia	Burkholderia_contaminans
GCF_001718315.1	Burkholderia	Burkholderia_diffusa
GCF_914492725.1	Burkholderia	Burkholderia_diffusa
GCF_001523145.1	Burkholderia	Burkholderia_diffusa
GCF_001524385.1	Burkholderia	Burkholderia_diffusa
GCF_001533185.1	Burkholderia	Burkholderia_diffusa
GCF_013337705.1	Burkholderia	Burkholderia_diffusa
GCF_001527605.1	Burkholderia	Burkholderia_diffusa
GCF_001523065.1	Burkholderia	Burkholderia_diffusa
GCF_001533155.1	Burkholderia	Burkholderia_diffusa
GCF_902830825.1	Burkholderia	Burkholderia_diffusa
GCF_902830855.1	Burkholderia	Burkholderia_diffusa
GCF_902829575.1	Burkholderia	Burkholderia_dolosa
GCF_019930785.1	Burkholderia	Burkholderia_dolosa
GCF_003813045.1	Burkholderia	Burkholderia_dolosa
GCF_020736645.1	Burkholderia	Burkholderia_dolosa
GCF_014263355.1	Burkholderia	Burkholderia_gladioli
GCF_000959725.1	Burkholderia	Burkholderia_gladioli
GCF_003713105.1	Burkholderia	Burkholderia_gladioli
GCF_002393425.1	Burkholderia	Burkholderia_gladioli
GCF_013307165.1	Burkholderia	Burkholderia_glumae
GCF_017858835.1	Burkholderia	Burkholderia_glumae
GCF_024022955.1	Burkholderia	Burkholderia_glumae
GCF_024663615.1	Burkholderia	Burkholderia_glumae
GCF_024663975.1	Burkholderia	Burkholderia_glumae
GCF_024664275.1	Burkholderia	Burkholderia_glumae
GCF_000022645.2	Burkholderia	Burkholderia_glumae
GCF_024664115.1	Burkholderia	Burkholderia_glumae
GCF_024664255.1	Burkholderia	Burkholderia_glumae
GCF_024662435.1	Burkholderia	Burkholderia_glumae
GCF_024664095.1	Burkholderia	Burkholderia_glumae
GCF_024664075.1	Burkholderia	Burkholderia_glumae
GCF_024664055.1	Burkholderia	Burkholderia_glumae
GCF_024662615.1	Burkholderia	Burkholderia_glumae
GCF_024664035.1	Burkholderia	Burkholderia_glumae
GCF_024662475.1	Burkholderia	Burkholderia_glumae
GCF_024664215.1	Burkholderia	Burkholderia_glumae
GCF_013403875.1	Burkholderia	Burkholderia_guangdongensis
GCF_016027455.1	Burkholderia	Burkholderia_humptydooensis
GCF_001718575.1	Burkholderia	Burkholderia_lata
GCF_003711145.1	Burkholderia	Burkholderia_lata
GCF_001038745.1	Burkholderia	Burkholderia_lata
GCF_902499005.1	Burkholderia	Burkholderia_lata
GCF_902499025.1	Burkholderia	Burkholderia_lata
GCF_902499055.1	Burkholderia	Burkholderia_lata
GCF_902499215.1	Burkholderia	Burkholderia_lata
GCF_000012945.1	Burkholderia	Burkholderia_lata
GCF_902499315.1	Burkholderia	Burkholderia_lata
GCF_902832775.1	Burkholderia	Burkholderia_lata
GCF_902499335.1	Burkholderia	Burkholderia_lata
GCF_017815595.1	Burkholderia	Burkholderia_latens
GCF_001525985.1	Burkholderia	Burkholderia_latens
GCF_019795555.1	Burkholderia	Burkholderia_latens
GCF_001718795.1	Burkholderia	Burkholderia_latens
GCF_902832755.1	Burkholderia	Burkholderia_latens
GCF_000959485.1	Burkholderia	Burkholderia_mallei
GCF_939576165.1	Burkholderia	Burkholderia_mallei
GCF_000015465.1	Burkholderia	Burkholderia_mallei
GCF_002346165.1	Burkholderia	Burkholderia_mallei
GCF_002346145.1	Burkholderia	Burkholderia_mallei
GCF_000756025.1	Burkholderia	Burkholderia_mallei
GCF_000755785.1	Burkholderia	Burkholderia_mallei
GCF_001729545.1	Burkholderia	Burkholderia_mallei
GCF_000959405.1	Burkholderia	Burkholderia_mallei
GCF_000959625.1	Burkholderia	Burkholderia_mallei
GCF_000755885.1	Burkholderia	Burkholderia_mallei
GCF_002346085.1	Burkholderia	Burkholderia_mallei
GCF_001522635.2	Burkholderia	Burkholderia_mayonis
GCF_003034145.1	Burkholderia	Burkholderia_metallica
GCF_001718555.1	Burkholderia	Burkholderia_metallica
GCF_902832815.1	Burkholderia	Burkholderia_metallica
GCF_902832845.1	Burkholderia	Burkholderia_metallica
GCF_013337715.1	Burkholderia	Burkholderia_metallica
GCF_017165175.1	Burkholderia	Burkholderia_multivorans
GCF_017165555.1	Burkholderia	Burkholderia_multivorans
GCF_023374775.1	Burkholderia	Burkholderia_multivorans
GCF_023374815.1	Burkholderia	Burkholderia_multivorans
GCF_001718755.1	Burkholderia	Burkholderia_multivorans
GCF_023374895.1	Burkholderia	Burkholderia_multivorans
GCF_008693525.1	Burkholderia	Burkholderia_multivorans
GCF_023373625.1	Burkholderia	Burkholderia_multivorans
GCF_023374575.1	Burkholderia	Burkholderia_multivorans
GCF_023374655.1	Burkholderia	Burkholderia_multivorans
GCF_023374435.1	Burkholderia	Burkholderia_multivorans
GCF_017165195.1	Burkholderia	Burkholderia_multivorans
GCF_017165475.1	Burkholderia	Burkholderia_multivorans
GCF_023374375.1	Burkholderia	Burkholderia_multivorans
GCF_009730195.1	Burkholderia	Burkholderia_multivorans
GCF_000010545.1	Burkholderia	Burkholderia_multivorans
GCF_001718995.1	Burkholderia	Burkholderia_multivorans
GCF_000959365.1	Burkholderia	Burkholderia_oklahomensis
GCF_001522105.2	Burkholderia	Burkholderia_oklahomensis
GCF_902859865.1	Burkholderia	Burkholderia_paludis
GCF_022870505.1	Burkholderia	Burkholderia_perseverans
GCF_016103125.1	Burkholderia	Burkholderia_plantarii
GCF_001411805.1	Burkholderia	Burkholderia_plantarii
GCF_000835205.1	Burkholderia	Burkholderia_plantarii
GCF_000770565.1	Burkholderia	Burkholderia_pseudomallei
GCF_000954175.1	Burkholderia	Burkholderia_pseudomallei
GCF_001277975.1	Burkholderia	Burkholderia_pseudomallei
GCF_001885195.1	Burkholderia	Burkholderia_pseudomallei
GCF_002111045.1	Burkholderia	Burkholderia_pseudomallei
GCF_002111305.1	Burkholderia	Burkholderia_pseudomallei
GCF_002111365.1	Burkholderia	Burkholderia_pseudomallei
GCF_003606245.1	Burkholderia	Burkholderia_pseudomallei
GCF_003798245.1	Burkholderia	Burkholderia_pseudomallei
GCF_003798365.1	Burkholderia	Burkholderia_pseudomallei
GCF_004348075.1	Burkholderia	Burkholderia_pseudomallei
GCF_004367705.1	Burkholderia	Burkholderia_pseudomallei
GCF_004842085.1	Burkholderia	Burkholderia_pseudomallei
GCF_016864355.1	Burkholderia	Burkholderia_pseudomallei
GCF_017378235.1	Burkholderia	Burkholderia_pseudomallei
GCF_017378275.1	Burkholderia	Burkholderia_pseudomallei
GCF_017378315.2	Burkholderia	Burkholderia_pseudomallei
GCF_017378435.1	Burkholderia	Burkholderia_pseudomallei
GCF_018228385.1	Burkholderia	Burkholderia_pseudomallei
GCF_000756185.1	Burkholderia	Burkholderia_pseudomallei
GCF_000494855.1	Burkholderia	Burkholderia_pseudomallei
GCF_000959205.1	Burkholderia	Burkholderia_pseudomallei
GCF_000959185.1	Burkholderia	Burkholderia_pseudomallei
GCF_000959345.1	Burkholderia	Burkholderia_pseudomallei
GCF_000755905.1	Burkholderia	Burkholderia_pseudomallei
GCF_000770495.1	Burkholderia	Burkholderia_pseudomallei
GCF_000770395.1	Burkholderia	Burkholderia_pseudomallei
GCF_000770515.1	Burkholderia	Burkholderia_pseudomallei
GCF_000015925.1	Burkholderia	Burkholderia_pseudomallei
GCF_002860065.1	Burkholderia	Burkholderia_pseudomallei
GCF_003547055.1	Burkholderia	Burkholderia_pseudomallei
GCF_003547015.1	Burkholderia	Burkholderia_pseudomallei
GCF_018228525.1	Burkholderia	Burkholderia_pseudomallei
GCF_018228585.1	Burkholderia	Burkholderia_pseudomallei
GCF_003445415.1	Burkholderia	Burkholderia_pseudomallei
GCF_000757035.2	Burkholderia	Burkholderia_pseudomallei
GCF_000755925.1	Burkholderia	Burkholderia_pseudomallei
GCF_000755825.1	Burkholderia	Burkholderia_pseudomallei
GCF_002111225.1	Burkholderia	Burkholderia_pseudomallei
GCF_000959285.1	Burkholderia	Burkholderia_pseudomallei
GCF_004367685.1	Burkholderia	Burkholderia_pseudomallei
GCF_004323015.1	Burkholderia	Burkholderia_pseudomallei
GCF_004526325.1	Burkholderia	Burkholderia_pseudomallei
GCF_001695715.1	Burkholderia	Burkholderia_pseudomallei
GCF_017378195.1	Burkholderia	Burkholderia_pseudomallei
GCF_001277895.1	Burkholderia	Burkholderia_pseudomallei
GCF_000756085.1	Burkholderia	Burkholderia_pseudomallei
GCF_018771365.1	Burkholderia	Burkholderia_pseudomallei
GCF_001318245.1	Burkholderia	Burkholderia_pseudomallei
GCF_000959225.1	Burkholderia	Burkholderia_pseudomallei
GCF_000959305.1	Burkholderia	Burkholderia_pseudomallei
GCF_001975105.1	Burkholderia	Burkholderia_pseudomallei
GCF_002843645.1	Burkholderia	Burkholderia_pseudomallei
GCF_000521645.1	Burkholderia	Burkholderia_pseudomallei
GCF_009749345.1	Burkholderia	Burkholderia_pseudomallei
GCF_008728295.1	Burkholderia	Burkholderia_pseudomallei
GCF_000756065.1	Burkholderia	Burkholderia_pseudomallei
GCF_002111145.1	Burkholderia	Burkholderia_pseudomallei
GCF_002111005.1	Burkholderia	Burkholderia_pseudomallei
GCF_002111205.1	Burkholderia	Burkholderia_pseudomallei
GCF_002110965.1	Burkholderia	Burkholderia_pseudomallei
GCF_002111085.1	Burkholderia	Burkholderia_pseudomallei
GCF_002110945.1	Burkholderia	Burkholderia_pseudomallei
GCF_000583835.1	Burkholderia	Burkholderia_pseudomallei
GCF_001718415.1	Burkholderia	Burkholderia_pseudomultivorans
GCF_015354235.1	Burkholderia	Burkholderia_pseudomultivorans
GCF_902832925.1	Burkholderia	Burkholderia_pseudomultivorans
GCF_002099195.1	Burkholderia	Burkholderia_puraquae
GCF_001028665.1	Burkholderia	Burkholderia_pyrrocinia
GCF_902832995.1	Burkholderia	Burkholderia_pyrrocinia
GCF_022809715.1	Burkholderia	Burkholderia_pyrrocinia
GCF_003330765.1	Burkholderia	Burkholderia_pyrrocinia
GCF_003294055.1	Burkholderia	Burkholderia_reimsis
GCF_001524445.2	Burkholderia	Burkholderia_savannae
GCF_020420175.1	Burkholderia	Burkholderia_seminalis
GCF_001718535.1	Burkholderia	Burkholderia_seminalis
GCF_020421275.1	Burkholderia	Burkholderia_seminalis
GCF_000705535.2	Burkholderia	Burkholderia_seminalis
GCF_902832885.1	Burkholderia	Burkholderia_seminalis
GCF_902833035.1	Burkholderia	Burkholderia_seminalis
GCF_900176645.1	Burkholderia	Burkholderia_singularis
GCF_001742165.1	Burkholderia	Burkholderia_stabilis
GCF_900240005.1	Burkholderia	Burkholderia_stabilis
GCF_022556315.1	Burkholderia	Burkholderia_stabilis
GCF_001685505.1	Burkholderia	Burkholderia_stabilis
GCF_902833065.1	Burkholderia	Burkholderia_stagnalis
GCF_001523185.1	Burkholderia	Burkholderia_stagnalis
GCF_001523845.1	Burkholderia	Burkholderia_stagnalis
GCF_001527645.1	Burkholderia	Burkholderia_stagnalis
GCF_001527665.1	Burkholderia	Burkholderia_stagnalis
GCF_001527805.1	Burkholderia	Burkholderia_stagnalis
GCF_001531025.1	Burkholderia	Burkholderia_stagnalis
GCF_001532905.1	Burkholderia	Burkholderia_stagnalis
GCF_001533575.1	Burkholderia	Burkholderia_stagnalis
GCF_001533605.1	Burkholderia	Burkholderia_stagnalis
GCF_001533705.1	Burkholderia	Burkholderia_stagnalis
GCF_001533815.1	Burkholderia	Burkholderia_stagnalis
GCF_001534035.1	Burkholderia	Burkholderia_stagnalis
GCF_001534205.1	Burkholderia	Burkholderia_stagnalis
GCF_001534385.1	Burkholderia	Burkholderia_stagnalis
GCF_003853295.1	Burkholderia	Burkholderia_stagnalis
GCF_003853315.1	Burkholderia	Burkholderia_stagnalis
GCF_003853335.1	Burkholderia	Burkholderia_stagnalis
GCF_003853355.1	Burkholderia	Burkholderia_stagnalis
GCF_003853395.1	Burkholderia	Burkholderia_stagnalis
GCF_003853405.1	Burkholderia	Burkholderia_stagnalis
GCF_003853595.1	Burkholderia	Burkholderia_stagnalis
GCF_003857545.1	Burkholderia	Burkholderia_stagnalis
GCF_003857615.1	Burkholderia	Burkholderia_stagnalis
GCF_003857715.1	Burkholderia	Burkholderia_stagnalis
GCF_003857725.1	Burkholderia	Burkholderia_stagnalis
GCF_003857745.1	Burkholderia	Burkholderia_stagnalis
GCF_003857925.1	Burkholderia	Burkholderia_stagnalis
GCF_003857935.1	Burkholderia	Burkholderia_stagnalis
GCF_008802125.1	Burkholderia	Burkholderia_stagnalis
GCF_902499155.1	Burkholderia	Burkholderia_stagnalis
GCF_001718955.1	Burkholderia	Burkholderia_stagnalis
GCF_001534295.1	Burkholderia	Burkholderia_stagnalis
GCF_001527545.1	Burkholderia	Burkholderia_stagnalis
GCF_001530645.1	Burkholderia	Burkholderia_stagnalis
GCF_003857845.1	Burkholderia	Burkholderia_stagnalis
GCF_001533485.1	Burkholderia	Burkholderia_stagnalis
GCF_001532985.1	Burkholderia	Burkholderia_stagnalis
GCF_001534515.1	Burkholderia	Burkholderia_stagnalis
GCF_003857875.1	Burkholderia	Burkholderia_stagnalis
GCF_003857915.1	Burkholderia	Burkholderia_stagnalis
GCF_003857825.1	Burkholderia	Burkholderia_stagnalis
GCF_003857535.1	Burkholderia	Burkholderia_stagnalis
GCF_003857885.1	Burkholderia	Burkholderia_stagnalis
GCF_003857645.1	Burkholderia	Burkholderia_stagnalis
GCF_003857635.1	Burkholderia	Burkholderia_stagnalis
GCF_003853635.1	Burkholderia	Burkholderia_stagnalis
GCF_001534225.1	Burkholderia	Burkholderia_stagnalis
GCF_001533075.1	Burkholderia	Burkholderia_stagnalis
GCF_001533845.1	Burkholderia	Burkholderia_stagnalis
GCF_001534285.1	Burkholderia	Burkholderia_stagnalis
GCF_001533115.1	Burkholderia	Burkholderia_stagnalis
GCF_902830275.1	Burkholderia	Burkholderia_stagnalis
GCF_001533905.1	Burkholderia	Burkholderia_stagnalis
GCF_001533025.1	Burkholderia	Burkholderia_stagnalis
GCF_001534015.1	Burkholderia	Burkholderia_stagnalis
GCF_001534525.1	Burkholderia	Burkholderia_stagnalis
GCF_001636095.1	Burkholderia	Burkholderia_territorii
GCF_001526285.1	Burkholderia	Burkholderia_territorii
GCF_001526385.1	Burkholderia	Burkholderia_territorii
GCF_001526405.1	Burkholderia	Burkholderia_territorii
GCF_001526705.1	Burkholderia	Burkholderia_territorii
GCF_001528005.1	Burkholderia	Burkholderia_territorii
GCF_001532155.1	Burkholderia	Burkholderia_territorii
GCF_001533805.1	Burkholderia	Burkholderia_territorii
GCF_008014655.1	Burkholderia	Burkholderia_territorii
GCF_001718335.1	Burkholderia	Burkholderia_territorii
GCF_001532735.1	Burkholderia	Burkholderia_territorii
GCF_001531325.1	Burkholderia	Burkholderia_territorii
GCF_001530965.1	Burkholderia	Burkholderia_territorii
GCF_001531005.1	Burkholderia	Burkholderia_territorii
GCF_001531385.1	Burkholderia	Burkholderia_territorii
GCF_001522365.1	Burkholderia	Burkholderia_territorii
GCF_902833055.1	Burkholderia	Burkholderia_territorii
GCF_001522355.1	Burkholderia	Burkholderia_territorii
GCF_001530725.1	Burkholderia	Burkholderia_territorii
GCF_003614835.1	Burkholderia	Burkholderia_thailandensis
GCF_011578485.1	Burkholderia	Burkholderia_thailandensis
GCF_016774495.1	Burkholderia	Burkholderia_thailandensis
GCF_000567925.1	Burkholderia	Burkholderia_thailandensis
GCF_001718635.1	Burkholderia	Burkholderia_thailandensis
GCF_003020185.1	Burkholderia	Burkholderia_thailandensis
GCF_001718295.1	Burkholderia	Burkholderia_thailandensis
GCF_001718595.1	Burkholderia	Burkholderia_thailandensis
GCF_000706745.1	Burkholderia	Burkholderia_thailandensis
GCF_003568605.1	Burkholderia	Burkholderia_thailandensis
GCF_002386205.1	Burkholderia	Burkholderia_thailandensis
GCF_002097715.1	Burkholderia	Burkholderia_ubonensis
GCF_001718655.1	Burkholderia	Burkholderia_ubonensis
GCF_001718695.1	Burkholderia	Burkholderia_ubonensis
GCF_000959245.1	Burkholderia	Burkholderia_ubonensis
GCF_001546975.1	Burkholderia	Burkholderia_ubonensis
GCF_001882385.1	Burkholderia	Burkholderia_ubonensis
GCF_001882425.1	Burkholderia	Burkholderia_ubonensis
GCF_001882475.1	Burkholderia	Burkholderia_ubonensis
GCF_001882515.1	Burkholderia	Burkholderia_ubonensis
GCF_001882545.1	Burkholderia	Burkholderia_ubonensis
GCF_001882595.1	Burkholderia	Burkholderia_ubonensis
GCF_001882635.1	Burkholderia	Burkholderia_ubonensis
GCF_001882645.1	Burkholderia	Burkholderia_ubonensis
GCF_001882705.1	Burkholderia	Burkholderia_ubonensis
GCF_001882745.1	Burkholderia	Burkholderia_ubonensis
GCF_001882755.1	Burkholderia	Burkholderia_ubonensis
GCF_001882785.1	Burkholderia	Burkholderia_ubonensis
GCF_001882795.1	Burkholderia	Burkholderia_ubonensis
GCF_001882825.1	Burkholderia	Burkholderia_ubonensis
GCF_001901485.1	Burkholderia	Burkholderia_ubonensis
GCF_001957105.1	Burkholderia	Burkholderia_ubonensis
GCF_001718355.1	Burkholderia	Burkholderia_ubonensis
GCF_001718975.1	Burkholderia	Burkholderia_ubonensis
GCF_001718855.1	Burkholderia	Burkholderia_ubonensis
GCF_001722225.1	Burkholderia	Burkholderia_ubonensis
GCF_001882555.1	Burkholderia	Burkholderia_ubonensis
GCF_001882505.1	Burkholderia	Burkholderia_ubonensis
GCF_001718495.1	Burkholderia	Burkholderia_vietnamiensis
GCF_001718815.1	Burkholderia	Burkholderia_vietnamiensis
GCF_022213445.1	Burkholderia	Burkholderia_vietnamiensis
GCF_017742755.1	Burkholderia	Burkholderia_vietnamiensis
GCF_020736425.1	Burkholderia	Burkholderia_vietnamiensis
GCF_001718775.1	Burkholderia	Burkholderia_vietnamiensis
GCF_020099355.1	Burkholderia	Burkholderia_vietnamiensis
GCF_023896135.1	Burkholderia	Burkholderia_vietnamiensis
GCF_018145735.1	Campylobacter	Campylobacter_anatolicus
GCF_009036385.1	Campylobacter	Campylobacter_armoricus
GCF_013372105.1	Campylobacter	Campylobacter_armoricus
GCF_006176175.1	Campylobacter	Campylobacter_armoricus
GCF_006176095.1	Campylobacter	Campylobacter_armoricus
GCF_005406215.1	Campylobacter	Campylobacter_aviculae
GCF_002238335.1	Campylobacter	Campylobacter_avium
GCF_020861555.1	Campylobacter	Campylobacter_bilis
GCF_013201895.1	Campylobacter	Campylobacter_blaseri
GCF_013177655.1	Campylobacter	Campylobacter_canadensis
GCF_020137725.1	Campylobacter	Campylobacter_canadensis
GCF_020138235.1	Campylobacter	Campylobacter_canadensis
GCF_020138305.1	Campylobacter	Campylobacter_canadensis
GCF_020138275.1	Campylobacter	Campylobacter_canadensis
GCF_001865495.1	Campylobacter	Campylobacter_coli
GCF_001865515.1	Campylobacter	Campylobacter_coli
GCF_001865535.1	Campylobacter	Campylobacter_coli
GCF_003030205.1	Campylobacter	Campylobacter_coli
GCF_008727315.1	Campylobacter	Campylobacter_coli
GCF_008727495.1	Campylobacter	Campylobacter_coli
GCF_013391125.1	Campylobacter	Campylobacter_coli
GCF_014906165.1	Campylobacter	Campylobacter_coli
GCF_014906185.1	Campylobacter	Campylobacter_coli
GCF_018885165.1	Campylobacter	Campylobacter_coli
GCF_018885245.1	Campylobacter	Campylobacter_coli
GCF_019930985.1	Campylobacter	Campylobacter_coli
GCF_020143085.2	Campylobacter	Campylobacter_coli
GCF_000583755.1	Campylobacter	Campylobacter_coli
GCF_000465235.1	Campylobacter	Campylobacter_coli
GCF_005517455.1	Campylobacter	Campylobacter_coli
GCF_001639125.1	Campylobacter	Campylobacter_coli
GCF_002024185.1	Campylobacter	Campylobacter_coli
GCF_018885185.1	Campylobacter	Campylobacter_coli
GCF_014705905.1	Campylobacter	Campylobacter_coli
GCF_004307315.1	Campylobacter	Campylobacter_coli
GCF_018176575.1	Campylobacter	Campylobacter_coli
GCF_018176875.1	Campylobacter	Campylobacter_coli
GCF_023278005.1	Campylobacter	Campylobacter_coli
GCF_000583795.1	Campylobacter	Campylobacter_coli
GCF_020042445.1	Campylobacter	Campylobacter_coli
GCF_014906205.1	Campylobacter	Campylobacter_coli
GCF_019930865.1	Campylobacter	Campylobacter_coli
GCF_001717605.1	Campylobacter	Campylobacter_coli
GCF_000583775.1	Campylobacter	Campylobacter_coli
GCF_003048375.1	Campylobacter	Campylobacter_concisus
GCF_003048685.2	Campylobacter	Campylobacter_concisus
GCF_003048835.2	Campylobacter	Campylobacter_concisus
GCF_015680025.1	Campylobacter	Campylobacter_concisus
GCF_003048695.2	Campylobacter	Campylobacter_concisus
GCF_015680005.1	Campylobacter	Campylobacter_concisus
GCF_000017725.2	Campylobacter	Campylobacter_concisus
GCF_003048615.2	Campylobacter	Campylobacter_concisus
GCF_014931055.1	Campylobacter	Campylobacter_corcagiensis
GCF_002104335.1	Campylobacter	Campylobacter_cuniculorum
GCF_012978935.1	Campylobacter	Campylobacter_curvus
GCF_012979015.1	Campylobacter	Campylobacter_curvus
GCF_012979055.1	Campylobacter	Campylobacter_curvus
GCF_013372125.1	Campylobacter	Campylobacter_curvus
GCF_012979035.1	Campylobacter	Campylobacter_curvus
GCF_000017465.2	Campylobacter	Campylobacter_curvus
GCF_017170235.1	Campylobacter	Campylobacter_curvus
GCF_005406205.1	Campylobacter	Campylobacter_estrildidarum
GCF_011600855.2	Campylobacter	Campylobacter_fetus
GCF_016406645.1	Campylobacter	Campylobacter_fetus
GCF_011600995.2	Campylobacter	Campylobacter_fetus
GCF_011600955.2	Campylobacter	Campylobacter_fetus
GCF_011601375.2	Campylobacter	Campylobacter_fetus
GCF_017896385.1	Campylobacter	Campylobacter_fetus
GCF_007723545.1	Campylobacter	Campylobacter_fetus
GCF_002973655.1	Campylobacter	Campylobacter_fetus
GCF_013201685.1	Campylobacter	Campylobacter_geochelonis
GCF_900060165.1	Campylobacter	Campylobacter_geochelonis
GCF_001190745.1	Campylobacter	Campylobacter_gracilis
GCF_020736185.1	Campylobacter	Campylobacter_gracilis
GCF_004345065.1	Campylobacter	Campylobacter_helveticus
GCF_006151605.1	Campylobacter	Campylobacter_helveticus
GCF_006151615.1	Campylobacter	Campylobacter_helveticus
GCF_006229075.1	Campylobacter	Campylobacter_helveticus
GCF_024621205.1	Campylobacter	Campylobacter_helveticus
GCF_024621285.1	Campylobacter	Campylobacter_helveticus
GCF_002080395.1	Campylobacter	Campylobacter_helveticus
GCF_024621785.1	Campylobacter	Campylobacter_helveticus
GCF_024621645.1	Campylobacter	Campylobacter_helveticus
GCF_015774875.1	Campylobacter	Campylobacter_hepaticus
GCF_003838075.1	Campylobacter	Campylobacter_hepaticus
GCF_009362405.1	Campylobacter	Campylobacter_hepaticus
GCF_009362495.1	Campylobacter	Campylobacter_hepaticus
GCF_009362515.1	Campylobacter	Campylobacter_hepaticus
GCF_009362695.1	Campylobacter	Campylobacter_hepaticus
GCF_009362725.1	Campylobacter	Campylobacter_hepaticus
GCF_001687475.2	Campylobacter	Campylobacter_hepaticus
GCF_004324355.1	Campylobacter	Campylobacter_hepaticus
GCF_009362665.1	Campylobacter	Campylobacter_hepaticus
GCF_009362505.1	Campylobacter	Campylobacter_hepaticus
GCF_009362715.1	Campylobacter	Campylobacter_hepaticus
GCF_009362625.1	Campylobacter	Campylobacter_hepaticus
GCF_009362525.1	Campylobacter	Campylobacter_hepaticus
GCF_003837815.1	Campylobacter	Campylobacter_hepaticus
GCF_003837975.1	Campylobacter	Campylobacter_hepaticus
GCF_000017585.1	Campylobacter	Campylobacter_hominis
GCF_019930945.1	Campylobacter	Campylobacter_hominis
GCF_001486965.1	Campylobacter	Campylobacter_hyointestinalis
GCF_013372165.1	Campylobacter	Campylobacter_hyointestinalis
GCF_005844045.1	Campylobacter	Campylobacter_hyointestinalis
GCF_902385735.1	Campylobacter	Campylobacter_hyointestinalis
GCF_013372145.1	Campylobacter	Campylobacter_hyointestinalis
GCF_001483985.1	Campylobacter	Campylobacter_iguaniorum
GCF_008000655.1	Campylobacter	Campylobacter_insulaenigrae
GCF_024705175.1	Campylobacter	Campylobacter_insulaenigrae
GCF_024705255.1	Campylobacter	Campylobacter_insulaenigrae
GCF_024705535.1	Campylobacter	Campylobacter_insulaenigrae
GCF_024705555.1	Campylobacter	Campylobacter_insulaenigrae
GCF_900637885.1	Campylobacter	Campylobacter_insulaenigrae
GCF_900638675.1	Campylobacter	Campylobacter_insulaenigrae
GCF_024705115.1	Campylobacter	Campylobacter_insulaenigrae
GCF_024705575.1	Campylobacter	Campylobacter_insulaenigrae
GCF_024705205.1	Campylobacter	Campylobacter_insulaenigrae
GCF_000009085.1	Campylobacter	Campylobacter_jejuni
GCF_001506545.1	Campylobacter	Campylobacter_jejuni
GCF_001506625.1	Campylobacter	Campylobacter_jejuni
GCF_001506805.1	Campylobacter	Campylobacter_jejuni
GCF_001506925.1	Campylobacter	Campylobacter_jejuni
GCF_001507245.1	Campylobacter	Campylobacter_jejuni
GCF_001587015.1	Campylobacter	Campylobacter_jejuni
GCF_001951235.1	Campylobacter	Campylobacter_jejuni
GCF_002101355.1	Campylobacter	Campylobacter_jejuni
GCF_002214785.1	Campylobacter	Campylobacter_jejuni
GCF_002587105.1	Campylobacter	Campylobacter_jejuni
GCF_003060725.1	Campylobacter	Campylobacter_jejuni
GCF_003060745.1	Campylobacter	Campylobacter_jejuni
GCF_003368045.1	Campylobacter	Campylobacter_jejuni
GCF_003368065.1	Campylobacter	Campylobacter_jejuni
GCF_003368105.1	Campylobacter	Campylobacter_jejuni
GCF_003368165.1	Campylobacter	Campylobacter_jejuni
GCF_003368225.1	Campylobacter	Campylobacter_jejuni
GCF_004328905.1	Campylobacter	Campylobacter_jejuni
GCF_008727415.1	Campylobacter	Campylobacter_jejuni
GCF_008727455.1	Campylobacter	Campylobacter_jejuni
GCF_012224765.1	Campylobacter	Campylobacter_jejuni
GCF_015245165.1	Campylobacter	Campylobacter_jejuni
GCF_017352015.1	Campylobacter	Campylobacter_jejuni
GCF_017356865.1	Campylobacter	Campylobacter_jejuni
GCF_024181005.1	Campylobacter	Campylobacter_jejuni
GCF_024181745.1	Campylobacter	Campylobacter_jejuni
GCF_024333985.1	Campylobacter	Campylobacter_jejuni
GCF_900638185.1	Campylobacter	Campylobacter_jejuni
GCF_900638285.1	Campylobacter	Campylobacter_jejuni
GCF_000737085.1	Campylobacter	Campylobacter_jejuni
GCF_000835305.1	Campylobacter	Campylobacter_jejuni
GCF_003971585.1	Campylobacter	Campylobacter_jejuni
GCF_017356925.1	Campylobacter	Campylobacter_jejuni
GCF_022220265.1	Campylobacter	Campylobacter_jejuni
GCF_900638365.1	Campylobacter	Campylobacter_jejuni
GCF_000171795.2	Campylobacter	Campylobacter_jejuni
GCF_000025425.1	Campylobacter	Campylobacter_jejuni
GCF_000430385.1	Campylobacter	Campylobacter_jejuni
GCF_000493495.1	Campylobacter	Campylobacter_jejuni
GCF_001865595.1	Campylobacter	Campylobacter_jejuni
GCF_000466925.3	Campylobacter	Campylobacter_jejuni
GCF_000830775.1	Campylobacter	Campylobacter_jejuni
GCF_002224325.1	Campylobacter	Campylobacter_jejuni
GCF_017351955.1	Campylobacter	Campylobacter_jejuni
GCF_000466075.2	Campylobacter	Campylobacter_jejuni
GCF_000835365.1	Campylobacter	Campylobacter_jejuni
GCF_013393805.1	Campylobacter	Campylobacter_jejuni
GCF_013177475.1	Campylobacter	Campylobacter_jejuni
GCF_900638235.1	Campylobacter	Campylobacter_jejuni
GCF_009649035.1	Campylobacter	Campylobacter_jejuni
GCF_016458865.1	Campylobacter	Campylobacter_jejuni
GCF_018885205.1	Campylobacter	Campylobacter_jejuni
GCF_007107025.1	Campylobacter	Campylobacter_jejuni
GCF_013393785.1	Campylobacter	Campylobacter_jejuni
GCF_001721965.1	Campylobacter	Campylobacter_jejuni
GCF_003950275.1	Campylobacter	Campylobacter_jejuni
GCF_016600925.1	Campylobacter	Campylobacter_jejuni
GCF_000011865.1	Campylobacter	Campylobacter_jejuni
GCF_024334025.1	Campylobacter	Campylobacter_jejuni
GCF_001865395.1	Campylobacter	Campylobacter_jejuni
GCF_001721985.1	Campylobacter	Campylobacter_jejuni
GCF_900638195.1	Campylobacter	Campylobacter_jejuni
GCF_022220425.1	Campylobacter	Campylobacter_jejuni
GCF_003030185.1	Campylobacter	Campylobacter_jejuni
GCF_001870105.1	Campylobacter	Campylobacter_jejuni
GCF_000632435.1	Campylobacter	Campylobacter_jejuni
GCF_002224385.1	Campylobacter	Campylobacter_jejuni
GCF_017356765.1	Campylobacter	Campylobacter_jejuni
GCF_017356745.1	Campylobacter	Campylobacter_jejuni
GCF_900638205.1	Campylobacter	Campylobacter_jejuni
GCF_001686905.1	Campylobacter	Campylobacter_jejuni
GCF_012224585.1	Campylobacter	Campylobacter_jejuni
GCF_900638175.1	Campylobacter	Campylobacter_jejuni
GCF_020719705.1	Campylobacter	Campylobacter_jejuni
GCF_020718705.1	Campylobacter	Campylobacter_jejuni
GCF_020719855.1	Campylobacter	Campylobacter_jejuni
GCF_003368245.1	Campylobacter	Campylobacter_jejuni
GCF_003368085.1	Campylobacter	Campylobacter_jejuni
GCF_001412295.1	Campylobacter	Campylobacter_jejuni
GCF_000017905.1	Campylobacter	Campylobacter_jejuni
GCF_002234455.1	Campylobacter	Campylobacter_jejuni
GCF_001951275.1	Campylobacter	Campylobacter_jejuni
GCF_900638165.1	Campylobacter	Campylobacter_jejuni
GCF_014151925.1	Campylobacter	Campylobacter_jejuni
GCF_014152385.1	Campylobacter	Campylobacter_jejuni
GCF_019056455.1	Campylobacter	Campylobacter_jejuni
GCF_000759575.2	Campylobacter	Campylobacter_jejuni
GCF_019056415.1	Campylobacter	Campylobacter_jejuni
GCF_014151305.1	Campylobacter	Campylobacter_jejuni
GCF_018176755.1	Campylobacter	Campylobacter_jejuni
GCF_012225065.1	Campylobacter	Campylobacter_jejuni
GCF_001506705.1	Campylobacter	Campylobacter_jejuni
GCF_001506665.1	Campylobacter	Campylobacter_jejuni
GCF_001506945.1	Campylobacter	Campylobacter_jejuni
GCF_001506385.1	Campylobacter	Campylobacter_jejuni
GCF_001506305.1	Campylobacter	Campylobacter_jejuni
GCF_001506725.1	Campylobacter	Campylobacter_jejuni
GCF_001507045.1	Campylobacter	Campylobacter_jejuni
GCF_001506185.1	Campylobacter	Campylobacter_jejuni
GCF_001506745.1	Campylobacter	Campylobacter_jejuni
GCF_001506985.1	Campylobacter	Campylobacter_jejuni
GCF_001506865.1	Campylobacter	Campylobacter_jejuni
GCF_001507205.1	Campylobacter	Campylobacter_jejuni
GCF_001506585.1	Campylobacter	Campylobacter_jejuni
GCF_001506285.1	Campylobacter	Campylobacter_jejuni
GCF_001506685.1	Campylobacter	Campylobacter_jejuni
GCF_002139915.1	Campylobacter	Campylobacter_lanienae
GCF_002138565.1	Campylobacter	Campylobacter_lanienae
GCF_002139315.1	Campylobacter	Campylobacter_lanienae
GCF_002139335.1	Campylobacter	Campylobacter_lanienae
GCF_002139345.1	Campylobacter	Campylobacter_lanienae
GCF_002139935.1	Campylobacter	Campylobacter_lanienae
GCF_002139385.1	Campylobacter	Campylobacter_lanienae
GCF_002138485.1	Campylobacter	Campylobacter_lanienae
GCF_002139255.1	Campylobacter	Campylobacter_lanienae
GCF_002139275.1	Campylobacter	Campylobacter_lanienae
GCF_002139215.1	Campylobacter	Campylobacter_lanienae
GCF_002138525.1	Campylobacter	Campylobacter_lanienae
GCF_000019205.1	Campylobacter	Campylobacter_lari
GCF_000816225.1	Campylobacter	Campylobacter_lari
GCF_000816425.1	Campylobacter	Campylobacter_lari
GCF_000816365.1	Campylobacter	Campylobacter_lari
GCF_014253065.1	Campylobacter	Campylobacter_massiliensis
GCF_004803775.1	Campylobacter	Campylobacter_mucosalis
GCF_012978755.1	Campylobacter	Campylobacter_mucosalis
GCF_018968685.1	Campylobacter	Campylobacter_novaezeelandiae
GCF_004323845.1	Campylobacter	Campylobacter_novaezeelandiae
GCF_016599075.1	Campylobacter	Campylobacter_novaezeelandiae
GCF_013201605.1	Campylobacter	Campylobacter_ornithocola
GCF_008011495.1	Campylobacter	Campylobacter_peloridis
GCF_000816785.1	Campylobacter	Campylobacter_peloridis
GCF_019623485.1	Campylobacter	Campylobacter_peloridis
GCF_001730535.1	Campylobacter	Campylobacter_pinnipediorum
GCF_002021925.1	Campylobacter	Campylobacter_pinnipediorum
GCF_002022005.1	Campylobacter	Campylobacter_pinnipediorum
GCF_009690845.1	Campylobacter	Campylobacter_portucalensis
GCF_020736205.1	Campylobacter	Campylobacter_rectus
GCF_004803815.1	Campylobacter	Campylobacter_showae
GCF_900573975.1	Campylobacter	Campylobacter_showae
GCF_900699785.1	Campylobacter	Campylobacter_showae
GCF_002220735.1	Campylobacter	Campylobacter_sputorum
GCF_002220755.1	Campylobacter	Campylobacter_sputorum
GCF_008245005.1	Campylobacter	Campylobacter_sputorum
GCF_900460785.1	Campylobacter	Campylobacter_sputorum
GCF_002220775.1	Campylobacter	Campylobacter_sputorum
GCF_000816305.1	Campylobacter	Campylobacter_subantarcticus
GCF_005406225.1	Campylobacter	Campylobacter_taeniopygiae
GCF_006864425.1	Campylobacter	Campylobacter_troglodytis
GCF_013372245.1	Campylobacter	Campylobacter_upsaliensis
GCF_916098255.1	Campylobacter	Campylobacter_upsaliensis
GCF_916098265.1	Campylobacter	Campylobacter_upsaliensis
GCF_016458385.1	Campylobacter	Campylobacter_upsaliensis
GCF_000167395.1	Campylobacter	Campylobacter_upsaliensis
GCF_014068875.1	Campylobacter	Campylobacter_upsaliensis
GCF_900637395.1	Campylobacter	Campylobacter_upsaliensis
GCF_000413435.1	Campylobacter	Campylobacter_ureolyticus
GCF_022835215.1	Campylobacter	Campylobacter_ureolyticus
GCF_016766895.1	Campylobacter	Campylobacter_ureolyticus
GCF_001190755.1	Campylobacter	Campylobacter_ureolyticus
GCF_902388215.1	Campylobacter	Campylobacter_ureolyticus
GCF_012273175.1	Campylobacter	Campylobacter_ureolyticus
GCF_004357945.1	Campylobacter	Campylobacter_volucris
GCF_008011665.1	Campylobacter	Campylobacter_volucris
GCF_015594715.1	Campylobacter	Campylobacter_volucris
GCF_004345045.1	Campylobacter	Campylobacter_volucris
GCF_015594855.1	Campylobacter	Campylobacter_volucris
GCF_015594835.1	Campylobacter	Campylobacter_volucris
GCF_015594805.1	Campylobacter	Campylobacter_volucris
GCF_018344255.1	Campylobacter	Campylobacter_vulpis
GCF_018344325.1	Campylobacter	Campylobacter_vulpis
GCF_018345175.1	Campylobacter	Campylobacter_vulpis
GCF_018345195.1	Campylobacter	Campylobacter_vulpis
GCF_002738235.1	Campylobacter	Campylobacter_vulpis
GCF_018344335.1	Campylobacter	Campylobacter_vulpis
GCF_018344285.1	Campylobacter	Campylobacter_vulpis
GCF_002738305.1	Campylobacter	Campylobacter_vulpis
GCF_018345255.1	Campylobacter	Campylobacter_vulpis
GCF_017874975.1	Enterococcus	Enterococcus_alcedinis
GCF_019218635.1	Enterococcus	Enterococcus_alishanensis
GCF_001885765.1	Enterococcus	Enterococcus_aquimarinus
GCF_000393955.1	Enterococcus	Enterococcus_asini
GCF_003465335.1	Enterococcus	Enterococcus_asini
GCF_003711125.1	Enterococcus	Enterococcus_avium
GCF_013394325.1	Enterococcus	Enterococcus_avium
GCF_001057755.1	Enterococcus	Enterococcus_avium
GCF_015669995.1	Enterococcus	Enterococcus_avium
GCF_901212565.1	Enterococcus	Enterococcus_avium
GCF_901212595.1	Enterococcus	Enterococcus_avium
GCF_902162105.1	Enterococcus	Enterococcus_avium
GCF_005347505.1	Enterococcus	Enterococcus_avium
GCF_017356275.1	Enterococcus	Enterococcus_avium
GCF_000407245.1	Enterococcus	Enterococcus_avium
GCF_003463225.1	Enterococcus	Enterococcus_avium
GCF_005844645.1	Enterococcus	Enterococcus_avium
GCF_009875405.1	Enterococcus	Enterococcus_avium
GCF_000394055.1	Enterococcus	Enterococcus_caccae
GCF_001885825.1	Enterococcus	Enterococcus_caccae
GCF_002269685.1	Enterococcus	Enterococcus_canintestini
GCF_001885805.1	Enterococcus	Enterococcus_canis
GCF_000157355.2	Enterococcus	Enterococcus_casseliflavus
GCF_003641225.1	Enterococcus	Enterococcus_casseliflavus
GCF_016727305.1	Enterococcus	Enterococcus_casseliflavus
GCF_016727325.1	Enterococcus	Enterococcus_casseliflavus
GCF_022870765.1	Enterococcus	Enterococcus_casseliflavus
GCF_014844215.1	Enterococcus	Enterococcus_casseliflavus
GCF_009707345.1	Enterococcus	Enterococcus_casseliflavus
GCF_002174365.1	Enterococcus	Enterococcus_cecorum
GCF_900474605.1	Enterococcus	Enterococcus_cecorum
GCF_001318405.1	Enterococcus	Enterococcus_cecorum
GCF_001318175.1	Enterococcus	Enterococcus_cecorum
GCF_003319275.1	Enterococcus	Enterococcus_cecorum
GCF_000406925.1	Enterococcus	Enterococcus_columbae
GCF_000633635.1	Enterococcus	Enterococcus_crotali
GCF_001885905.1	Enterococcus	Enterococcus_devriesei
GCF_009933255.1	Enterococcus	Enterococcus_diestrammenae
GCF_000406945.1	Enterococcus	Enterococcus_dispar
GCF_005405225.1	Enterococcus	Enterococcus_dongliensis
GCF_019048325.1	Enterococcus	Enterococcus_durans
GCF_003945985.1	Enterococcus	Enterococcus_durans
GCF_009891685.1	Enterococcus	Enterococcus_durans
GCF_015559335.1	Enterococcus	Enterococcus_durans
GCF_015560205.1	Enterococcus	Enterococcus_durans
GCF_015560285.1	Enterococcus	Enterococcus_durans
GCF_015669595.1	Enterococcus	Enterococcus_durans
GCF_902159525.1	Enterococcus	Enterococcus_durans
GCF_902161685.1	Enterococcus	Enterococcus_durans
GCF_902162045.1	Enterococcus	Enterococcus_durans
GCF_023375285.1	Enterococcus	Enterococcus_durans
GCF_902160735.1	Enterococcus	Enterococcus_durans
GCF_015999505.1	Enterococcus	Enterococcus_durans
GCF_902166615.1	Enterococcus	Enterococcus_durans
GCF_902164665.1	Enterococcus	Enterococcus_durans
GCF_009875165.1	Enterococcus	Enterococcus_durans
GCF_009892205.1	Enterococcus	Enterococcus_durans
GCF_009891725.1	Enterococcus	Enterococcus_durans
GCF_009874895.1	Enterococcus	Enterococcus_durans
GCF_009891785.1	Enterococcus	Enterococcus_durans
GCF_009875355.1	Enterococcus	Enterococcus_durans
GCF_009889475.1	Enterococcus	Enterococcus_durans
GCF_009891905.1	Enterococcus	Enterococcus_durans
GCF_007999025.2	Enterococcus	Enterococcus_durans
GCF_002355755.1	Enterococcus	Enterococcus_faecalis
GCF_003812665.1	Enterococcus	Enterococcus_faecalis
GCF_004332015.1	Enterococcus	Enterococcus_faecalis
GCF_005484525.1	Enterococcus	Enterococcus_faecalis
GCF_006349345.1	Enterococcus	Enterococcus_faecalis
GCF_009498175.3	Enterococcus	Enterococcus_faecalis
GCF_014844235.1	Enterococcus	Enterococcus_faecalis
GCF_017357805.1	Enterococcus	Enterococcus_faecalis
GCF_017639585.1	Enterococcus	Enterococcus_faecalis
GCF_018517125.1	Enterococcus	Enterococcus_faecalis
GCF_019195415.1	Enterococcus	Enterococcus_faecalis
GCF_019222705.1	Enterococcus	Enterococcus_faecalis
GCF_020616935.1	Enterococcus	Enterococcus_faecalis
GCF_020906605.1	Enterococcus	Enterococcus_faecalis
GCF_021610105.1	Enterococcus	Enterococcus_faecalis
GCF_022212985.1	Enterococcus	Enterococcus_faecalis
GCF_022810805.1	Enterococcus	Enterococcus_faecalis
GCF_023299505.1	Enterococcus	Enterococcus_faecalis
GCF_023299525.1	Enterococcus	Enterococcus_faecalis
GCF_023299685.1	Enterococcus	Enterococcus_faecalis
GCF_023612035.1	Enterococcus	Enterococcus_faecalis
GCF_024579795.1	Enterococcus	Enterococcus_faecalis
GCF_906464865.1	Enterococcus	Enterococcus_faecalis
GCF_906464895.1	Enterococcus	Enterococcus_faecalis
GCF_906464925.1	Enterococcus	Enterococcus_faecalis
GCF_002814115.1	Enterococcus	Enterococcus_faecalis
GCF_000211255.2	Enterococcus	Enterococcus_faecalis
GCF_023375485.1	Enterococcus	Enterococcus_faecalis
GCF_020881975.1	Enterococcus	Enterococcus_faecalis
GCF_000281195.1	Enterococcus	Enterococcus_faecalis
GCF_002289045.2	Enterococcus	Enterococcus_faecalis
GCF_019856595.1	Enterococcus	Enterococcus_faecalis
GCF_022699585.1	Enterococcus	Enterococcus_faecalis
GCF_003966385.1	Enterococcus	Enterococcus_faecalis
GCF_020844125.1	Enterococcus	Enterococcus_faecalis
GCF_023650735.1	Enterococcus	Enterococcus_faecalis
GCF_023375265.1	Enterococcus	Enterococcus_faecalis
GCF_000550745.1	Enterococcus	Enterococcus_faecalis
GCF_020882095.1	Enterococcus	Enterococcus_faecalis
GCF_024579755.1	Enterococcus	Enterococcus_faecalis
GCF_023299545.1	Enterococcus	Enterococcus_faecalis
GCF_022213005.1	Enterococcus	Enterococcus_faecalis
GCF_000742975.1	Enterococcus	Enterococcus_faecalis
GCF_022212885.1	Enterococcus	Enterococcus_faecalis
GCF_012594215.1	Enterococcus	Enterococcus_faecalis
GCF_023375525.1	Enterococcus	Enterococcus_faecalis
GCF_022212945.1	Enterococcus	Enterococcus_faecalis
GCF_022212845.1	Enterococcus	Enterococcus_faecalis
GCF_017280035.1	Enterococcus	Enterococcus_faecalis
GCF_016743895.1	Enterococcus	Enterococcus_faecalis
GCF_023300165.1	Enterococcus	Enterococcus_faecalis
GCF_018986755.2	Enterococcus	Enterococcus_faecalis
GCF_020882035.1	Enterococcus	Enterococcus_faecalis
GCF_005979285.1	Enterococcus	Enterococcus_faecalis
GCF_002163735.1	Enterococcus	Enterococcus_faecalis
GCF_020616775.1	Enterococcus	Enterococcus_faecalis
GCF_022212965.1	Enterococcus	Enterococcus_faecalis
GCF_006494835.1	Enterococcus	Enterococcus_faecalis
GCF_022691465.1	Enterococcus	Enterococcus_faecalis
GCF_014489455.1	Enterococcus	Enterococcus_faecalis
GCF_023299705.1	Enterococcus	Enterococcus_faecalis
GCF_009734005.1	Enterococcus	Enterococcus_faecium
GCF_001587115.1	Enterococcus	Enterococcus_faecium
GCF_001720945.1	Enterococcus	Enterococcus_faecium
GCF_002024245.1	Enterococcus	Enterococcus_faecium
GCF_002025065.1	Enterococcus	Enterococcus_faecium
GCF_002831505.1	Enterococcus	Enterococcus_faecium
GCF_002848385.1	Enterococcus	Enterococcus_faecium
GCF_002973755.2	Enterococcus	Enterococcus_faecium
GCF_003957785.1	Enterococcus	Enterococcus_faecium
GCF_004103475.1	Enterococcus	Enterococcus_faecium
GCF_005576735.1	Enterococcus	Enterococcus_faecium
GCF_005886715.1	Enterococcus	Enterococcus_faecium
GCF_006007925.1	Enterococcus	Enterococcus_faecium
GCF_006337145.1	Enterococcus	Enterococcus_faecium
GCF_006351845.1	Enterococcus	Enterococcus_faecium
GCF_006575625.1	Enterococcus	Enterococcus_faecium
GCF_009036045.1	Enterococcus	Enterococcus_faecium
GCF_009938075.1	Enterococcus	Enterococcus_faecium
GCF_010120755.1	Enterococcus	Enterococcus_faecium
GCF_014490015.1	Enterococcus	Enterococcus_faecium
GCF_015325925.1	Enterococcus	Enterococcus_faecium
GCF_015999405.1	Enterococcus	Enterococcus_faecium
GCF_015999425.1	Enterococcus	Enterococcus_faecium
GCF_016406445.1	Enterococcus	Enterococcus_faecium
GCF_016406465.1	Enterococcus	Enterococcus_faecium
GCF_016406485.1	Enterococcus	Enterococcus_faecium
GCF_016415105.1	Enterococcus	Enterococcus_faecium
GCF_016415405.1	Enterococcus	Enterococcus_faecium
GCF_016415465.1	Enterococcus	Enterococcus_faecium
GCF_017815695.1	Enterococcus	Enterococcus_faecium
GCF_018219285.1	Enterococcus	Enterococcus_faecium
GCF_018517065.1	Enterococcus	Enterococcus_faecium
GCF_018517085.1	Enterococcus	Enterococcus_faecium
GCF_019175465.1	Enterococcus	Enterococcus_faecium
GCF_019175525.1	Enterococcus	Enterococcus_faecium
GCF_021228615.1	Enterococcus	Enterococcus_faecium
GCF_021713095.1	Enterococcus	Enterococcus_faecium
GCF_022691445.1	Enterococcus	Enterococcus_faecium
GCF_022749455.1	Enterococcus	Enterococcus_faecium
GCF_023204955.1	Enterococcus	Enterococcus_faecium
GCF_023299325.1	Enterococcus	Enterococcus_faecium
GCF_023299745.1	Enterococcus	Enterococcus_faecium
GCF_023375205.1	Enterococcus	Enterococcus_faecium
GCF_023375225.1	Enterococcus	Enterococcus_faecium
GCF_023375365.1	Enterococcus	Enterococcus_faecium
GCF_023375445.1	Enterococcus	Enterococcus_faecium
GCF_023658035.1	Enterococcus	Enterococcus_faecium
GCF_900066025.1	Enterococcus	Enterococcus_faecium
GCF_900092475.1	Enterococcus	Enterococcus_faecium
GCF_900638765.1	Enterococcus	Enterococcus_faecium
GCF_900638825.1	Enterococcus	Enterococcus_faecium
GCF_900639405.1	Enterococcus	Enterococcus_faecium
GCF_900639425.1	Enterococcus	Enterococcus_faecium
GCF_900639455.1	Enterococcus	Enterococcus_faecium
GCF_900639495.1	Enterococcus	Enterococcus_faecium
GCF_900639585.1	Enterococcus	Enterococcus_faecium
GCF_900639715.1	Enterococcus	Enterococcus_faecium
GCF_907165365.1	Enterococcus	Enterococcus_faecium
GCF_907177285.1	Enterococcus	Enterococcus_faecium
GCF_002848745.1	Enterococcus	Enterococcus_faecium
GCF_005886655.1	Enterococcus	Enterococcus_faecium
GCF_001721065.1	Enterococcus	Enterococcus_faecium
GCF_022647825.1	Enterococcus	Enterococcus_faecium
GCF_008728455.1	Enterococcus	Enterococcus_faecium
GCF_022699225.1	Enterococcus	Enterococcus_faecium
GCF_016406405.1	Enterococcus	Enterococcus_faecium
GCF_900639545.1	Enterococcus	Enterococcus_faecium
GCF_900639615.1	Enterococcus	Enterococcus_faecium
GCF_012933075.2	Enterococcus	Enterococcus_faecium
GCF_012932975.2	Enterococcus	Enterococcus_faecium
GCF_022699565.1	Enterococcus	Enterococcus_faecium
GCF_007917315.3	Enterococcus	Enterococcus_faecium
GCF_900044005.1	Enterococcus	Enterococcus_faecium
GCF_900639415.1	Enterococcus	Enterococcus_faecium
GCF_021899455.1	Enterococcus	Enterococcus_faecium
GCF_020162155.1	Enterococcus	Enterococcus_faecium
GCF_017603725.1	Enterococcus	Enterococcus_faecium
GCF_900639555.1	Enterococcus	Enterococcus_faecium
GCF_004332055.1	Enterococcus	Enterococcus_faecium
GCF_907163315.1	Enterococcus	Enterococcus_faecium
GCF_001518735.1	Enterococcus	Enterococcus_faecium
GCF_002007625.1	Enterococcus	Enterococcus_faecium
GCF_017584065.1	Enterococcus	Enterococcus_faecium
GCF_016415365.1	Enterococcus	Enterococcus_faecium
GCF_016415285.1	Enterococcus	Enterococcus_faecium
GCF_016415025.1	Enterococcus	Enterococcus_faecium
GCF_016406585.1	Enterococcus	Enterococcus_faecium
GCF_016406545.1	Enterococcus	Enterococcus_faecium
GCF_016415485.1	Enterococcus	Enterococcus_faecium
GCF_017815655.1	Enterococcus	Enterococcus_faecium
GCF_907176815.1	Enterococcus	Enterococcus_faecium
GCF_003071445.1	Enterococcus	Enterococcus_faecium
GCF_009697285.1	Enterococcus	Enterococcus_faecium
GCF_003020765.1	Enterococcus	Enterococcus_faecium
GCF_019977575.1	Enterococcus	Enterococcus_faecium
GCF_020736625.1	Enterococcus	Enterococcus_faecium
GCF_012933195.2	Enterococcus	Enterococcus_faecium
GCF_900639465.1	Enterococcus	Enterococcus_faecium
GCF_019175425.1	Enterococcus	Enterococcus_faecium
GCF_000336405.1	Enterococcus	Enterococcus_faecium
GCF_018517185.1	Enterococcus	Enterococcus_faecium
GCF_018517045.1	Enterococcus	Enterococcus_faecium
GCF_021560195.1	Enterococcus	Enterococcus_faecium
GCF_002850515.1	Enterococcus	Enterococcus_faecium
GCF_023299805.1	Enterococcus	Enterococcus_faecium
GCF_900638775.1	Enterococcus	Enterococcus_faecium
GCF_019456555.1	Enterococcus	Enterococcus_faecium
GCF_900634805.1	Enterococcus	Enterococcus_faecium
GCF_016743855.1	Enterococcus	Enterococcus_faecium
GCF_900639445.1	Enterococcus	Enterococcus_faecium
GCF_016415445.1	Enterococcus	Enterococcus_faecium
GCF_016415565.1	Enterococcus	Enterococcus_faecium
GCF_001412695.1	Enterococcus	Enterococcus_faecium
GCF_900639485.1	Enterococcus	Enterococcus_faecium
GCF_006337045.1	Enterococcus	Enterococcus_faecium
GCF_006280355.1	Enterococcus	Enterococcus_faecium
GCF_003667965.1	Enterococcus	Enterococcus_faecium
GCF_013201055.1	Enterococcus	Enterococcus_faecium
GCF_004015145.1	Enterococcus	Enterococcus_faecium
GCF_023375425.1	Enterococcus	Enterococcus_faecium
GCF_004309355.1	Enterococcus	Enterococcus_florum
GCF_009730155.1	Enterococcus	Enterococcus_gallinarum
GCF_014844195.1	Enterococcus	Enterococcus_gallinarum
GCF_021496385.1	Enterococcus	Enterococcus_gallinarum
GCF_003320875.1	Enterococcus	Enterococcus_gallinarum
GCF_015670205.1	Enterococcus	Enterococcus_gallinarum
GCF_017641945.1	Enterococcus	Enterococcus_gallinarum
GCF_902159025.1	Enterococcus	Enterococcus_gallinarum
GCF_902160665.1	Enterococcus	Enterococcus_gallinarum
GCF_000157255.1	Enterococcus	Enterococcus_gallinarum
GCF_001558875.2	Enterococcus	Enterococcus_gallinarum
GCF_023375325.1	Enterococcus	Enterococcus_gallinarum
GCF_013521155.1	Enterococcus	Enterococcus_gallinarum
GCF_015667235.1	Enterococcus	Enterococcus_gallinarum
GCF_902363355.1	Enterococcus	Enterococcus_gallinarum
GCF_910574315.1	Enterococcus	Enterococcus_gallinarum
GCF_002140495.1	Enterococcus	Enterococcus_gallinarum
GCF_000394615.1	Enterococcus	Enterococcus_gilvus
GCF_000407165.1	Enterococcus	Enterococcus_haemoperoxidus
GCF_001885945.1	Enterococcus	Enterococcus_hermanniensis
GCF_012222705.1	Enterococcus	Enterococcus_hirae
GCF_013391145.1	Enterococcus	Enterococcus_hirae
GCF_014218175.1	Enterococcus	Enterococcus_hirae
GCF_900636615.1	Enterococcus	Enterococcus_hirae
GCF_000271405.2	Enterococcus	Enterococcus_hirae
GCF_001641305.1	Enterococcus	Enterococcus_hirae
GCF_013391205.1	Enterococcus	Enterococcus_hirae
GCF_016727125.1	Enterococcus	Enterococcus_hirae
GCF_019175505.1	Enterococcus	Enterococcus_hirae
GCF_023373765.1	Enterococcus	Enterococcus_hirae
GCF_005405485.1	Enterococcus	Enterococcus_hulanensis
GCF_022846515.1	Enterococcus	Enterococcus_innesii
GCF_925282535.1	Enterococcus	Enterococcus_italicus
GCF_925293305.1	Enterococcus	Enterococcus_italicus
GCF_023743875.1	Enterococcus	Enterococcus_italicus
GCF_000185365.1	Enterococcus	Enterococcus_italicus
GCF_023612275.1	Enterococcus	Enterococcus_lactis
GCF_019343125.1	Enterococcus	Enterococcus_lactis
GCF_016863785.1	Enterococcus	Enterococcus_lactis
GCF_015767715.1	Enterococcus	Enterococcus_lactis
GCF_019967715.1	Enterococcus	Enterococcus_lactis
GCF_017830045.1	Enterococcus	Enterococcus_larvae
GCF_016909125.1	Enterococcus	Enterococcus_lemanii
GCF_000407185.1	Enterococcus	Enterococcus_malodoratus
GCF_000393875.1	Enterococcus	Enterococcus_malodoratus
GCF_900111415.1	Enterococcus	Enterococcus_malodoratus
GCF_902375565.1	Enterococcus	Enterococcus_massiliensis
GCF_900604485.1	Enterococcus	Enterococcus_mediterraneensis
GCF_000394015.1	Enterococcus	Enterococcus_moraviensis
GCF_002813755.1	Enterococcus	Enterococcus_mundtii
GCF_003957375.1	Enterococcus	Enterococcus_mundtii
GCF_009890755.1	Enterococcus	Enterococcus_mundtii
GCF_009890875.1	Enterococcus	Enterococcus_mundtii
GCF_009890935.1	Enterococcus	Enterococcus_mundtii
GCF_009890985.1	Enterococcus	Enterococcus_mundtii
GCF_009893025.1	Enterococcus	Enterococcus_mundtii
GCF_000393815.1	Enterococcus	Enterococcus_mundtii
GCF_009890815.1	Enterococcus	Enterococcus_mundtii
GCF_009890865.1	Enterococcus	Enterococcus_mundtii
GCF_002141315.1	Enterococcus	Enterococcus_mundtii
GCF_000504125.1	Enterococcus	Enterococcus_mundtii
GCF_013394305.1	Enterococcus	Enterococcus_mundtii
GCF_001990645.1	Enterococcus	Enterococcus_mundtii
GCF_015551665.1	Enterococcus	Enterococcus_mundtii
GCF_015550885.1	Enterococcus	Enterococcus_mundtii
GCF_005405245.1	Enterococcus	Enterococcus_nangangensis
GCF_000393975.1	Enterococcus	Enterococcus_pallens
GCF_001601555.1	Enterococcus	Enterococcus_pernyi
GCF_000394035.1	Enterococcus	Enterococcus_phoeniculicola
GCF_005405205.1	Enterococcus	Enterococcus_pingfangensis
GCF_017316165.1	Enterococcus	Enterococcus_plantarum
GCF_003386455.1	Enterococcus	Enterococcus_pseudoavium
GCF_001886145.1	Enterococcus	Enterococcus_quebecensis
GCF_019175485.1	Enterococcus	Enterococcus_raffinosus
GCF_019797905.1	Enterococcus	Enterococcus_raffinosus
GCF_018917525.1	Enterococcus	Enterococcus_raffinosus
GCF_000393895.1	Enterococcus	Enterococcus_raffinosus
GCF_001886195.1	Enterococcus	Enterococcus_ratti
GCF_017874895.1	Enterococcus	Enterococcus_rivorum
GCF_001465345.1	Enterococcus	Enterococcus_rotai
GCF_000407285.1	Enterococcus	Enterococcus_saccharolyticus
GCF_000234175.1	Enterococcus	Enterococcus_saccharolyticus
GCF_011397115.1	Enterococcus	Enterococcus_saigonensis
GCF_001886225.1	Enterococcus	Enterococcus_silesiacus
GCF_005405265.1	Enterococcus	Enterococcus_songbeiensis
GCF_000407025.1	Enterococcus	Enterococcus_sulfureus
GCF_002140675.1	Enterococcus	Enterococcus_termitis
GCF_002290025.1	Enterococcus	Enterococcus_thailandicus
GCF_900104595.1	Enterococcus	Enterococcus_timonensis
GCF_017316065.1	Enterococcus	Enterococcus_ureasiticus
GCF_017316085.1	Enterococcus	Enterococcus_ureilyticus
GCF_005405345.1	Enterococcus	Enterococcus_viikkiensis
GCF_000407205.1	Enterococcus	Enterococcus_villorum
GCF_002077725.1	Enterococcus	Enterococcus_villorum
GCF_002197645.1	Enterococcus	Enterococcus_wangshanyuanii
GCF_016909115.1	Enterococcus	Enterococcus_xiangfangensis
GCF_003864075.1	Escherichia	Escherichia_albertii
GCF_003864095.1	Escherichia	Escherichia_albertii
GCF_016904775.2	Escherichia	Escherichia_albertii
GCF_024532175.1	Escherichia	Escherichia_albertii
GCF_002872455.1	Escherichia	Escherichia_albertii
GCF_024532225.1	Escherichia	Escherichia_albertii
GCF_016904795.1	Escherichia	Escherichia_albertii
GCF_024532345.1	Escherichia	Escherichia_albertii
GCF_003316815.1	Escherichia	Escherichia_albertii
GCF_016904735.2	Escherichia	Escherichia_albertii
GCF_024532325.1	Escherichia	Escherichia_albertii
GCF_003312525.2	Escherichia	Escherichia_albertii
GCF_000005845.2	Escherichia	Escherichia_coli
GCF_000801165.1	Escherichia	Escherichia_coli
GCF_000952955.1	Escherichia	Escherichia_coli
GCF_000953515.1	Escherichia	Escherichia_coli
GCF_000967155.2	Escherichia	Escherichia_coli
GCF_001007915.1	Escherichia	Escherichia_coli
GCF_001043215.1	Escherichia	Escherichia_coli
GCF_001280325.1	Escherichia	Escherichia_coli
GCF_001442495.1	Escherichia	Escherichia_coli
GCF_001566635.1	Escherichia	Escherichia_coli
GCF_001577325.1	Escherichia	Escherichia_coli
GCF_001612475.1	Escherichia	Escherichia_coli
GCF_001618365.1	Escherichia	Escherichia_coli
GCF_001644745.1	Escherichia	Escherichia_coli
GCF_001660565.1	Escherichia	Escherichia_coli
GCF_001663075.1	Escherichia	Escherichia_coli
GCF_001663475.1	Escherichia	Escherichia_coli
GCF_001675145.1	Escherichia	Escherichia_coli
GCF_001677475.2	Escherichia	Escherichia_coli
GCF_001677515.1	Escherichia	Escherichia_coli
GCF_001678925.1	Escherichia	Escherichia_coli
GCF_001679985.1	Escherichia	Escherichia_coli
GCF_001693315.1	Escherichia	Escherichia_coli
GCF_001721125.1	Escherichia	Escherichia_coli
GCF_001721225.1	Escherichia	Escherichia_coli
GCF_001735705.1	Escherichia	Escherichia_coli
GCF_001886935.1	Escherichia	Escherichia_coli
GCF_001890205.1	Escherichia	Escherichia_coli
GCF_001890285.2	Escherichia	Escherichia_coli
GCF_001890345.1	Escherichia	Escherichia_coli
GCF_001900455.1	Escherichia	Escherichia_coli
GCF_001900535.1	Escherichia	Escherichia_coli
GCF_001900575.1	Escherichia	Escherichia_coli
GCF_001900595.1	Escherichia	Escherichia_coli
GCF_001900775.1	Escherichia	Escherichia_coli
GCF_001900795.1	Escherichia	Escherichia_coli
GCF_001900835.1	Escherichia	Escherichia_coli
GCF_001900945.1	Escherichia	Escherichia_coli
GCF_001900985.1	Escherichia	Escherichia_coli
GCF_001901005.1	Escherichia	Escherichia_coli
GCF_001901085.1	Escherichia	Escherichia_coli
GCF_001901315.1	Escherichia	Escherichia_coli
GCF_001901365.1	Escherichia	Escherichia_coli
GCF_001901405.1	Escherichia	Escherichia_coli
GCF_001901445.1	Escherichia	Escherichia_coli
GCF_001901465.1	Escherichia	Escherichia_coli
GCF_001971765.1	Escherichia	Escherichia_coli
GCF_002012025.1	Escherichia	Escherichia_coli
GCF_002012145.1	Escherichia	Escherichia_coli
GCF_002012165.1	Escherichia	Escherichia_coli
GCF_002012205.1	Escherichia	Escherichia_coli
GCF_002012245.1	Escherichia	Escherichia_coli
GCF_002012305.1	Escherichia	Escherichia_coli
GCF_002056145.1	Escherichia	Escherichia_coli
GCF_002057355.1	Escherichia	Escherichia_coli
GCF_002105735.1	Escherichia	Escherichia_coli
GCF_002142675.1	Escherichia	Escherichia_coli
GCF_002142715.1	Escherichia	Escherichia_coli
GCF_002163655.1	Escherichia	Escherichia_coli
GCF_002163695.1	Escherichia	Escherichia_coli
GCF_002163935.1	Escherichia	Escherichia_coli
GCF_002164635.4	Escherichia	Escherichia_coli
GCF_002180135.1	Escherichia	Escherichia_coli
GCF_002192275.1	Escherichia	Escherichia_coli
GCF_002202175.1	Escherichia	Escherichia_coli
GCF_002211725.1	Escherichia	Escherichia_coli
GCF_002237305.1	Escherichia	Escherichia_coli
GCF_002237325.1	Escherichia	Escherichia_coli
GCF_002249955.1	Escherichia	Escherichia_coli
GCF_002278115.2	Escherichia	Escherichia_coli
GCF_002285755.1	Escherichia	Escherichia_coli
GCF_002310575.1	Escherichia	Escherichia_coli
GCF_002310595.1	Escherichia	Escherichia_coli
GCF_002310615.1	Escherichia	Escherichia_coli
GCF_002310635.1	Escherichia	Escherichia_coli
GCF_002310675.1	Escherichia	Escherichia_coli
GCF_002587005.1	Escherichia	Escherichia_coli
GCF_002796445.1	Escherichia	Escherichia_coli
GCF_002803805.1	Escherichia	Escherichia_coli
GCF_002803905.1	Escherichia	Escherichia_coli
GCF_002811555.3	Escherichia	Escherichia_coli
GCF_002812545.1	Escherichia	Escherichia_coli
GCF_002846135.1	Escherichia	Escherichia_coli
GCF_002850675.4	Escherichia	Escherichia_coli
GCF_002853715.1	Escherichia	Escherichia_coli
GCF_002853805.1	Escherichia	Escherichia_coli
GCF_002853965.1	Escherichia	Escherichia_coli
GCF_002854065.1	Escherichia	Escherichia_coli
GCF_002855325.1	Escherichia	Escherichia_coli
GCF_002860085.1	Escherichia	Escherichia_coli
GCF_002860105.1	Escherichia	Escherichia_coli
GCF_002870165.1	Escherichia	Escherichia_coli
GCF_002879975.1	Escherichia	Escherichia_coli
GCF_002899495.1	Escherichia	Escherichia_coli
GCF_002903125.1	Escherichia	Escherichia_coli
GCF_002925525.1	Escherichia	Escherichia_coli
GCF_002946715.1	Escherichia	Escherichia_coli
GCF_002948655.1	Escherichia	Escherichia_coli
GCF_002951655.1	Escherichia	Escherichia_coli
GCF_002951675.1	Escherichia	Escherichia_coli
GCF_002951695.1	Escherichia	Escherichia_coli
GCF_002951775.1	Escherichia	Escherichia_coli
GCF_002951795.1	Escherichia	Escherichia_coli
GCF_002952095.1	Escherichia	Escherichia_coli
GCF_002952695.1	Escherichia	Escherichia_coli
GCF_002953435.1	Escherichia	Escherichia_coli
GCF_002953455.1	Escherichia	Escherichia_coli
GCF_002966755.1	Escherichia	Escherichia_coli
GCF_002967875.2	Escherichia	Escherichia_coli
GCF_002967935.2	Escherichia	Escherichia_coli
GCF_002968715.1	Escherichia	Escherichia_coli
GCF_002968935.1	Escherichia	Escherichia_coli
GCF_002996665.1	Escherichia	Escherichia_coli
GCF_002996945.1	Escherichia	Escherichia_coli
GCF_003013205.1	Escherichia	Escherichia_coli
GCF_003017455.1	Escherichia	Escherichia_coli
GCF_003017615.1	Escherichia	Escherichia_coli
GCF_003017675.2	Escherichia	Escherichia_coli
GCF_003017765.1	Escherichia	Escherichia_coli
GCF_003017975.1	Escherichia	Escherichia_coli
GCF_003017995.1	Escherichia	Escherichia_coli
GCF_003018035.1	Escherichia	Escherichia_coli
GCF_003018055.1	Escherichia	Escherichia_coli
GCF_003018115.1	Escherichia	Escherichia_coli
GCF_003018235.1	Escherichia	Escherichia_coli
GCF_003018255.1	Escherichia	Escherichia_coli
GCF_003018315.1	Escherichia	Escherichia_coli
GCF_003018375.1	Escherichia	Escherichia_coli
GCF_003018455.1	Escherichia	Escherichia_coli
GCF_003018535.1	Escherichia	Escherichia_coli
GCF_003018655.1	Escherichia	Escherichia_coli
GCF_003018755.1	Escherichia	Escherichia_coli
GCF_003018855.1	Escherichia	Escherichia_coli
GCF_003018995.1	Escherichia	Escherichia_coli
GCF_003019095.1	Escherichia	Escherichia_coli
GCF_003019115.1	Escherichia	Escherichia_coli
GCF_003020885.1	Escherichia	Escherichia_coli
GCF_003030025.1	Escherichia	Escherichia_coli
GCF_003031775.1	Escherichia	Escherichia_coli
GCF_003052665.1	Escherichia	Escherichia_coli
GCF_003073835.1	Escherichia	Escherichia_coli
GCF_003111785.1	Escherichia	Escherichia_coli
GCF_003204155.1	Escherichia	Escherichia_coli
GCF_003231115.1	Escherichia	Escherichia_coli
GCF_003288455.1	Escherichia	Escherichia_coli
GCF_003308955.1	Escherichia	Escherichia_coli
GCF_003336405.1	Escherichia	Escherichia_coli
GCF_003344465.1	Escherichia	Escherichia_coli
GCF_003351385.1	Escherichia	Escherichia_coli
GCF_003355175.1	Escherichia	Escherichia_coli
GCF_003399845.2	Escherichia	Escherichia_coli
GCF_003399945.2	Escherichia	Escherichia_coli
GCF_003410275.1	Escherichia	Escherichia_coli
GCF_003413625.1	Escherichia	Escherichia_coli
GCF_003432305.1	Escherichia	Escherichia_coli
GCF_003570765.1	Escherichia	Escherichia_coli
GCF_003571665.1	Escherichia	Escherichia_coli
GCF_003571825.1	Escherichia	Escherichia_coli
GCF_003667385.1	Escherichia	Escherichia_coli
GCF_003667405.1	Escherichia	Escherichia_coli
GCF_003691425.1	Escherichia	Escherichia_coli
GCF_003703795.1	Escherichia	Escherichia_coli
GCF_003711005.1	Escherichia	Escherichia_coli
GCF_003717595.1	Escherichia	Escherichia_coli
GCF_003790525.1	Escherichia	Escherichia_coli
GCF_003812625.1	Escherichia	Escherichia_coli
GCF_003856995.1	Escherichia	Escherichia_coli
GCF_003956265.1	Escherichia	Escherichia_coli
GCF_003956305.1	Escherichia	Escherichia_coli
GCF_003956345.1	Escherichia	Escherichia_coli
GCF_003956365.1	Escherichia	Escherichia_coli
GCF_003956385.1	Escherichia	Escherichia_coli
GCF_003991155.1	Escherichia	Escherichia_coli
GCF_003999795.1	Escherichia	Escherichia_coli
GCF_004006575.1	Escherichia	Escherichia_coli
GCF_004010595.1	Escherichia	Escherichia_coli
GCF_004010635.1	Escherichia	Escherichia_coli
GCF_004010675.1	Escherichia	Escherichia_coli
GCF_004010715.1	Escherichia	Escherichia_coli
GCF_004011015.1	Escherichia	Escherichia_coli
GCF_004088295.1	Escherichia	Escherichia_coli
GCF_004114395.1	Escherichia	Escherichia_coli
GCF_004135855.1	Escherichia	Escherichia_coli
GCF_004295365.1	Escherichia	Escherichia_coli
GCF_004328685.1	Escherichia	Escherichia_coli
GCF_004358365.1	Escherichia	Escherichia_coli
GCF_004358985.1	Escherichia	Escherichia_coli
GCF_004368015.1	Escherichia	Escherichia_coli
GCF_004377995.2	Escherichia	Escherichia_coli
GCF_004564035.1	Escherichia	Escherichia_coli
GCF_004771235.1	Escherichia	Escherichia_coli
GCF_004792495.1	Escherichia	Escherichia_coli
GCF_004801575.1	Escherichia	Escherichia_coli
GCF_004804185.1	Escherichia	Escherichia_coli
GCF_004924355.1	Escherichia	Escherichia_coli
GCF_005156265.1	Escherichia	Escherichia_coli
GCF_005221765.1	Escherichia	Escherichia_coli
GCF_005221785.1	Escherichia	Escherichia_coli
GCF_005221845.1	Escherichia	Escherichia_coli
GCF_005221905.1	Escherichia	Escherichia_coli
GCF_005221925.1	Escherichia	Escherichia_coli
GCF_005222005.1	Escherichia	Escherichia_coli
GCF_005222325.1	Escherichia	Escherichia_coli
GCF_005383105.2	Escherichia	Escherichia_coli
GCF_005389605.2	Escherichia	Escherichia_coli
GCF_005396225.2	Escherichia	Escherichia_coli
GCF_005890115.1	Escherichia	Escherichia_coli
GCF_006351885.1	Escherichia	Escherichia_coli
GCF_006537505.2	Escherichia	Escherichia_coli
GCF_006777085.1	Escherichia	Escherichia_coli
GCF_006874785.1	Escherichia	Escherichia_coli
GCF_006965465.1	Escherichia	Escherichia_coli
GCF_007012305.1	Escherichia	Escherichia_coli
GCF_007833295.1	Escherichia	Escherichia_coli
GCF_007833875.1	Escherichia	Escherichia_coli
GCF_007995175.1	Escherichia	Escherichia_coli
GCF_008065435.1	Escherichia	Escherichia_coli
GCF_008065455.1	Escherichia	Escherichia_coli
GCF_008329665.1	Escherichia	Escherichia_coli
GCF_008642395.1	Escherichia	Escherichia_coli
GCF_008642415.1	Escherichia	Escherichia_coli
GCF_008807135.1	Escherichia	Escherichia_coli
GCF_008823185.1	Escherichia	Escherichia_coli
GCF_008925965.1	Escherichia	Escherichia_coli
GCF_008926085.1	Escherichia	Escherichia_coli
GCF_008926105.1	Escherichia	Escherichia_coli
GCF_008926185.1	Escherichia	Escherichia_coli
GCF_008931135.1	Escherichia	Escherichia_coli
GCF_009395265.1	Escherichia	Escherichia_coli
GCF_009432215.1	Escherichia	Escherichia_coli
GCF_009432635.1	Escherichia	Escherichia_coli
GCF_009432795.1	Escherichia	Escherichia_coli
GCF_009648495.1	Escherichia	Escherichia_coli
GCF_009650035.1	Escherichia	Escherichia_coli
GCF_009671105.1	Escherichia	Escherichia_coli
GCF_009671125.1	Escherichia	Escherichia_coli
GCF_009720605.1	Escherichia	Escherichia_coli
GCF_009738145.1	Escherichia	Escherichia_coli
GCF_009762385.1	Escherichia	Escherichia_coli
GCF_009866945.2	Escherichia	Escherichia_coli
GCF_009867035.2	Escherichia	Escherichia_coli
GCF_009873375.1	Escherichia	Escherichia_coli
GCF_009905115.1	Escherichia	Escherichia_coli
GCF_009905355.1	Escherichia	Escherichia_coli
GCF_009949145.1	Escherichia	Escherichia_coli
GCF_009949705.1	Escherichia	Escherichia_coli
GCF_009950125.1	Escherichia	Escherichia_coli
GCF_009951745.1	Escherichia	Escherichia_coli
GCF_010365325.1	Escherichia	Escherichia_coli
GCF_010365485.1	Escherichia	Escherichia_coli
GCF_011022275.1	Escherichia	Escherichia_coli
GCF_011045475.1	Escherichia	Escherichia_coli
GCF_011383085.1	Escherichia	Escherichia_coli
GCF_011404595.1	Escherichia	Escherichia_coli
GCF_011404755.1	Escherichia	Escherichia_coli
GCF_011492925.1	Escherichia	Escherichia_coli
GCF_011769865.1	Escherichia	Escherichia_coli
GCF_011996085.1	Escherichia	Escherichia_coli
GCF_012044775.1	Escherichia	Escherichia_coli
GCF_012149945.1	Escherichia	Escherichia_coli
GCF_012934455.1	Escherichia	Escherichia_coli
GCF_012934475.1	Escherichia	Escherichia_coli
GCF_012934515.1	Escherichia	Escherichia_coli
GCF_012934555.1	Escherichia	Escherichia_coli
GCF_012934615.1	Escherichia	Escherichia_coli
GCF_012934675.1	Escherichia	Escherichia_coli
GCF_012934785.1	Escherichia	Escherichia_coli
GCF_012974525.1	Escherichia	Escherichia_coli
GCF_013004045.1	Escherichia	Escherichia_coli
GCF_013084945.1	Escherichia	Escherichia_coli
GCF_013085025.1	Escherichia	Escherichia_coli
GCF_013085185.1	Escherichia	Escherichia_coli
GCF_013112335.1	Escherichia	Escherichia_coli
GCF_013122565.1	Escherichia	Escherichia_coli
GCF_013166995.1	Escherichia	Escherichia_coli
GCF_013201175.1	Escherichia	Escherichia_coli
GCF_013201195.1	Escherichia	Escherichia_coli
GCF_013201215.1	Escherichia	Escherichia_coli
GCF_013201255.1	Escherichia	Escherichia_coli
GCF_013201505.1	Escherichia	Escherichia_coli
GCF_013201525.1	Escherichia	Escherichia_coli
GCF_013282195.1	Escherichia	Escherichia_coli
GCF_013282275.1	Escherichia	Escherichia_coli
GCF_013371685.1	Escherichia	Escherichia_coli
GCF_013371725.1	Escherichia	Escherichia_coli
GCF_013372365.1	Escherichia	Escherichia_coli
GCF_013372405.1	Escherichia	Escherichia_coli
GCF_013374295.2	Escherichia	Escherichia_coli
GCF_013374315.1	Escherichia	Escherichia_coli
GCF_013376575.1	Escherichia	Escherichia_coli
GCF_013376895.1	Escherichia	Escherichia_coli
GCF_013389615.1	Escherichia	Escherichia_coli
GCF_013391825.1	Escherichia	Escherichia_coli
GCF_013694285.1	Escherichia	Escherichia_coli
GCF_013694345.1	Escherichia	Escherichia_coli
GCF_014075335.1	Escherichia	Escherichia_coli
GCF_014075475.1	Escherichia	Escherichia_coli
GCF_014076685.2	Escherichia	Escherichia_coli
GCF_014162235.1	Escherichia	Escherichia_coli
GCF_014168735.1	Escherichia	Escherichia_coli
GCF_014168755.1	Escherichia	Escherichia_coli
GCF_014168775.1	Escherichia	Escherichia_coli
GCF_014168855.1	Escherichia	Escherichia_coli
GCF_014168935.1	Escherichia	Escherichia_coli
GCF_014168955.1	Escherichia	Escherichia_coli
GCF_014169155.1	Escherichia	Escherichia_coli
GCF_014169395.1	Escherichia	Escherichia_coli
GCF_014169455.1	Escherichia	Escherichia_coli
GCF_014169475.1	Escherichia	Escherichia_coli
GCF_014169595.1	Escherichia	Escherichia_coli
GCF_014169615.1	Escherichia	Escherichia_coli
GCF_014169775.1	Escherichia	Escherichia_coli
GCF_014169855.1	Escherichia	Escherichia_coli
GCF_014169895.1	Escherichia	Escherichia_coli
GCF_014169915.1	Escherichia	Escherichia_coli
GCF_014169995.1	Escherichia	Escherichia_coli
GCF_014170735.1	Escherichia	Escherichia_coli
GCF_014189395.1	Escherichia	Escherichia_coli
GCF_014295275.1	Escherichia	Escherichia_coli
GCF_014295295.1	Escherichia	Escherichia_coli
GCF_014338525.1	Escherichia	Escherichia_coli
GCF_014522225.1	Escherichia	Escherichia_coli
GCF_014522245.1	Escherichia	Escherichia_coli
GCF_014705965.1	Escherichia	Escherichia_coli
GCF_014805805.1	Escherichia	Escherichia_coli
GCF_014825845.1	Escherichia	Escherichia_coli
GCF_014826015.1	Escherichia	Escherichia_coli
GCF_014854575.1	Escherichia	Escherichia_coli
GCF_014854635.1	Escherichia	Escherichia_coli
GCF_014904315.2	Escherichia	Escherichia_coli
GCF_014930915.1	Escherichia	Escherichia_coli
GCF_015136895.1	Escherichia	Escherichia_coli
GCF_015571755.1	Escherichia	Escherichia_coli
GCF_015571835.1	Escherichia	Escherichia_coli
GCF_016026215.1	Escherichia	Escherichia_coli
GCF_016026235.1	Escherichia	Escherichia_coli
GCF_016026335.1	Escherichia	Escherichia_coli
GCF_016026375.1	Escherichia	Escherichia_coli
GCF_016126995.1	Escherichia	Escherichia_coli
GCF_016127695.1	Escherichia	Escherichia_coli
GCF_016403975.2	Escherichia	Escherichia_coli
GCF_016404165.2	Escherichia	Escherichia_coli
GCF_016404325.2	Escherichia	Escherichia_coli
GCF_016432805.1	Escherichia	Escherichia_coli
GCF_016592875.1	Escherichia	Escherichia_coli
GCF_016767775.1	Escherichia	Escherichia_coli
GCF_016776005.1	Escherichia	Escherichia_coli
GCF_016776045.1	Escherichia	Escherichia_coli
GCF_016776205.1	Escherichia	Escherichia_coli
GCF_016776245.1	Escherichia	Escherichia_coli
GCF_016776385.1	Escherichia	Escherichia_coli
GCF_016780415.1	Escherichia	Escherichia_coli
GCF_016803875.1	Escherichia	Escherichia_coli
GCF_016803915.1	Escherichia	Escherichia_coli
GCF_016889045.1	Escherichia	Escherichia_coli
GCF_016889085.1	Escherichia	Escherichia_coli
GCF_016889185.1	Escherichia	Escherichia_coli
GCF_016889265.1	Escherichia	Escherichia_coli
GCF_016889485.1	Escherichia	Escherichia_coli
GCF_016889505.1	Escherichia	Escherichia_coli
GCF_016889525.1	Escherichia	Escherichia_coli
GCF_016889545.1	Escherichia	Escherichia_coli
GCF_016889685.1	Escherichia	Escherichia_coli
GCF_016889845.1	Escherichia	Escherichia_coli
GCF_016890005.1	Escherichia	Escherichia_coli
GCF_016903855.1	Escherichia	Escherichia_coli
[truncated: 7,370 more rows]

## Sheet: RefSeq
accession	genus	species
GCF_001299355.1	Achromobacter	Achromobacter aegrifaciens
GCF_003939885.1	Achromobacter	Achromobacter aegrifaciens
GCF_902859735.1	Achromobacter	Achromobacter aegrifaciens
GCF_902859965.1	Achromobacter	Achromobacter aegrifaciens
GCF_902860055.1	Achromobacter	Achromobacter aegrifaciens
GCF_009866805.1	Achromobacter	Achromobacter aestuarii
GCF_900496965.1	Achromobacter	Achromobacter agilis
GCF_004121055.1	Achromobacter	Achromobacter aloeverae
GCF_902860025.1	Achromobacter	Achromobacter animicus
GCF_902860125.1	Achromobacter	Achromobacter animicus
GCF_902859585.1	Achromobacter	Achromobacter animicus
GCF_902860145.1	Achromobacter	Achromobacter anxifer
GCF_024718215.1	Achromobacter	Achromobacter anxifer
GCF_903652925.1	Achromobacter	Achromobacter anxifer
GCF_000236785.1	Achromobacter	Achromobacter arsenitoxydans
GCF_013116765.2	Achromobacter	Achromobacter deleyi
GCF_016127315.1	Achromobacter	Achromobacter deleyi
GCF_021432025.1	Achromobacter	Achromobacter deleyi
GCF_902859705.1	Achromobacter	Achromobacter deleyi
GCF_902860045.1	Achromobacter	Achromobacter deleyi
GCF_902860095.1	Achromobacter	Achromobacter deleyi
GCF_902860135.1	Achromobacter	Achromobacter deleyi
GCF_001571365.1	Achromobacter	Achromobacter denitrificans
GCF_001514355.1	Achromobacter	Achromobacter denitrificans
GCF_014634705.1	Achromobacter	Achromobacter denitrificans
GCF_013343095.1	Achromobacter	Achromobacter denitrificans
GCF_013267395.1	Achromobacter	Achromobacter denitrificans
GCF_013267375.1	Achromobacter	Achromobacter denitrificans
GCF_003939895.1	Achromobacter	Achromobacter denitrificans
GCF_902859985.1	Achromobacter	Achromobacter denitrificans
GCF_902859715.1	Achromobacter	Achromobacter denitrificans
GCF_900444675.1	Achromobacter	Achromobacter denitrificans
GCF_003812265.1	Achromobacter	Achromobacter denitrificans
GCF_002205315.1	Achromobacter	Achromobacter denitrificans
GCF_002192685.1	Achromobacter	Achromobacter denitrificans
GCF_001945385.1	Achromobacter	Achromobacter denitrificans
GCF_902859745.1	Achromobacter	Achromobacter dolens
GCF_902860115.1	Achromobacter	Achromobacter dolens
GCF_003096295.1	Achromobacter	Achromobacter dolens
GCF_001299135.1	Achromobacter	Achromobacter dolens
GCF_007655095.1	Achromobacter	Achromobacter dolens
GCF_902859975.1	Achromobacter	Achromobacter dolens
GCF_902859615.1	Achromobacter	Achromobacter insolitus
GCF_902860165.1	Achromobacter	Achromobacter insolitus
GCF_902860175.1	Achromobacter	Achromobacter insolitus
GCF_902860205.1	Achromobacter	Achromobacter insolitus
GCF_904423855.1	Achromobacter	Achromobacter insolitus
GCF_022325125.1	Achromobacter	Achromobacter insolitus
GCF_003293535.1	Achromobacter	Achromobacter insolitus
GCF_900637265.1	Achromobacter	Achromobacter insolitus
GCF_000783435.2	Achromobacter	Achromobacter insolitus
GCF_001639685.1	Achromobacter	Achromobacter insolitus
GCF_001641515.1	Achromobacter	Achromobacter insolitus
GCF_001707465.1	Achromobacter	Achromobacter insolitus
GCF_001971645.1	Achromobacter	Achromobacter insolitus
GCF_002209555.1	Achromobacter	Achromobacter insolitus
GCF_008245125.1	Achromobacter	Achromobacter insolitus
GCF_011063385.1	Achromobacter	Achromobacter insolitus
GCF_024168865.1	Achromobacter	Achromobacter insolitus
GCF_022524745.1	Achromobacter	Achromobacter insuavis
GCF_022524585.1	Achromobacter	Achromobacter insuavis
GCF_022321175.1	Achromobacter	Achromobacter insuavis
GCF_022525065.1	Achromobacter	Achromobacter insuavis
GCF_022325225.1	Achromobacter	Achromobacter insuavis
GCF_022525095.1	Achromobacter	Achromobacter insuavis
GCF_902860075.1	Achromobacter	Achromobacter insuavis
GCF_022525185.1	Achromobacter	Achromobacter insuavis
GCF_022525205.1	Achromobacter	Achromobacter insuavis
GCF_022525365.1	Achromobacter	Achromobacter insuavis
GCF_902859645.1	Achromobacter	Achromobacter insuavis
GCF_022525165.1	Achromobacter	Achromobacter insuavis
GCF_003096315.1	Achromobacter	Achromobacter insuavis
GCF_022525075.1	Achromobacter	Achromobacter insuavis
GCF_000219745.1	Achromobacter	Achromobacter insuavis
GCF_902859595.1	Achromobacter	Achromobacter kerstersii
GCF_001298955.1	Achromobacter	Achromobacter kerstersii
GCF_902859635.1	Achromobacter	Achromobacter marplatensis
GCF_000286415.1	Achromobacter	Achromobacter marplatensis
GCF_003315095.1	Achromobacter	Achromobacter marplatensis
GCF_002209535.1	Achromobacter	Achromobacter marplatensis
GCF_902860105.1	Achromobacter	Achromobacter mucicolens
GCF_902859725.1	Achromobacter	Achromobacter mucicolens
GCF_003053425.1	Achromobacter	Achromobacter mucicolens
GCF_902859995.1	Achromobacter	Achromobacter mucicolens
GCF_902860005.1	Achromobacter	Achromobacter mucicolens
GCF_024178435.1	Achromobacter	Achromobacter mucicolens
GCF_019968625.1	Achromobacter	Achromobacter mucicolens
GCF_013267355.1	Achromobacter	Achromobacter pestifer
GCF_902859625.1	Achromobacter	Achromobacter pestifer
GCF_000164035.1	Achromobacter	Achromobacter piechaudii
GCF_902860185.1	Achromobacter	Achromobacter piechaudii
GCF_902860155.1	Achromobacter	Achromobacter piechaudii
GCF_902860015.1	Achromobacter	Achromobacter piechaudii
GCF_902859685.1	Achromobacter	Achromobacter piechaudii
GCF_001262515.1	Achromobacter	Achromobacter piechaudii
GCF_001571245.1	Achromobacter	Achromobacter piechaudii
GCF_021733725.1	Achromobacter	Achromobacter pulmonis
GCF_902859765.1	Achromobacter	Achromobacter pulmonis
GCF_902860065.1	Achromobacter	Achromobacter pulmonis
GCF_002885955.2	Achromobacter	Achromobacter pulmonis
GCF_002803005.1	Achromobacter	Achromobacter ruhlandii
GCF_012956685.1	Achromobacter	Achromobacter ruhlandii
GCF_002082135.1	Achromobacter	Achromobacter ruhlandii
GCF_001637095.1	Achromobacter	Achromobacter ruhlandii
GCF_022325245.1	Achromobacter	Achromobacter ruhlandii
GCF_902859695.1	Achromobacter	Achromobacter ruhlandii
GCF_902860035.1	Achromobacter	Achromobacter ruhlandii
GCF_902860085.1	Achromobacter	Achromobacter ruhlandii
GCF_002799605.1	Achromobacter	Achromobacter ruhlandii
GCF_001298835.1	Achromobacter	Achromobacter ruhlandii
GCF_001298855.1	Achromobacter	Achromobacter ruhlandii
GCF_001299395.1	Achromobacter	Achromobacter ruhlandii
GCF_001637085.1	Achromobacter	Achromobacter ruhlandii
GCF_902860195.1	Achromobacter	Achromobacter ruhlandii
GCF_022320925.1	Achromobacter	Achromobacter ruhlandii
GCF_001637105.1	Achromobacter	Achromobacter ruhlandii
GCF_001637115.1	Achromobacter	Achromobacter ruhlandii
GCF_002926155.1	Achromobacter	Achromobacter spanius
GCF_900636675.1	Achromobacter	Achromobacter spanius
GCF_003994415.1	Achromobacter	Achromobacter spanius
GCF_001189595.1	Achromobacter	Achromobacter spanius
GCF_002812705.1	Achromobacter	Achromobacter spanius
GCF_002966795.1	Achromobacter	Achromobacter spanius
GCF_902859605.1	Achromobacter	Achromobacter spanius
GCF_900496975.1	Achromobacter	Achromobacter veterisilvae
GCF_904067315.1	Achromobacter	Achromobacter xylosoxidans
GCF_022524925.1	Achromobacter	Achromobacter xylosoxidans
GCF_904067255.1	Achromobacter	Achromobacter xylosoxidans
GCF_900010105.1	Achromobacter	Achromobacter xylosoxidans
GCF_001471535.2	Achromobacter	Achromobacter xylosoxidans
GCF_001457475.1	Achromobacter	Achromobacter xylosoxidans
GCF_001299415.1	Achromobacter	Achromobacter xylosoxidans
GCF_904067355.1	Achromobacter	Achromobacter xylosoxidans
GCF_001299295.1	Achromobacter	Achromobacter xylosoxidans
GCF_000186185.1	Achromobacter	Achromobacter xylosoxidans
GCF_001299265.1	Achromobacter	Achromobacter xylosoxidans
GCF_001299235.1	Achromobacter	Achromobacter xylosoxidans
GCF_001299215.1	Achromobacter	Achromobacter xylosoxidans
GCF_000517225.1	Achromobacter	Achromobacter xylosoxidans
GCF_900475575.1	Achromobacter	Achromobacter xylosoxidans
GCF_902363095.1	Achromobacter	Achromobacter xylosoxidans
GCF_904067195.1	Achromobacter	Achromobacter xylosoxidans
GCF_904067205.1	Achromobacter	Achromobacter xylosoxidans
GCF_904067265.1	Achromobacter	Achromobacter xylosoxidans
GCF_904067375.1	Achromobacter	Achromobacter xylosoxidans
GCF_001299055.1	Achromobacter	Achromobacter xylosoxidans
GCF_001299175.1	Achromobacter	Achromobacter xylosoxidans
GCF_001038045.1	Achromobacter	Achromobacter xylosoxidans
GCF_000165835.1	Achromobacter	Achromobacter xylosoxidans
GCF_001051055.1	Achromobacter	Achromobacter xylosoxidans
GCF_001057595.1	Achromobacter	Achromobacter xylosoxidans
GCF_001057605.1	Achromobacter	Achromobacter xylosoxidans
GCF_001275845.1	Achromobacter	Achromobacter xylosoxidans
GCF_001275865.1	Achromobacter	Achromobacter xylosoxidans
GCF_001275875.1	Achromobacter	Achromobacter xylosoxidans
GCF_001276005.1	Achromobacter	Achromobacter xylosoxidans
GCF_001276025.1	Achromobacter	Achromobacter xylosoxidans
GCF_001276035.1	Achromobacter	Achromobacter xylosoxidans
GCF_001276315.1	Achromobacter	Achromobacter xylosoxidans
GCF_001298795.1	Achromobacter	Achromobacter xylosoxidans
GCF_001298895.1	Achromobacter	Achromobacter xylosoxidans
GCF_001298915.1	Achromobacter	Achromobacter xylosoxidans
GCF_001298935.1	Achromobacter	Achromobacter xylosoxidans
GCF_001299015.1	Achromobacter	Achromobacter xylosoxidans
GCF_001299035.1	Achromobacter	Achromobacter xylosoxidans
GCF_900009125.1	Achromobacter	Achromobacter xylosoxidans
GCF_001299095.1	Achromobacter	Achromobacter xylosoxidans
GCF_001299115.1	Achromobacter	Achromobacter xylosoxidans
GCF_001299155.1	Achromobacter	Achromobacter xylosoxidans
GCF_904067385.1	Achromobacter	Achromobacter xylosoxidans
GCF_001299195.1	Achromobacter	Achromobacter xylosoxidans
GCF_900009115.1	Achromobacter	Achromobacter xylosoxidans
GCF_022524885.1	Achromobacter	Achromobacter xylosoxidans
GCF_022976515.1	Achromobacter	Achromobacter xylosoxidans
GCF_022321095.1	Achromobacter	Achromobacter xylosoxidans
GCF_022321065.1	Achromobacter	Achromobacter xylosoxidans
GCF_022321005.1	Achromobacter	Achromobacter xylosoxidans
GCF_022320975.1	Achromobacter	Achromobacter xylosoxidans
GCF_022320945.1	Achromobacter	Achromobacter xylosoxidans
GCF_017745625.1	Achromobacter	Achromobacter xylosoxidans
GCF_016728825.1	Achromobacter	Achromobacter xylosoxidans
GCF_016599195.1	Achromobacter	Achromobacter xylosoxidans
GCF_016403305.1	Achromobacter	Achromobacter xylosoxidans
GCF_022321165.1	Achromobacter	Achromobacter xylosoxidans
GCF_016027035.1	Achromobacter	Achromobacter xylosoxidans
GCF_014490035.1	Achromobacter	Achromobacter xylosoxidans
GCF_014353695.1	Achromobacter	Achromobacter xylosoxidans
GCF_013413495.1	Achromobacter	Achromobacter xylosoxidans
GCF_023703405.1	Achromobacter	Achromobacter xylosoxidans
GCF_013282255.1	Achromobacter	Achromobacter xylosoxidans
GCF_013282235.1	Achromobacter	Achromobacter xylosoxidans
GCF_010815595.1	Achromobacter	Achromobacter xylosoxidans
GCF_009363015.1	Achromobacter	Achromobacter xylosoxidans
GCF_008631215.1	Achromobacter	Achromobacter xylosoxidans
GCF_014529725.1	Achromobacter	Achromobacter xylosoxidans
GCF_022321185.1	Achromobacter	Achromobacter xylosoxidans
GCF_022321275.1	Achromobacter	Achromobacter xylosoxidans
GCF_022321345.1	Achromobacter	Achromobacter xylosoxidans
GCF_000967095.2	Achromobacter	Achromobacter xylosoxidans
GCF_022524875.1	Achromobacter	Achromobacter xylosoxidans
GCF_022524865.1	Achromobacter	Achromobacter xylosoxidans
GCF_022524845.1	Achromobacter	Achromobacter xylosoxidans
GCF_022524805.1	Achromobacter	Achromobacter xylosoxidans
GCF_001598595.1	Achromobacter	Achromobacter xylosoxidans
GCF_022524795.1	Achromobacter	Achromobacter xylosoxidans
GCF_022524775.1	Achromobacter	Achromobacter xylosoxidans
GCF_022524705.1	Achromobacter	Achromobacter xylosoxidans
GCF_022524625.1	Achromobacter	Achromobacter xylosoxidans
GCF_022524575.1	Achromobacter	Achromobacter xylosoxidans
GCF_022524565.1	Achromobacter	Achromobacter xylosoxidans
GCF_022488545.1	Achromobacter	Achromobacter xylosoxidans
GCF_022488515.1	Achromobacter	Achromobacter xylosoxidans
GCF_022488505.1	Achromobacter	Achromobacter xylosoxidans
GCF_022488485.1	Achromobacter	Achromobacter xylosoxidans
GCF_022444285.1	Achromobacter	Achromobacter xylosoxidans
GCF_022325265.1	Achromobacter	Achromobacter xylosoxidans
GCF_022325205.1	Achromobacter	Achromobacter xylosoxidans
GCF_022325165.1	Achromobacter	Achromobacter xylosoxidans
GCF_022325135.1	Achromobacter	Achromobacter xylosoxidans
GCF_008432465.1	Achromobacter	Achromobacter xylosoxidans
GCF_003503255.1	Achromobacter	Achromobacter xylosoxidans
GCF_013343135.1	Achromobacter	Achromobacter xylosoxidans
GCF_003177325.1	Achromobacter	Achromobacter xylosoxidans
GCF_022524965.1	Achromobacter	Achromobacter xylosoxidans
GCF_022524985.1	Achromobacter	Achromobacter xylosoxidans
GCF_022525005.1	Achromobacter	Achromobacter xylosoxidans
GCF_022525015.1	Achromobacter	Achromobacter xylosoxidans
GCF_022525045.1	Achromobacter	Achromobacter xylosoxidans
GCF_022525125.1	Achromobacter	Achromobacter xylosoxidans
GCF_022525145.1	Achromobacter	Achromobacter xylosoxidans
GCF_022525195.1	Achromobacter	Achromobacter xylosoxidans
GCF_022525245.1	Achromobacter	Achromobacter xylosoxidans
GCF_022525265.1	Achromobacter	Achromobacter xylosoxidans
GCF_022525285.1	Achromobacter	Achromobacter xylosoxidans
GCF_022525305.1	Achromobacter	Achromobacter xylosoxidans
GCF_022525315.1	Achromobacter	Achromobacter xylosoxidans
GCF_022525345.1	Achromobacter	Achromobacter xylosoxidans
GCF_022525375.1	Achromobacter	Achromobacter xylosoxidans
GCF_022525405.1	Achromobacter	Achromobacter xylosoxidans
GCF_022525425.1	Achromobacter	Achromobacter xylosoxidans
GCF_022525445.1	Achromobacter	Achromobacter xylosoxidans
GCF_022525465.1	Achromobacter	Achromobacter xylosoxidans
GCF_022870085.1	Achromobacter	Achromobacter xylosoxidans
GCF_022976495.1	Achromobacter	Achromobacter xylosoxidans
GCF_003293615.1	Achromobacter	Achromobacter xylosoxidans
GCF_022524945.1	Achromobacter	Achromobacter xylosoxidans
GCF_001299335.1	Achromobacter	Achromobacter xylosoxidans
GCF_001654705.1	Achromobacter	Achromobacter xylosoxidans
GCF_001813885.1	Achromobacter	Achromobacter xylosoxidans
GCF_001810925.1	Achromobacter	Achromobacter xylosoxidans
GCF_001807115.1	Achromobacter	Achromobacter xylosoxidans
GCF_001707485.1	Achromobacter	Achromobacter xylosoxidans
GCF_001641525.1	Achromobacter	Achromobacter xylosoxidans
GCF_001566985.1	Achromobacter	Achromobacter xylosoxidans
GCF_001559195.1	Achromobacter	Achromobacter xylosoxidans
GCF_001558915.1	Achromobacter	Achromobacter xylosoxidans
GCF_001815425.1	Achromobacter	Achromobacter xylosoxidans
GCF_001541435.1	Achromobacter	Achromobacter xylosoxidans
GCF_001558755.2	Achromobacter	Achromobacter xylosoxidans
GCF_001957045.1	Achromobacter	Achromobacter xylosoxidans
GCF_001957055.1	Achromobacter	Achromobacter xylosoxidans
GCF_001957065.1	Achromobacter	Achromobacter xylosoxidans
GCF_002083165.2	Achromobacter	Achromobacter xylosoxidans
GCF_002192695.1	Achromobacter	Achromobacter xylosoxidans
GCF_002192705.1	Achromobacter	Achromobacter xylosoxidans
GCF_003031105.1	Achromobacter	Achromobacter xylosoxidans
GCF_001815885.1	Achromobacter	Achromobacter xylosoxidans
GCF_900095025.1	Acinetobacter	Acinetobacter albensis
GCF_015209685.1	Acinetobacter	Acinetobacter albensis
GCF_900197575.1	Acinetobacter	Acinetobacter apis
GCF_015627105.1	Acinetobacter	Acinetobacter baretiae
GCF_015627115.1	Acinetobacter	Acinetobacter baretiae
GCF_001863865.1	Acinetobacter	Acinetobacter baumannii
GCF_001863665.1	Acinetobacter	Acinetobacter baumannii
GCF_001863695.1	Acinetobacter	Acinetobacter baumannii
GCF_001863705.1	Acinetobacter	Acinetobacter baumannii
GCF_001863725.1	Acinetobacter	Acinetobacter baumannii
GCF_001863905.1	Acinetobacter	Acinetobacter baumannii
GCF_001863775.1	Acinetobacter	Acinetobacter baumannii
GCF_001863785.1	Acinetobacter	Acinetobacter baumannii
GCF_001863815.1	Acinetobacter	Acinetobacter baumannii
GCF_001863835.1	Acinetobacter	Acinetobacter baumannii
GCF_001863855.1	Acinetobacter	Acinetobacter baumannii
GCF_001863875.1	Acinetobacter	Acinetobacter baumannii
GCF_001863745.1	Acinetobacter	Acinetobacter baumannii
GCF_002999195.2	Acinetobacter	Acinetobacter baumannii
GCF_001863935.1	Acinetobacter	Acinetobacter baumannii
GCF_001864375.1	Acinetobacter	Acinetobacter baumannii
GCF_001864355.1	Acinetobacter	Acinetobacter baumannii
GCF_001864315.1	Acinetobacter	Acinetobacter baumannii
GCF_001864305.1	Acinetobacter	Acinetobacter baumannii
GCF_001864285.1	Acinetobacter	Acinetobacter baumannii
GCF_001864235.1	Acinetobacter	Acinetobacter baumannii
GCF_001864195.1	Acinetobacter	Acinetobacter baumannii
GCF_001864165.1	Acinetobacter	Acinetobacter baumannii
GCF_001864155.1	Acinetobacter	Acinetobacter baumannii
GCF_001864125.1	Acinetobacter	Acinetobacter baumannii
GCF_001864115.1	Acinetobacter	Acinetobacter baumannii
GCF_001864095.1	Acinetobacter	Acinetobacter baumannii
GCF_001864065.1	Acinetobacter	Acinetobacter baumannii
GCF_001864045.1	Acinetobacter	Acinetobacter baumannii
GCF_001864035.1	Acinetobacter	Acinetobacter baumannii
GCF_001864015.1	Acinetobacter	Acinetobacter baumannii
GCF_001863975.1	Acinetobacter	Acinetobacter baumannii
GCF_001863965.1	Acinetobacter	Acinetobacter baumannii
GCF_001863955.1	Acinetobacter	Acinetobacter baumannii
GCF_001863625.1	Acinetobacter	Acinetobacter baumannii
GCF_001863615.1	Acinetobacter	Acinetobacter baumannii
GCF_001862955.1	Acinetobacter	Acinetobacter baumannii
GCF_001863555.1	Acinetobacter	Acinetobacter baumannii
GCF_001674805.1	Acinetobacter	Acinetobacter baumannii
GCF_001674785.1	Acinetobacter	Acinetobacter baumannii
GCF_001674765.1	Acinetobacter	Acinetobacter baumannii
GCF_001674755.1	Acinetobacter	Acinetobacter baumannii
GCF_001674735.1	Acinetobacter	Acinetobacter baumannii
GCF_001674705.1	Acinetobacter	Acinetobacter baumannii
GCF_001674695.1	Acinetobacter	Acinetobacter baumannii
GCF_001674665.1	Acinetobacter	Acinetobacter baumannii
GCF_001674655.1	Acinetobacter	Acinetobacter baumannii
GCF_001674635.1	Acinetobacter	Acinetobacter baumannii
GCF_001674605.1	Acinetobacter	Acinetobacter baumannii
GCF_001674585.1	Acinetobacter	Acinetobacter baumannii
GCF_001674575.1	Acinetobacter	Acinetobacter baumannii
GCF_001674555.1	Acinetobacter	Acinetobacter baumannii
GCF_001674515.1	Acinetobacter	Acinetobacter baumannii
GCF_001674505.2	Acinetobacter	Acinetobacter baumannii
GCF_001674485.1	Acinetobacter	Acinetobacter baumannii
GCF_001674475.2	Acinetobacter	Acinetobacter baumannii
GCF_001674435.1	Acinetobacter	Acinetobacter baumannii
GCF_001674425.1	Acinetobacter	Acinetobacter baumannii
GCF_001674415.1	Acinetobacter	Acinetobacter baumannii
GCF_001674395.1	Acinetobacter	Acinetobacter baumannii
GCF_001674365.1	Acinetobacter	Acinetobacter baumannii
GCF_001674345.1	Acinetobacter	Acinetobacter baumannii
GCF_001674325.1	Acinetobacter	Acinetobacter baumannii
GCF_001674315.1	Acinetobacter	Acinetobacter baumannii
GCF_001674295.1	Acinetobacter	Acinetobacter baumannii
GCF_001674835.1	Acinetobacter	Acinetobacter baumannii
GCF_001674845.1	Acinetobacter	Acinetobacter baumannii
GCF_001674865.1	Acinetobacter	Acinetobacter baumannii
GCF_001674885.1	Acinetobacter	Acinetobacter baumannii
GCF_001700395.1	Acinetobacter	Acinetobacter baumannii
GCF_001693205.1	Acinetobacter	Acinetobacter baumannii
GCF_001693195.1	Acinetobacter	Acinetobacter baumannii
GCF_001693185.1	Acinetobacter	Acinetobacter baumannii
GCF_001693175.1	Acinetobacter	Acinetobacter baumannii
GCF_001693125.1	Acinetobacter	Acinetobacter baumannii
GCF_001693115.1	Acinetobacter	Acinetobacter baumannii
GCF_001693105.1	Acinetobacter	Acinetobacter baumannii
GCF_001693095.1	Acinetobacter	Acinetobacter baumannii
GCF_001680475.1	Acinetobacter	Acinetobacter baumannii
GCF_001680445.1	Acinetobacter	Acinetobacter baumannii
GCF_001680425.1	Acinetobacter	Acinetobacter baumannii
GCF_001680395.1	Acinetobacter	Acinetobacter baumannii
GCF_001674255.1	Acinetobacter	Acinetobacter baumannii
GCF_001680375.1	Acinetobacter	Acinetobacter baumannii
GCF_001680345.1	Acinetobacter	Acinetobacter baumannii
GCF_001680305.1	Acinetobacter	Acinetobacter baumannii
GCF_001680295.1	Acinetobacter	Acinetobacter baumannii
GCF_001680285.1	Acinetobacter	Acinetobacter baumannii
GCF_001680265.1	Acinetobacter	Acinetobacter baumannii
GCF_001680225.1	Acinetobacter	Acinetobacter baumannii
GCF_001680215.1	Acinetobacter	Acinetobacter baumannii
GCF_001680195.1	Acinetobacter	Acinetobacter baumannii
GCF_001680185.1	Acinetobacter	Acinetobacter baumannii
GCF_001680115.1	Acinetobacter	Acinetobacter baumannii
GCF_001680105.1	Acinetobacter	Acinetobacter baumannii
GCF_001675265.1	Acinetobacter	Acinetobacter baumannii
GCF_001674915.1	Acinetobacter	Acinetobacter baumannii
GCF_001680365.1	Acinetobacter	Acinetobacter baumannii
GCF_001674245.1	Acinetobacter	Acinetobacter baumannii
GCF_001674235.1	Acinetobacter	Acinetobacter baumannii
GCF_001674215.1	Acinetobacter	Acinetobacter baumannii
GCF_001669525.1	Acinetobacter	Acinetobacter baumannii
GCF_001669505.1	Acinetobacter	Acinetobacter baumannii
GCF_001669495.1	Acinetobacter	Acinetobacter baumannii
GCF_001669455.1	Acinetobacter	Acinetobacter baumannii
GCF_001669435.1	Acinetobacter	Acinetobacter baumannii
GCF_001669425.1	Acinetobacter	Acinetobacter baumannii
GCF_001669415.1	Acinetobacter	Acinetobacter baumannii
GCF_001669365.1	Acinetobacter	Acinetobacter baumannii
GCF_001669355.1	Acinetobacter	Acinetobacter baumannii
GCF_001669305.1	Acinetobacter	Acinetobacter baumannii
GCF_001669295.1	Acinetobacter	Acinetobacter baumannii
GCF_001669265.1	Acinetobacter	Acinetobacter baumannii
GCF_001669255.1	Acinetobacter	Acinetobacter baumannii
GCF_001669535.1	Acinetobacter	Acinetobacter baumannii
GCF_001669225.1	Acinetobacter	Acinetobacter baumannii
GCF_001669185.1	Acinetobacter	Acinetobacter baumannii
GCF_001669175.1	Acinetobacter	Acinetobacter baumannii
GCF_001669145.2	Acinetobacter	Acinetobacter baumannii
GCF_001669115.1	Acinetobacter	Acinetobacter baumannii
GCF_001669105.1	Acinetobacter	Acinetobacter baumannii
GCF_001669095.1	Acinetobacter	Acinetobacter baumannii
GCF_001669075.1	Acinetobacter	Acinetobacter baumannii
GCF_001669035.1	Acinetobacter	Acinetobacter baumannii
GCF_001669025.1	Acinetobacter	Acinetobacter baumannii
GCF_001669005.1	Acinetobacter	Acinetobacter baumannii
GCF_001668995.1	Acinetobacter	Acinetobacter baumannii
GCF_001668955.1	Acinetobacter	Acinetobacter baumannii
GCF_001668945.1	Acinetobacter	Acinetobacter baumannii
GCF_001669195.1	Acinetobacter	Acinetobacter baumannii
GCF_001700445.1	Acinetobacter	Acinetobacter baumannii
GCF_001669575.1	Acinetobacter	Acinetobacter baumannii
GCF_001669605.1	Acinetobacter	Acinetobacter baumannii
GCF_001674185.1	Acinetobacter	Acinetobacter baumannii
GCF_001674165.1	Acinetobacter	Acinetobacter baumannii
GCF_001674155.1	Acinetobacter	Acinetobacter baumannii
GCF_001674135.1	Acinetobacter	Acinetobacter baumannii
GCF_001674115.1	Acinetobacter	Acinetobacter baumannii
GCF_001674085.1	Acinetobacter	Acinetobacter baumannii
GCF_001674075.1	Acinetobacter	Acinetobacter baumannii
GCF_001674045.1	Acinetobacter	Acinetobacter baumannii
GCF_001674035.1	Acinetobacter	Acinetobacter baumannii
GCF_001674015.1	Acinetobacter	Acinetobacter baumannii
GCF_001673985.1	Acinetobacter	Acinetobacter baumannii
GCF_001673975.1	Acinetobacter	Acinetobacter baumannii
GCF_001673955.1	Acinetobacter	Acinetobacter baumannii
GCF_001669595.1	Acinetobacter	Acinetobacter baumannii
GCF_001673915.1	Acinetobacter	Acinetobacter baumannii
GCF_001673895.1	Acinetobacter	Acinetobacter baumannii
GCF_001673875.1	Acinetobacter	Acinetobacter baumannii
GCF_001673825.1	Acinetobacter	Acinetobacter baumannii
GCF_001673815.1	Acinetobacter	Acinetobacter baumannii
GCF_001673805.1	Acinetobacter	Acinetobacter baumannii
GCF_001673795.1	Acinetobacter	Acinetobacter baumannii
GCF_001672535.1	Acinetobacter	Acinetobacter baumannii
GCF_001669735.1	Acinetobacter	Acinetobacter baumannii
GCF_001669705.1	Acinetobacter	Acinetobacter baumannii
GCF_001669695.1	Acinetobacter	Acinetobacter baumannii
GCF_001669675.1	Acinetobacter	Acinetobacter baumannii
GCF_001669645.1	Acinetobacter	Acinetobacter baumannii
GCF_001669635.1	Acinetobacter	Acinetobacter baumannii
GCF_001673905.1	Acinetobacter	Acinetobacter baumannii
GCF_001863575.1	Acinetobacter	Acinetobacter baumannii
GCF_001704675.1	Acinetobacter	Acinetobacter baumannii
GCF_001704695.1	Acinetobacter	Acinetobacter baumannii
GCF_001862805.1	Acinetobacter	Acinetobacter baumannii
GCF_001862795.1	Acinetobacter	Acinetobacter baumannii
GCF_001862775.1	Acinetobacter	Acinetobacter baumannii
GCF_001862735.1	Acinetobacter	Acinetobacter baumannii
GCF_001862725.1	Acinetobacter	Acinetobacter baumannii
GCF_001862715.1	Acinetobacter	Acinetobacter baumannii
GCF_001862665.1	Acinetobacter	Acinetobacter baumannii
GCF_001862645.1	Acinetobacter	Acinetobacter baumannii
GCF_001862615.1	Acinetobacter	Acinetobacter baumannii
GCF_001862585.2	Acinetobacter	Acinetobacter baumannii
GCF_001862565.1	Acinetobacter	Acinetobacter baumannii
GCF_001862555.1	Acinetobacter	Acinetobacter baumannii
GCF_001862535.1	Acinetobacter	Acinetobacter baumannii
GCF_001862505.1	Acinetobacter	Acinetobacter baumannii
GCF_001862485.1	Acinetobacter	Acinetobacter baumannii
GCF_001862475.2	Acinetobacter	Acinetobacter baumannii
GCF_001862455.1	Acinetobacter	Acinetobacter baumannii
GCF_001862425.1	Acinetobacter	Acinetobacter baumannii
GCF_001862395.1	Acinetobacter	Acinetobacter baumannii
GCF_001862385.1	Acinetobacter	Acinetobacter baumannii
GCF_001862375.1	Acinetobacter	Acinetobacter baumannii
GCF_001862345.1	Acinetobacter	Acinetobacter baumannii
GCF_001862335.1	Acinetobacter	Acinetobacter baumannii
GCF_001862305.1	Acinetobacter	Acinetobacter baumannii
GCF_001862295.1	Acinetobacter	Acinetobacter baumannii
GCF_001862265.1	Acinetobacter	Acinetobacter baumannii
GCF_001862235.1	Acinetobacter	Acinetobacter baumannii
GCF_001862825.1	Acinetobacter	Acinetobacter baumannii
GCF_001862855.1	Acinetobacter	Acinetobacter baumannii
GCF_001862875.1	Acinetobacter	Acinetobacter baumannii
GCF_001862885.1	Acinetobacter	Acinetobacter baumannii
GCF_001863545.1	Acinetobacter	Acinetobacter baumannii
GCF_001863535.1	Acinetobacter	Acinetobacter baumannii
GCF_001863485.1	Acinetobacter	Acinetobacter baumannii
GCF_001863475.1	Acinetobacter	Acinetobacter baumannii
GCF_001863465.1	Acinetobacter	Acinetobacter baumannii
GCF_001863455.1	Acinetobacter	Acinetobacter baumannii
GCF_001863415.1	Acinetobacter	Acinetobacter baumannii
GCF_001863405.1	Acinetobacter	Acinetobacter baumannii
GCF_001863395.1	Acinetobacter	Acinetobacter baumannii
GCF_001863345.1	Acinetobacter	Acinetobacter baumannii
GCF_001863335.1	Acinetobacter	Acinetobacter baumannii
GCF_001863315.1	Acinetobacter	Acinetobacter baumannii
GCF_001863295.1	Acinetobacter	Acinetobacter baumannii
GCF_001862225.1	Acinetobacter	Acinetobacter baumannii
GCF_001863275.1	Acinetobacter	Acinetobacter baumannii
GCF_001863205.1	Acinetobacter	Acinetobacter baumannii
GCF_001863165.1	Acinetobacter	Acinetobacter baumannii
GCF_001863145.1	Acinetobacter	Acinetobacter baumannii
GCF_001863135.1	Acinetobacter	Acinetobacter baumannii
GCF_001863115.1	Acinetobacter	Acinetobacter baumannii
GCF_001863085.1	Acinetobacter	Acinetobacter baumannii
GCF_001863065.1	Acinetobacter	Acinetobacter baumannii
GCF_001863035.1	Acinetobacter	Acinetobacter baumannii
GCF_001863015.1	Acinetobacter	Acinetobacter baumannii
GCF_001862985.1	Acinetobacter	Acinetobacter baumannii
GCF_001862975.1	Acinetobacter	Acinetobacter baumannii
GCF_001864385.1	Acinetobacter	Acinetobacter baumannii
GCF_001862895.1	Acinetobacter	Acinetobacter baumannii
GCF_001863225.1	Acinetobacter	Acinetobacter baumannii
GCF_001862215.1	Acinetobacter	Acinetobacter baumannii
GCF_001862175.1	Acinetobacter	Acinetobacter baumannii
GCF_001862135.1	Acinetobacter	Acinetobacter baumannii
GCF_001861375.1	Acinetobacter	Acinetobacter baumannii
GCF_001855175.1	Acinetobacter	Acinetobacter baumannii
GCF_001806485.1	Acinetobacter	Acinetobacter baumannii
GCF_001806465.1	Acinetobacter	Acinetobacter baumannii
GCF_001806445.1	Acinetobacter	Acinetobacter baumannii
GCF_001806425.1	Acinetobacter	Acinetobacter baumannii
GCF_001806405.1	Acinetobacter	Acinetobacter baumannii
GCF_001806385.1	Acinetobacter	Acinetobacter baumannii
GCF_001806365.1	Acinetobacter	Acinetobacter baumannii
GCF_001806345.1	Acinetobacter	Acinetobacter baumannii
GCF_001758165.1	Acinetobacter	Acinetobacter baumannii
GCF_001758135.1	Acinetobacter	Acinetobacter baumannii
GCF_001758125.1	Acinetobacter	Acinetobacter baumannii
GCF_001861385.2	Acinetobacter	Acinetobacter baumannii
GCF_001758085.1	Acinetobacter	Acinetobacter baumannii
GCF_001756815.1	Acinetobacter	Acinetobacter baumannii
GCF_001721705.1	Acinetobacter	Acinetobacter baumannii
GCF_001721475.1	Acinetobacter	Acinetobacter baumannii
GCF_001721465.1	Acinetobacter	Acinetobacter baumannii
GCF_001721455.1	Acinetobacter	Acinetobacter baumannii
GCF_001721445.1	Acinetobacter	Acinetobacter baumannii
GCF_001721425.1	Acinetobacter	Acinetobacter baumannii
GCF_001721385.1	Acinetobacter	Acinetobacter baumannii
GCF_001721375.1	Acinetobacter	Acinetobacter baumannii
GCF_001721365.1	Acinetobacter	Acinetobacter baumannii
GCF_001708025.1	Acinetobacter	Acinetobacter baumannii
GCF_001707985.1	Acinetobacter	Acinetobacter baumannii
GCF_001704705.1	Acinetobacter	Acinetobacter baumannii
GCF_001758065.1	Acinetobacter	Acinetobacter baumannii
GCF_001704685.1	Acinetobacter	Acinetobacter baumannii
GCF_001861395.1	Acinetobacter	Acinetobacter baumannii
GCF_001861465.1	Acinetobacter	Acinetobacter baumannii
GCF_001862105.1	Acinetobacter	Acinetobacter baumannii
GCF_001862075.1	Acinetobacter	Acinetobacter baumannii
GCF_001862065.1	Acinetobacter	Acinetobacter baumannii
GCF_001862055.1	Acinetobacter	Acinetobacter baumannii
GCF_001862035.1	Acinetobacter	Acinetobacter baumannii
GCF_001862005.1	Acinetobacter	Acinetobacter baumannii
GCF_001861995.1	Acinetobacter	Acinetobacter baumannii
GCF_001861975.1	Acinetobacter	Acinetobacter baumannii
GCF_001861955.1	Acinetobacter	Acinetobacter baumannii
GCF_001861935.1	Acinetobacter	Acinetobacter baumannii
GCF_001861905.1	Acinetobacter	Acinetobacter baumannii
GCF_001861895.1	Acinetobacter	Acinetobacter baumannii
GCF_001861865.1	Acinetobacter	Acinetobacter baumannii
GCF_001861435.1	Acinetobacter	Acinetobacter baumannii
GCF_001861855.1	Acinetobacter	Acinetobacter baumannii
GCF_001861785.1	Acinetobacter	Acinetobacter baumannii
GCF_001861775.1	Acinetobacter	Acinetobacter baumannii
GCF_001861745.1	Acinetobacter	Acinetobacter baumannii
GCF_001861735.1	Acinetobacter	Acinetobacter baumannii
GCF_001861695.1	Acinetobacter	Acinetobacter baumannii
GCF_001861665.1	Acinetobacter	Acinetobacter baumannii
GCF_001861655.1	Acinetobacter	Acinetobacter baumannii
GCF_001861615.1	Acinetobacter	Acinetobacter baumannii
GCF_001861585.1	Acinetobacter	Acinetobacter baumannii
GCF_001861545.1	Acinetobacter	Acinetobacter baumannii
GCF_001861535.1	Acinetobacter	Acinetobacter baumannii
GCF_001861515.1	Acinetobacter	Acinetobacter baumannii
GCF_001861475.2	Acinetobacter	Acinetobacter baumannii
GCF_001861835.2	Acinetobacter	Acinetobacter baumannii
GCF_001864395.1	Acinetobacter	Acinetobacter baumannii
GCF_001910685.1	Acinetobacter	Acinetobacter baumannii
GCF_001864465.1	Acinetobacter	Acinetobacter baumannii
GCF_002154215.1	Acinetobacter	Acinetobacter baumannii
GCF_002154155.1	Acinetobacter	Acinetobacter baumannii
GCF_002150485.1	Acinetobacter	Acinetobacter baumannii
GCF_002150405.1	Acinetobacter	Acinetobacter baumannii
GCF_002148745.1	Acinetobacter	Acinetobacter baumannii
GCF_002148735.1	Acinetobacter	Acinetobacter baumannii
GCF_002148725.1	Acinetobacter	Acinetobacter baumannii
GCF_002145435.1	Acinetobacter	Acinetobacter baumannii
GCF_002145395.1	Acinetobacter	Acinetobacter baumannii
GCF_002145375.1	Acinetobacter	Acinetobacter baumannii
GCF_002145295.1	Acinetobacter	Acinetobacter baumannii
GCF_002145255.1	Acinetobacter	Acinetobacter baumannii
GCF_002182345.1	Acinetobacter	Acinetobacter baumannii
GCF_002145195.1	Acinetobacter	Acinetobacter baumannii
GCF_002145155.1	Acinetobacter	Acinetobacter baumannii
GCF_002145125.1	Acinetobacter	Acinetobacter baumannii
GCF_002145115.1	Acinetobacter	Acinetobacter baumannii
GCF_002145095.1	Acinetobacter	Acinetobacter baumannii
GCF_002145065.1	Acinetobacter	Acinetobacter baumannii
GCF_002145055.1	Acinetobacter	Acinetobacter baumannii
GCF_002145035.1	Acinetobacter	Acinetobacter baumannii
GCF_002144995.1	Acinetobacter	Acinetobacter baumannii
GCF_002144975.1	Acinetobacter	Acinetobacter baumannii
GCF_002144965.1	Acinetobacter	Acinetobacter baumannii
GCF_002144955.1	Acinetobacter	Acinetobacter baumannii
GCF_002144925.1	Acinetobacter	Acinetobacter baumannii
GCF_002145175.1	Acinetobacter	Acinetobacter baumannii
GCF_002144835.1	Acinetobacter	Acinetobacter baumannii
GCF_002182365.1	Acinetobacter	Acinetobacter baumannii
GCF_002182405.1	Acinetobacter	Acinetobacter baumannii
GCF_002182965.1	Acinetobacter	Acinetobacter baumannii
GCF_002182955.1	Acinetobacter	Acinetobacter baumannii
GCF_002182945.1	Acinetobacter	Acinetobacter baumannii
GCF_002182925.1	Acinetobacter	Acinetobacter baumannii
GCF_002182895.1	Acinetobacter	Acinetobacter baumannii
GCF_002182875.1	Acinetobacter	Acinetobacter baumannii
GCF_002182865.1	Acinetobacter	Acinetobacter baumannii
GCF_002182845.1	Acinetobacter	Acinetobacter baumannii
GCF_002182805.1	Acinetobacter	Acinetobacter baumannii
GCF_002182795.1	Acinetobacter	Acinetobacter baumannii
GCF_002182785.1	Acinetobacter	Acinetobacter baumannii
GCF_002182765.1	Acinetobacter	Acinetobacter baumannii
GCF_002182385.1	Acinetobacter	Acinetobacter baumannii
GCF_002182725.1	Acinetobacter	Acinetobacter baumannii
GCF_002182695.1	Acinetobacter	Acinetobacter baumannii
GCF_002182685.1	Acinetobacter	Acinetobacter baumannii
GCF_002182645.1	Acinetobacter	Acinetobacter baumannii
GCF_002182625.1	Acinetobacter	Acinetobacter baumannii
GCF_002182615.1	Acinetobacter	Acinetobacter baumannii
GCF_002182605.1	Acinetobacter	Acinetobacter baumannii
GCF_002182545.1	Acinetobacter	Acinetobacter baumannii
GCF_002182505.1	Acinetobacter	Acinetobacter baumannii
GCF_002182485.1	Acinetobacter	Acinetobacter baumannii
GCF_002182465.1	Acinetobacter	Acinetobacter baumannii
GCF_002182445.1	Acinetobacter	Acinetobacter baumannii
GCF_002182425.1	Acinetobacter	Acinetobacter baumannii
GCF_002182705.1	Acinetobacter	Acinetobacter baumannii
GCF_002183005.1	Acinetobacter	Acinetobacter baumannii
GCF_002144805.1	Acinetobacter	Acinetobacter baumannii
GCF_002144765.1	Acinetobacter	Acinetobacter baumannii
GCF_002143375.1	Acinetobacter	Acinetobacter baumannii
GCF_002143345.1	Acinetobacter	Acinetobacter baumannii
GCF_002143335.1	Acinetobacter	Acinetobacter baumannii
GCF_002143315.1	Acinetobacter	Acinetobacter baumannii
GCF_002143275.1	Acinetobacter	Acinetobacter baumannii
GCF_002143265.1	Acinetobacter	Acinetobacter baumannii
GCF_002143235.1	Acinetobacter	Acinetobacter baumannii
GCF_002143195.1	Acinetobacter	Acinetobacter baumannii
GCF_002143185.1	Acinetobacter	Acinetobacter baumannii
GCF_002143145.1	Acinetobacter	Acinetobacter baumannii
GCF_002143105.1	Acinetobacter	Acinetobacter baumannii
GCF_002143095.1	Acinetobacter	Acinetobacter baumannii
GCF_002143395.1	Acinetobacter	Acinetobacter baumannii
GCF_002143045.1	Acinetobacter	Acinetobacter baumannii
GCF_002143015.1	Acinetobacter	Acinetobacter baumannii
GCF_002142995.1	Acinetobacter	Acinetobacter baumannii
GCF_002142955.1	Acinetobacter	Acinetobacter baumannii
GCF_002142945.1	Acinetobacter	Acinetobacter baumannii
GCF_002142935.1	Acinetobacter	Acinetobacter baumannii
GCF_002142735.1	Acinetobacter	Acinetobacter baumannii
GCF_002138375.1	Acinetobacter	Acinetobacter baumannii
GCF_002138345.1	Acinetobacter	Acinetobacter baumannii
GCF_002138315.1	Acinetobacter	Acinetobacter baumannii
GCF_002138305.1	Acinetobacter	Acinetobacter baumannii
GCF_002138295.1	Acinetobacter	Acinetobacter baumannii
GCF_002138245.1	Acinetobacter	Acinetobacter baumannii
GCF_002143035.1	Acinetobacter	Acinetobacter baumannii
GCF_002144795.1	Acinetobacter	Acinetobacter baumannii
GCF_002143405.1	Acinetobacter	Acinetobacter baumannii
GCF_002143475.1	Acinetobacter	Acinetobacter baumannii
GCF_002144755.1	Acinetobacter	Acinetobacter baumannii
GCF_002144725.1	Acinetobacter	Acinetobacter baumannii
GCF_002144695.1	Acinetobacter	Acinetobacter baumannii
GCF_002144685.1	Acinetobacter	Acinetobacter baumannii
GCF_002143975.1	Acinetobacter	Acinetobacter baumannii
GCF_002143965.1	Acinetobacter	Acinetobacter baumannii
GCF_002143955.1	Acinetobacter	Acinetobacter baumannii
GCF_002143935.1	Acinetobacter	Acinetobacter baumannii
GCF_002143885.1	Acinetobacter	Acinetobacter baumannii
GCF_002143875.1	Acinetobacter	Acinetobacter baumannii
GCF_002143855.1	Acinetobacter	Acinetobacter baumannii
GCF_002143835.1	Acinetobacter	Acinetobacter baumannii
GCF_002143425.1	Acinetobacter	Acinetobacter baumannii
GCF_002143795.1	Acinetobacter	Acinetobacter baumannii
GCF_002143775.1	Acinetobacter	Acinetobacter baumannii
GCF_002143755.1	Acinetobacter	Acinetobacter baumannii
GCF_002143725.1	Acinetobacter	Acinetobacter baumannii
GCF_002143715.1	Acinetobacter	Acinetobacter baumannii
GCF_002143685.1	Acinetobacter	Acinetobacter baumannii
GCF_002143675.1	Acinetobacter	Acinetobacter baumannii
GCF_002143655.1	Acinetobacter	Acinetobacter baumannii
GCF_002143625.1	Acinetobacter	Acinetobacter baumannii
GCF_002143605.1	Acinetobacter	Acinetobacter baumannii
GCF_002143575.1	Acinetobacter	Acinetobacter baumannii
GCF_002143555.1	Acinetobacter	Acinetobacter baumannii
GCF_002143495.1	Acinetobacter	Acinetobacter baumannii
GCF_002143785.1	Acinetobacter	Acinetobacter baumannii
GCF_002183025.1	Acinetobacter	Acinetobacter baumannii
GCF_002183035.1	Acinetobacter	Acinetobacter baumannii
GCF_002183045.1	Acinetobacter	Acinetobacter baumannii
GCF_002212635.1	Acinetobacter	Acinetobacter baumannii
GCF_002212625.1	Acinetobacter	Acinetobacter baumannii
GCF_002212605.1	Acinetobacter	Acinetobacter baumannii
GCF_002212565.1	Acinetobacter	Acinetobacter baumannii
GCF_002212535.1	Acinetobacter	Acinetobacter baumannii
GCF_002212525.1	Acinetobacter	Acinetobacter baumannii
GCF_002212485.1	Acinetobacter	Acinetobacter baumannii
GCF_002212465.1	Acinetobacter	Acinetobacter baumannii
GCF_002212445.1	Acinetobacter	Acinetobacter baumannii
GCF_002212405.1	Acinetobacter	Acinetobacter baumannii
GCF_002212385.1	Acinetobacter	Acinetobacter baumannii
GCF_002212365.1	Acinetobacter	Acinetobacter baumannii
GCF_002212645.1	Acinetobacter	Acinetobacter baumannii
GCF_002212325.1	Acinetobacter	Acinetobacter baumannii
GCF_002212305.1	Acinetobacter	Acinetobacter baumannii
GCF_002212285.1	Acinetobacter	Acinetobacter baumannii
GCF_002212245.1	Acinetobacter	Acinetobacter baumannii
GCF_002212235.1	Acinetobacter	Acinetobacter baumannii
GCF_002212225.1	Acinetobacter	Acinetobacter baumannii
GCF_002212165.1	Acinetobacter	Acinetobacter baumannii
GCF_002212155.1	Acinetobacter	Acinetobacter baumannii
GCF_002212145.1	Acinetobacter	Acinetobacter baumannii
GCF_002212115.1	Acinetobacter	Acinetobacter baumannii
GCF_002212105.1	Acinetobacter	Acinetobacter baumannii
GCF_002210065.1	Acinetobacter	Acinetobacter baumannii
GCF_002197745.1	Acinetobacter	Acinetobacter baumannii
GCF_002212315.1	Acinetobacter	Acinetobacter baumannii
GCF_002184605.1	Acinetobacter	Acinetobacter baumannii
GCF_002212685.1	Acinetobacter	Acinetobacter baumannii
GCF_002212715.1	Acinetobacter	Acinetobacter baumannii
GCF_002249475.1	Acinetobacter	Acinetobacter baumannii
GCF_002249465.1	Acinetobacter	Acinetobacter baumannii
GCF_002249435.1	Acinetobacter	Acinetobacter baumannii
GCF_002249425.1	Acinetobacter	Acinetobacter baumannii
GCF_002249405.1	Acinetobacter	Acinetobacter baumannii
GCF_002249385.1	Acinetobacter	Acinetobacter baumannii
GCF_002249365.1	Acinetobacter	Acinetobacter baumannii
GCF_002249335.1	Acinetobacter	Acinetobacter baumannii
GCF_002249325.1	Acinetobacter	Acinetobacter baumannii
GCF_002249305.1	Acinetobacter	Acinetobacter baumannii
GCF_002249265.1	Acinetobacter	Acinetobacter baumannii
GCF_002249255.1	Acinetobacter	Acinetobacter baumannii
GCF_002212705.1	Acinetobacter	Acinetobacter baumannii
GCF_002249245.1	Acinetobacter	Acinetobacter baumannii
GCF_002249185.1	Acinetobacter	Acinetobacter baumannii
GCF_002249135.1	Acinetobacter	Acinetobacter baumannii
GCF_002245665.1	Acinetobacter	Acinetobacter baumannii
GCF_002245595.1	Acinetobacter	Acinetobacter baumannii
GCF_002241105.1	Acinetobacter	Acinetobacter baumannii
GCF_002241095.1	Acinetobacter	Acinetobacter baumannii
GCF_002239885.1	Acinetobacter	Acinetobacter baumannii
GCF_002239865.1	Acinetobacter	Acinetobacter baumannii
GCF_002239735.1	Acinetobacter	Acinetobacter baumannii
GCF_002239725.1	Acinetobacter	Acinetobacter baumannii
GCF_002238075.1	Acinetobacter	Acinetobacter baumannii
GCF_002237955.1	Acinetobacter	Acinetobacter baumannii
GCF_002249225.1	Acinetobacter	Acinetobacter baumannii
GCF_002184565.1	Acinetobacter	Acinetobacter baumannii
GCF_002184385.1	Acinetobacter	Acinetobacter baumannii
GCF_002184365.1	Acinetobacter	Acinetobacter baumannii
GCF_002183585.1	Acinetobacter	Acinetobacter baumannii
GCF_002183555.1	Acinetobacter	Acinetobacter baumannii
GCF_002183545.1	Acinetobacter	Acinetobacter baumannii
GCF_002183515.1	Acinetobacter	Acinetobacter baumannii
GCF_002183505.1	Acinetobacter	Acinetobacter baumannii
GCF_002183485.1	Acinetobacter	Acinetobacter baumannii
GCF_002183445.1	Acinetobacter	Acinetobacter baumannii
GCF_002183435.1	Acinetobacter	Acinetobacter baumannii
GCF_002183425.1	Acinetobacter	Acinetobacter baumannii
GCF_002183405.1	Acinetobacter	Acinetobacter baumannii
GCF_002183365.1	Acinetobacter	Acinetobacter baumannii
GCF_002183355.1	Acinetobacter	Acinetobacter baumannii
GCF_002183595.1	Acinetobacter	Acinetobacter baumannii
GCF_002183345.1	Acinetobacter	Acinetobacter baumannii
GCF_002183285.1	Acinetobacter	Acinetobacter baumannii
GCF_002183275.1	Acinetobacter	Acinetobacter baumannii
GCF_002183265.1	Acinetobacter	Acinetobacter baumannii
GCF_002183245.1	Acinetobacter	Acinetobacter baumannii
GCF_002183215.1	Acinetobacter	Acinetobacter baumannii
GCF_002183195.1	Acinetobacter	Acinetobacter baumannii
GCF_002183185.1	Acinetobacter	Acinetobacter baumannii
GCF_002183165.1	Acinetobacter	Acinetobacter baumannii
GCF_002183125.1	Acinetobacter	Acinetobacter baumannii
GCF_002183115.1	Acinetobacter	Acinetobacter baumannii
GCF_002183105.1	Acinetobacter	Acinetobacter baumannii
GCF_002183085.1	Acinetobacter	Acinetobacter baumannii
GCF_002183325.1	Acinetobacter	Acinetobacter baumannii
GCF_002183625.1	Acinetobacter	Acinetobacter baumannii
GCF_002183635.1	Acinetobacter	Acinetobacter baumannii
GCF_002183665.1	Acinetobacter	Acinetobacter baumannii
GCF_002184335.1	Acinetobacter	Acinetobacter baumannii
GCF_002184325.1	Acinetobacter	Acinetobacter baumannii
GCF_002184285.1	Acinetobacter	Acinetobacter baumannii
GCF_002184275.1	Acinetobacter	Acinetobacter baumannii
GCF_002184265.1	Acinetobacter	Acinetobacter baumannii
GCF_002184105.1	Acinetobacter	Acinetobacter baumannii
GCF_002184085.1	Acinetobacter	Acinetobacter baumannii
GCF_002184055.1	Acinetobacter	Acinetobacter baumannii
GCF_002184035.1	Acinetobacter	Acinetobacter baumannii
GCF_002184025.1	Acinetobacter	Acinetobacter baumannii
GCF_002184005.1	Acinetobacter	Acinetobacter baumannii
GCF_002183975.1	Acinetobacter	Acinetobacter baumannii
GCF_002183955.1	Acinetobacter	Acinetobacter baumannii
GCF_002183945.1	Acinetobacter	Acinetobacter baumannii
GCF_002183925.1	Acinetobacter	Acinetobacter baumannii
GCF_002183905.1	Acinetobacter	Acinetobacter baumannii
GCF_002183875.1	Acinetobacter	Acinetobacter baumannii
GCF_002183855.1	Acinetobacter	Acinetobacter baumannii
GCF_002183845.1	Acinetobacter	Acinetobacter baumannii
GCF_002183815.1	Acinetobacter	Acinetobacter baumannii
GCF_002183805.1	Acinetobacter	Acinetobacter baumannii
GCF_002183785.1	Acinetobacter	Acinetobacter baumannii
GCF_002183765.1	Acinetobacter	Acinetobacter baumannii
GCF_002183735.1	Acinetobacter	Acinetobacter baumannii
GCF_002183725.1	Acinetobacter	Acinetobacter baumannii
GCF_002183705.1	Acinetobacter	Acinetobacter baumannii
GCF_002183675.1	Acinetobacter	Acinetobacter baumannii
GCF_002138215.1	Acinetobacter	Acinetobacter baumannii
GCF_001864435.1	Acinetobacter	Acinetobacter baumannii
GCF_002138175.1	Acinetobacter	Acinetobacter baumannii
GCF_002138155.1	Acinetobacter	Acinetobacter baumannii
GCF_002014355.1	Acinetobacter	Acinetobacter baumannii
GCF_002014345.1	Acinetobacter	Acinetobacter baumannii
GCF_002014325.1	Acinetobacter	Acinetobacter baumannii
GCF_002014315.1	Acinetobacter	Acinetobacter baumannii
GCF_002014275.1	Acinetobacter	Acinetobacter baumannii
GCF_002014265.1	Acinetobacter	Acinetobacter baumannii
GCF_002014245.1	Acinetobacter	Acinetobacter baumannii
GCF_002014235.1	Acinetobacter	Acinetobacter baumannii
GCF_002014195.1	Acinetobacter	Acinetobacter baumannii
GCF_002014175.1	Acinetobacter	Acinetobacter baumannii
GCF_002014155.1	Acinetobacter	Acinetobacter baumannii
GCF_002014105.1	Acinetobacter	Acinetobacter baumannii
GCF_002014395.1	Acinetobacter	Acinetobacter baumannii
GCF_002006665.1	Acinetobacter	Acinetobacter baumannii
GCF_002006635.1	Acinetobacter	Acinetobacter baumannii
GCF_001997285.1	Acinetobacter	Acinetobacter baumannii
GCF_001950315.1	Acinetobacter	Acinetobacter baumannii
GCF_001950295.1	Acinetobacter	Acinetobacter baumannii
GCF_001950285.1	Acinetobacter	Acinetobacter baumannii
GCF_001950265.1	Acinetobacter	Acinetobacter baumannii
GCF_001950215.1	Acinetobacter	Acinetobacter baumannii
GCF_001950195.1	Acinetobacter	Acinetobacter baumannii
GCF_001950165.1	Acinetobacter	Acinetobacter baumannii
GCF_001950155.1	Acinetobacter	Acinetobacter baumannii
GCF_001950095.1	Acinetobacter	Acinetobacter baumannii
GCF_001950085.1	Acinetobacter	Acinetobacter baumannii
GCF_002006655.1	Acinetobacter	Acinetobacter baumannii
GCF_001950065.1	Acinetobacter	Acinetobacter baumannii
GCF_002014405.1	Acinetobacter	Acinetobacter baumannii
GCF_002014445.1	Acinetobacter	Acinetobacter baumannii
GCF_002017195.1	Acinetobacter	Acinetobacter baumannii
GCF_002017185.1	Acinetobacter	Acinetobacter baumannii
GCF_002017175.1	Acinetobacter	Acinetobacter baumannii
GCF_002017125.1	Acinetobacter	Acinetobacter baumannii
GCF_002017115.1	Acinetobacter	Acinetobacter baumannii
GCF_002017105.1	Acinetobacter	Acinetobacter baumannii
GCF_002017095.1	Acinetobacter	Acinetobacter baumannii
GCF_002017065.1	Acinetobacter	Acinetobacter baumannii
GCF_002017055.1	Acinetobacter	Acinetobacter baumannii
GCF_002017035.1	Acinetobacter	Acinetobacter baumannii
GCF_002016995.1	Acinetobacter	Acinetobacter baumannii
GCF_002016985.1	Acinetobacter	Acinetobacter baumannii
GCF_002014435.1	Acinetobacter	Acinetobacter baumannii
GCF_002016975.1	Acinetobacter	Acinetobacter baumannii
GCF_002016935.1	Acinetobacter	Acinetobacter baumannii
GCF_002016915.1	Acinetobacter	Acinetobacter baumannii
GCF_002016865.1	Acinetobacter	Acinetobacter baumannii
GCF_002016855.1	Acinetobacter	Acinetobacter baumannii
GCF_002016825.1	Acinetobacter	Acinetobacter baumannii
GCF_002016815.1	Acinetobacter	Acinetobacter baumannii
GCF_002016785.1	Acinetobacter	Acinetobacter baumannii
GCF_002016775.1	Acinetobacter	Acinetobacter baumannii
GCF_002016745.1	Acinetobacter	Acinetobacter baumannii
GCF_002016735.1	Acinetobacter	Acinetobacter baumannii
GCF_002016655.1	Acinetobacter	Acinetobacter baumannii
GCF_002014475.1	Acinetobacter	Acinetobacter baumannii
GCF_002016955.1	Acinetobacter	Acinetobacter baumannii
GCF_002017205.1	Acinetobacter	Acinetobacter baumannii
GCF_001950035.1	Acinetobacter	Acinetobacter baumannii
GCF_001949955.1	Acinetobacter	Acinetobacter baumannii
GCF_001902375.1	Acinetobacter	Acinetobacter baumannii
GCF_001896005.1	Acinetobacter	Acinetobacter baumannii
GCF_001895985.1	Acinetobacter	Acinetobacter baumannii
GCF_001895125.2	Acinetobacter	Acinetobacter baumannii
GCF_001891205.1	Acinetobacter	Acinetobacter baumannii
GCF_001887305.1	Acinetobacter	Acinetobacter baumannii
GCF_001874945.1	Acinetobacter	Acinetobacter baumannii
GCF_001874915.1	Acinetobacter	Acinetobacter baumannii
GCF_001874885.1	Acinetobacter	Acinetobacter baumannii
GCF_001874765.1	Acinetobacter	Acinetobacter baumannii
GCF_001874685.1	Acinetobacter	Acinetobacter baumannii
GCF_001864815.1	Acinetobacter	Acinetobacter baumannii
GCF_001907125.1	Acinetobacter	Acinetobacter baumannii
GCF_001864795.1	Acinetobacter	Acinetobacter baumannii
GCF_001864745.1	Acinetobacter	Acinetobacter baumannii
GCF_001864715.1	Acinetobacter	Acinetobacter baumannii
GCF_001864675.1	Acinetobacter	Acinetobacter baumannii
GCF_001864665.1	Acinetobacter	Acinetobacter baumannii
GCF_001864655.1	Acinetobacter	Acinetobacter baumannii
GCF_001864635.1	Acinetobacter	Acinetobacter baumannii
GCF_001864615.1	Acinetobacter	Acinetobacter baumannii
GCF_001864575.1	Acinetobacter	Acinetobacter baumannii
GCF_001864565.1	Acinetobacter	Acinetobacter baumannii
GCF_001864555.1	Acinetobacter	Acinetobacter baumannii
GCF_001864535.1	Acinetobacter	Acinetobacter baumannii
GCF_001864475.1	Acinetobacter	Acinetobacter baumannii
GCF_001864755.1	Acinetobacter	Acinetobacter baumannii
GCF_001949965.1	Acinetobacter	Acinetobacter baumannii
GCF_001907145.1	Acinetobacter	Acinetobacter baumannii
GCF_001908295.1	Acinetobacter	Acinetobacter baumannii
GCF_001949945.1	Acinetobacter	Acinetobacter baumannii
GCF_001949935.1	Acinetobacter	Acinetobacter baumannii
GCF_001941765.1	Acinetobacter	Acinetobacter baumannii
GCF_001939665.1	Acinetobacter	Acinetobacter baumannii
GCF_001939605.1	Acinetobacter	Acinetobacter baumannii
GCF_001939595.1	Acinetobacter	Acinetobacter baumannii
GCF_001936675.2	Acinetobacter	Acinetobacter baumannii
GCF_001923005.1	Acinetobacter	Acinetobacter baumannii
GCF_001922755.1	Acinetobacter	Acinetobacter baumannii
GCF_001922745.1	Acinetobacter	Acinetobacter baumannii
GCF_001922705.1	Acinetobacter	Acinetobacter baumannii
GCF_001922695.1	Acinetobacter	Acinetobacter baumannii
GCF_001907155.1	Acinetobacter	Acinetobacter baumannii
GCF_001922685.1	Acinetobacter	Acinetobacter baumannii
GCF_001922425.2	Acinetobacter	Acinetobacter baumannii
GCF_001922245.1	Acinetobacter	Acinetobacter baumannii
GCF_001922225.1	Acinetobacter	Acinetobacter baumannii
GCF_001922205.1	Acinetobacter	Acinetobacter baumannii
GCF_001668935.1	Acinetobacter	Acinetobacter baumannii
GCF_001910675.1	Acinetobacter	Acinetobacter baumannii
GCF_001910665.1	Acinetobacter	Acinetobacter baumannii
GCF_001910615.1	Acinetobacter	Acinetobacter baumannii
GCF_001910605.1	Acinetobacter	Acinetobacter baumannii
GCF_001910595.1	Acinetobacter	Acinetobacter baumannii
GCF_001910585.1	Acinetobacter	Acinetobacter baumannii
GCF_001909135.1	Acinetobacter	Acinetobacter baumannii
GCF_001922635.1	Acinetobacter	Acinetobacter baumannii
GCF_002017255.1	Acinetobacter	Acinetobacter baumannii
GCF_002017265.1	Acinetobacter	Acinetobacter baumannii
GCF_002017285.1	Acinetobacter	Acinetobacter baumannii
GCF_002137335.1	Acinetobacter	Acinetobacter baumannii
GCF_002137295.1	Acinetobacter	Acinetobacter baumannii
GCF_002137285.1	Acinetobacter	Acinetobacter baumannii
GCF_002137265.1	Acinetobacter	Acinetobacter baumannii
GCF_002137255.1	Acinetobacter	Acinetobacter baumannii
GCF_002137225.1	Acinetobacter	Acinetobacter baumannii
GCF_002137215.1	Acinetobacter	Acinetobacter baumannii
GCF_002137185.1	Acinetobacter	Acinetobacter baumannii
GCF_002137045.1	Acinetobacter	Acinetobacter baumannii
GCF_002137035.1	Acinetobacter	Acinetobacter baumannii
GCF_002136995.1	Acinetobacter	Acinetobacter baumannii
GCF_002136965.1	Acinetobacter	Acinetobacter baumannii
GCF_002137345.1	Acinetobacter	Acinetobacter baumannii
GCF_002136955.1	Acinetobacter	Acinetobacter baumannii
GCF_002136895.1	Acinetobacter	Acinetobacter baumannii
GCF_002136885.1	Acinetobacter	Acinetobacter baumannii
GCF_002136855.1	Acinetobacter	Acinetobacter baumannii
GCF_002136825.1	Acinetobacter	Acinetobacter baumannii
GCF_002136815.1	Acinetobacter	Acinetobacter baumannii
GCF_002136775.1	Acinetobacter	Acinetobacter baumannii
GCF_002136745.1	Acinetobacter	Acinetobacter baumannii
GCF_002136735.1	Acinetobacter	Acinetobacter baumannii
GCF_002136705.1	Acinetobacter	Acinetobacter baumannii
GCF_002136685.1	Acinetobacter	Acinetobacter baumannii
GCF_002136675.1	Acinetobacter	Acinetobacter baumannii
GCF_002136655.1	Acinetobacter	Acinetobacter baumannii
GCF_002136935.1	Acinetobacter	Acinetobacter baumannii
GCF_002136615.1	Acinetobacter	Acinetobacter baumannii
GCF_002137395.1	Acinetobacter	Acinetobacter baumannii
GCF_002137445.1	Acinetobacter	Acinetobacter baumannii
GCF_002138115.1	Acinetobacter	Acinetobacter baumannii
GCF_002138105.1	Acinetobacter	Acinetobacter baumannii
GCF_002138065.1	Acinetobacter	Acinetobacter baumannii
GCF_002138055.1	Acinetobacter	Acinetobacter baumannii
GCF_002138035.1	Acinetobacter	Acinetobacter baumannii
GCF_002138005.1	Acinetobacter	Acinetobacter baumannii
GCF_002137995.1	Acinetobacter	Acinetobacter baumannii
GCF_002137955.1	Acinetobacter	Acinetobacter baumannii
GCF_002137945.1	Acinetobacter	Acinetobacter baumannii
GCF_002137895.1	Acinetobacter	Acinetobacter baumannii
GCF_002137875.1	Acinetobacter	Acinetobacter baumannii
GCF_002137815.1	Acinetobacter	Acinetobacter baumannii
GCF_002137425.1	Acinetobacter	Acinetobacter baumannii
GCF_002137795.1	Acinetobacter	Acinetobacter baumannii
GCF_002137755.1	Acinetobacter	Acinetobacter baumannii
GCF_002137725.1	Acinetobacter	Acinetobacter baumannii
GCF_002137715.1	Acinetobacter	Acinetobacter baumannii
GCF_002137695.1	Acinetobacter	Acinetobacter baumannii
GCF_002137655.1	Acinetobacter	Acinetobacter baumannii
GCF_002137645.1	Acinetobacter	Acinetobacter baumannii
GCF_002137575.1	Acinetobacter	Acinetobacter baumannii
GCF_002137565.1	Acinetobacter	Acinetobacter baumannii
GCF_002137555.1	Acinetobacter	Acinetobacter baumannii
GCF_002137525.1	Acinetobacter	Acinetobacter baumannii
GCF_002137495.1	Acinetobacter	Acinetobacter baumannii
GCF_002137475.1	Acinetobacter	Acinetobacter baumannii
GCF_002137775.1	Acinetobacter	Acinetobacter baumannii
GCF_002136605.1	Acinetobacter	Acinetobacter baumannii
GCF_002136595.1	Acinetobacter	Acinetobacter baumannii
GCF_002119355.1	Acinetobacter	Acinetobacter baumannii
GCF_002017805.1	Acinetobacter	Acinetobacter baumannii
GCF_002017795.1	Acinetobacter	Acinetobacter baumannii
GCF_002017765.1	Acinetobacter	Acinetobacter baumannii
GCF_002017745.1	Acinetobacter	Acinetobacter baumannii
GCF_002017735.1	Acinetobacter	Acinetobacter baumannii
GCF_002017705.1	Acinetobacter	Acinetobacter baumannii
GCF_002017685.1	Acinetobacter	Acinetobacter baumannii
GCF_002017675.1	Acinetobacter	Acinetobacter baumannii
GCF_002017625.1	Acinetobacter	Acinetobacter baumannii
GCF_002017615.1	Acinetobacter	Acinetobacter baumannii
GCF_002017605.1	Acinetobacter	Acinetobacter baumannii
GCF_002017595.1	Acinetobacter	Acinetobacter baumannii
GCF_002018935.1	Acinetobacter	Acinetobacter baumannii
GCF_002017565.1	Acinetobacter	Acinetobacter baumannii
GCF_002017525.1	Acinetobacter	Acinetobacter baumannii
GCF_002017515.1	Acinetobacter	Acinetobacter baumannii
GCF_002017485.1	Acinetobacter	Acinetobacter baumannii
GCF_002017475.1	Acinetobacter	Acinetobacter baumannii
GCF_002017425.1	Acinetobacter	Acinetobacter baumannii
GCF_002017415.1	Acinetobacter	Acinetobacter baumannii
GCF_002017405.1	Acinetobacter	Acinetobacter baumannii
GCF_002017395.1	Acinetobacter	Acinetobacter baumannii
GCF_002017355.1	Acinetobacter	Acinetobacter baumannii
GCF_002017345.1	Acinetobacter	Acinetobacter baumannii
GCF_002017335.1	Acinetobacter	Acinetobacter baumannii
GCF_002017315.1	Acinetobacter	Acinetobacter baumannii
GCF_002017555.1	Acinetobacter	Acinetobacter baumannii
GCF_002018965.1	Acinetobacter	Acinetobacter baumannii
GCF_002018995.1	Acinetobacter	Acinetobacter baumannii
GCF_002019005.1	Acinetobacter	Acinetobacter baumannii
GCF_002119295.1	Acinetobacter	Acinetobacter baumannii
GCF_002119285.1	Acinetobacter	Acinetobacter baumannii
GCF_002119275.1	Acinetobacter	Acinetobacter baumannii
GCF_002119265.1	Acinetobacter	Acinetobacter baumannii
GCF_002116925.1	Acinetobacter	Acinetobacter baumannii
GCF_002116575.1	Acinetobacter	Acinetobacter baumannii
GCF_002093815.1	Acinetobacter	Acinetobacter baumannii
GCF_002085505.1	Acinetobacter	Acinetobacter baumannii
GCF_002082885.1	Acinetobacter	Acinetobacter baumannii
GCF_002082865.1	Acinetobacter	Acinetobacter baumannii
GCF_002082845.1	Acinetobacter	Acinetobacter baumannii
GCF_002082825.1	Acinetobacter	Acinetobacter baumannii
GCF_002082805.1	Acinetobacter	Acinetobacter baumannii
GCF_002082785.1	Acinetobacter	Acinetobacter baumannii
GCF_002082745.1	Acinetobacter	Acinetobacter baumannii
GCF_002082725.1	Acinetobacter	Acinetobacter baumannii
GCF_002082705.1	Acinetobacter	Acinetobacter baumannii
GCF_002082685.1	Acinetobacter	Acinetobacter baumannii
GCF_002082645.1	Acinetobacter	Acinetobacter baumannii
GCF_002082625.2	Acinetobacter	Acinetobacter baumannii
GCF_002072795.1	Acinetobacter	Acinetobacter baumannii
GCF_002028535.1	Acinetobacter	Acinetobacter baumannii
GCF_002028485.1	Acinetobacter	Acinetobacter baumannii
GCF_002028475.1	Acinetobacter	Acinetobacter baumannii
GCF_002028445.1	Acinetobacter	Acinetobacter baumannii
GCF_002019035.1	Acinetobacter	Acinetobacter baumannii
GCF_002019025.1	Acinetobacter	Acinetobacter baumannii
GCF_002138165.1	Acinetobacter	Acinetobacter baumannii
GCF_001668915.1	Acinetobacter	Acinetobacter baumannii
GCF_001612275.1	Acinetobacter	Acinetobacter baumannii
GCF_001668865.1	Acinetobacter	Acinetobacter baumannii
GCF_000809745.3	Acinetobacter	Acinetobacter baumannii
GCF_000809725.3	Acinetobacter	Acinetobacter baumannii
GCF_000809705.3	Acinetobacter	Acinetobacter baumannii
GCF_000809685.3	Acinetobacter	Acinetobacter baumannii
GCF_000809665.3	Acinetobacter	Acinetobacter baumannii
GCF_000809645.3	Acinetobacter	Acinetobacter baumannii
GCF_000809625.3	Acinetobacter	Acinetobacter baumannii
GCF_000809605.3	Acinetobacter	Acinetobacter baumannii
GCF_000809585.3	Acinetobacter	Acinetobacter baumannii
GCF_000809765.3	Acinetobacter	Acinetobacter baumannii
GCF_000809565.3	Acinetobacter	Acinetobacter baumannii
GCF_000809525.3	Acinetobacter	Acinetobacter baumannii
GCF_000809505.3	Acinetobacter	Acinetobacter baumannii
GCF_000809485.3	Acinetobacter	Acinetobacter baumannii
GCF_000809465.3	Acinetobacter	Acinetobacter baumannii
GCF_000809445.3	Acinetobacter	Acinetobacter baumannii
GCF_000809425.3	Acinetobacter	Acinetobacter baumannii
GCF_000809405.3	Acinetobacter	Acinetobacter baumannii
GCF_000809385.3	Acinetobacter	Acinetobacter baumannii
GCF_000809365.3	Acinetobacter	Acinetobacter baumannii
GCF_000809545.3	Acinetobacter	Acinetobacter baumannii
GCF_000809785.3	Acinetobacter	Acinetobacter baumannii
GCF_000809805.3	Acinetobacter	Acinetobacter baumannii
GCF_000809825.3	Acinetobacter	Acinetobacter baumannii
GCF_000810285.3	Acinetobacter	Acinetobacter baumannii
GCF_000810265.3	Acinetobacter	Acinetobacter baumannii
GCF_000810245.3	Acinetobacter	Acinetobacter baumannii
GCF_000810205.3	Acinetobacter	Acinetobacter baumannii
GCF_000810185.3	Acinetobacter	Acinetobacter baumannii
GCF_000810165.3	Acinetobacter	Acinetobacter baumannii
GCF_000810145.3	Acinetobacter	Acinetobacter baumannii
GCF_000810125.3	Acinetobacter	Acinetobacter baumannii
GCF_000810085.3	Acinetobacter	Acinetobacter baumannii
GCF_000810065.3	Acinetobacter	Acinetobacter baumannii
GCF_000810045.3	Acinetobacter	Acinetobacter baumannii
GCF_000810025.3	Acinetobacter	Acinetobacter baumannii
GCF_000810005.3	Acinetobacter	Acinetobacter baumannii
GCF_000809985.3	Acinetobacter	Acinetobacter baumannii
GCF_000809965.3	Acinetobacter	Acinetobacter baumannii
GCF_000809945.1	Acinetobacter	Acinetobacter baumannii
GCF_000809925.3	Acinetobacter	Acinetobacter baumannii
GCF_000809905.3	Acinetobacter	Acinetobacter baumannii
GCF_000809885.2	Acinetobacter	Acinetobacter baumannii
GCF_000809865.3	Acinetobacter	Acinetobacter baumannii
GCF_000809845.3	Acinetobacter	Acinetobacter baumannii
GCF_000809345.3	Acinetobacter	Acinetobacter baumannii
GCF_000809325.3	Acinetobacter	Acinetobacter baumannii
GCF_000809305.3	Acinetobacter	Acinetobacter baumannii
GCF_000809285.3	Acinetobacter	Acinetobacter baumannii
GCF_000805365.1	Acinetobacter	Acinetobacter baumannii
GCF_000805305.1	Acinetobacter	Acinetobacter baumannii
GCF_000805295.1	Acinetobacter	Acinetobacter baumannii
GCF_000805275.1	Acinetobacter	Acinetobacter baumannii
GCF_000805225.1	Acinetobacter	Acinetobacter baumannii
GCF_000805215.1	Acinetobacter	Acinetobacter baumannii
GCF_000805205.1	Acinetobacter	Acinetobacter baumannii
GCF_000805195.1	Acinetobacter	Acinetobacter baumannii
GCF_000805145.1	Acinetobacter	Acinetobacter baumannii
GCF_000805135.1	Acinetobacter	Acinetobacter baumannii
GCF_000805125.1	Acinetobacter	Acinetobacter baumannii
GCF_000805115.1	Acinetobacter	Acinetobacter baumannii
GCF_000805065.1	Acinetobacter	Acinetobacter baumannii
GCF_000805055.1	Acinetobacter	Acinetobacter baumannii
GCF_000805045.1	Acinetobacter	Acinetobacter baumannii
GCF_000805035.1	Acinetobacter	Acinetobacter baumannii
GCF_000804985.1	Acinetobacter	Acinetobacter baumannii
GCF_000804975.1	Acinetobacter	Acinetobacter baumannii
GCF_000804965.1	Acinetobacter	Acinetobacter baumannii
GCF_000804955.1	Acinetobacter	Acinetobacter baumannii
GCF_000804905.1	Acinetobacter	Acinetobacter baumannii
GCF_000805515.1	Acinetobacter	Acinetobacter baumannii
GCF_000810305.3	Acinetobacter	Acinetobacter baumannii
GCF_000805525.1	Acinetobacter	Acinetobacter baumannii
GCF_000805545.1	Acinetobacter	Acinetobacter baumannii
GCF_000809235.3	Acinetobacter	Acinetobacter baumannii
GCF_000809225.3	Acinetobacter	Acinetobacter baumannii
GCF_000809215.3	Acinetobacter	Acinetobacter baumannii
GCF_000809205.3	Acinetobacter	Acinetobacter baumannii
GCF_000809085.3	Acinetobacter	Acinetobacter baumannii
GCF_000809065.3	Acinetobacter	Acinetobacter baumannii
GCF_000809045.3	Acinetobacter	Acinetobacter baumannii
GCF_000809005.3	Acinetobacter	Acinetobacter baumannii
GCF_000808985.3	Acinetobacter	Acinetobacter baumannii
GCF_000808945.3	Acinetobacter	Acinetobacter baumannii
GCF_000808925.3	Acinetobacter	Acinetobacter baumannii
GCF_000808905.3	Acinetobacter	Acinetobacter baumannii
GCF_000808885.3	Acinetobacter	Acinetobacter baumannii
GCF_000808845.3	Acinetobacter	Acinetobacter baumannii
GCF_000808815.3	Acinetobacter	Acinetobacter baumannii
GCF_000808785.3	Acinetobacter	Acinetobacter baumannii
GCF_000808775.3	Acinetobacter	Acinetobacter baumannii
GCF_000808765.2	Acinetobacter	Acinetobacter baumannii
GCF_000805635.1	Acinetobacter	Acinetobacter baumannii
GCF_000805615.1	Acinetobacter	Acinetobacter baumannii
GCF_000805595.1	Acinetobacter	Acinetobacter baumannii
GCF_000805535.1	Acinetobacter	Acinetobacter baumannii
GCF_000810325.3	Acinetobacter	Acinetobacter baumannii
GCF_000810345.3	Acinetobacter	Acinetobacter baumannii
GCF_000810365.3	Acinetobacter	Acinetobacter baumannii
GCF_000814345.1	Acinetobacter	Acinetobacter baumannii
GCF_000811945.3	Acinetobacter	Acinetobacter baumannii
GCF_000811925.3	Acinetobacter	Acinetobacter baumannii
GCF_000811905.3	Acinetobacter	Acinetobacter baumannii
GCF_000811885.3	Acinetobacter	Acinetobacter baumannii
GCF_000811865.3	Acinetobacter	Acinetobacter baumannii
GCF_000811825.3	Acinetobacter	Acinetobacter baumannii
GCF_000811805.3	Acinetobacter	Acinetobacter baumannii
GCF_000811785.3	Acinetobacter	Acinetobacter baumannii
GCF_000811765.3	Acinetobacter	Acinetobacter baumannii
GCF_000811745.3	Acinetobacter	Acinetobacter baumannii
GCF_000811725.3	Acinetobacter	Acinetobacter baumannii
GCF_000811705.3	Acinetobacter	Acinetobacter baumannii
GCF_000811685.3	Acinetobacter	Acinetobacter baumannii
GCF_000811665.3	Acinetobacter	Acinetobacter baumannii
GCF_000811645.3	Acinetobacter	Acinetobacter baumannii
GCF_000811625.3	Acinetobacter	Acinetobacter baumannii
GCF_000811605.3	Acinetobacter	Acinetobacter baumannii
GCF_000811585.3	Acinetobacter	Acinetobacter baumannii
GCF_000811565.3	Acinetobacter	Acinetobacter baumannii
GCF_000811545.3	Acinetobacter	Acinetobacter baumannii
GCF_000820665.1	Acinetobacter	Acinetobacter baumannii
GCF_000811525.3	Acinetobacter	Acinetobacter baumannii
GCF_000820685.1	Acinetobacter	Acinetobacter baumannii
GCF_000830055.1	Acinetobacter	Acinetobacter baumannii
GCF_000939635.2	Acinetobacter	Acinetobacter baumannii
GCF_000939615.2	Acinetobacter	Acinetobacter baumannii
GCF_000939575.2	Acinetobacter	Acinetobacter baumannii
GCF_000939565.2	Acinetobacter	Acinetobacter baumannii
GCF_000939555.2	Acinetobacter	Acinetobacter baumannii
GCF_000939535.2	Acinetobacter	Acinetobacter baumannii
GCF_000939495.2	Acinetobacter	Acinetobacter baumannii
GCF_000939485.2	Acinetobacter	Acinetobacter baumannii
GCF_000939475.2	Acinetobacter	Acinetobacter baumannii
GCF_000939425.2	Acinetobacter	Acinetobacter baumannii
GCF_000939415.2	Acinetobacter	Acinetobacter baumannii
GCF_000939405.2	Acinetobacter	Acinetobacter baumannii
GCF_000939395.2	Acinetobacter	Acinetobacter baumannii
GCF_000931755.1	Acinetobacter	Acinetobacter baumannii
GCF_000876445.1	Acinetobacter	Acinetobacter baumannii
GCF_000876095.1	Acinetobacter	Acinetobacter baumannii
GCF_000876075.1	Acinetobacter	Acinetobacter baumannii
GCF_000876055.1	Acinetobacter	Acinetobacter baumannii
GCF_000836625.1	Acinetobacter	Acinetobacter baumannii
GCF_000836075.1	Acinetobacter	Acinetobacter baumannii
GCF_000835995.1	Acinetobacter	Acinetobacter baumannii
GCF_000828935.1	Acinetobacter	Acinetobacter baumannii
GCF_000804895.1	Acinetobacter	Acinetobacter baumannii
GCF_000811505.3	Acinetobacter	Acinetobacter baumannii
GCF_000811405.3	Acinetobacter	Acinetobacter baumannii
GCF_000810835.3	Acinetobacter	Acinetobacter baumannii
GCF_000810825.3	Acinetobacter	Acinetobacter baumannii
GCF_000810765.3	Acinetobacter	Acinetobacter baumannii
GCF_000810745.3	Acinetobacter	Acinetobacter baumannii
GCF_000810725.3	Acinetobacter	Acinetobacter baumannii
GCF_000810685.3	Acinetobacter	Acinetobacter baumannii
GCF_000810665.3	Acinetobacter	Acinetobacter baumannii
GCF_000810645.3	Acinetobacter	Acinetobacter baumannii
GCF_000810625.2	Acinetobacter	Acinetobacter baumannii
GCF_000810605.3	Acinetobacter	Acinetobacter baumannii
GCF_000810585.3	Acinetobacter	Acinetobacter baumannii
GCF_000810565.3	Acinetobacter	Acinetobacter baumannii
GCF_000810545.3	Acinetobacter	Acinetobacter baumannii
GCF_000810525.3	Acinetobacter	Acinetobacter baumannii
GCF_000810505.3	Acinetobacter	Acinetobacter baumannii
GCF_000810485.3	Acinetobacter	Acinetobacter baumannii
GCF_000810465.3	Acinetobacter	Acinetobacter baumannii
GCF_000810445.3	Acinetobacter	Acinetobacter baumannii
GCF_000810425.3	Acinetobacter	Acinetobacter baumannii
GCF_000810405.3	Acinetobacter	Acinetobacter baumannii
GCF_000810385.3	Acinetobacter	Acinetobacter baumannii
GCF_000810865.3	Acinetobacter	Acinetobacter baumannii
GCF_000811485.3	Acinetobacter	Acinetobacter baumannii
GCF_000810875.3	Acinetobacter	Acinetobacter baumannii
GCF_000810915.3	Acinetobacter	Acinetobacter baumannii
GCF_000811365.3	Acinetobacter	Acinetobacter baumannii
GCF_000811345.3	Acinetobacter	Acinetobacter baumannii
GCF_000811325.3	Acinetobacter	Acinetobacter baumannii
GCF_000811305.3	Acinetobacter	Acinetobacter baumannii
GCF_000811285.3	Acinetobacter	Acinetobacter baumannii
GCF_000811265.3	Acinetobacter	Acinetobacter baumannii
GCF_000811245.3	Acinetobacter	Acinetobacter baumannii
GCF_000811225.3	Acinetobacter	Acinetobacter baumannii
GCF_000811205.3	Acinetobacter	Acinetobacter baumannii
GCF_000811185.3	Acinetobacter	Acinetobacter baumannii
GCF_000811165.3	Acinetobacter	Acinetobacter baumannii
GCF_000811145.3	Acinetobacter	Acinetobacter baumannii
GCF_000811105.3	Acinetobacter	Acinetobacter baumannii
GCF_000811085.3	Acinetobacter	Acinetobacter baumannii
GCF_000811065.3	Acinetobacter	Acinetobacter baumannii
GCF_000811015.3	Acinetobacter	Acinetobacter baumannii
GCF_000811005.3	Acinetobacter	Acinetobacter baumannii
GCF_000810995.3	Acinetobacter	Acinetobacter baumannii
GCF_000810985.3	Acinetobacter	Acinetobacter baumannii
GCF_000810945.3	Acinetobacter	Acinetobacter baumannii
GCF_000810935.3	Acinetobacter	Acinetobacter baumannii
GCF_000810905.3	Acinetobacter	Acinetobacter baumannii
GCF_000804885.1	Acinetobacter	Acinetobacter baumannii
GCF_000804875.1	Acinetobacter	Acinetobacter baumannii
GCF_000804825.1	Acinetobacter	Acinetobacter baumannii
GCF_012934925.1	Acinetobacter	Acinetobacter baumannii
GCF_012934945.1	Acinetobacter	Acinetobacter baumannii
GCF_012934965.1	Acinetobacter	Acinetobacter baumannii
GCF_012934985.1	Acinetobacter	Acinetobacter baumannii
GCF_012935005.1	Acinetobacter	Acinetobacter baumannii
GCF_012935025.1	Acinetobacter	Acinetobacter baumannii
GCF_012935045.1	Acinetobacter	Acinetobacter baumannii
GCF_012935065.1	Acinetobacter	Acinetobacter baumannii
GCF_012935085.1	Acinetobacter	Acinetobacter baumannii
GCF_012935105.1	Acinetobacter	Acinetobacter baumannii
GCF_012935125.1	Acinetobacter	Acinetobacter baumannii
GCF_012935145.1	Acinetobacter	Acinetobacter baumannii
GCF_012935165.1	Acinetobacter	Acinetobacter baumannii
GCF_012935185.1	Acinetobacter	Acinetobacter baumannii
GCF_012935345.2	Acinetobacter	Acinetobacter baumannii
GCF_012952675.1	Acinetobacter	Acinetobacter baumannii
GCF_012955825.1	Acinetobacter	Acinetobacter baumannii
GCF_012955845.1	Acinetobacter	Acinetobacter baumannii
GCF_012956585.1	Acinetobacter	Acinetobacter baumannii
GCF_012974585.1	Acinetobacter	Acinetobacter baumannii
GCF_012974845.1	Acinetobacter	Acinetobacter baumannii
GCF_012934905.1	Acinetobacter	Acinetobacter baumannii
GCF_013138415.1	Acinetobacter	Acinetobacter baumannii
GCF_012931665.1	Acinetobacter	Acinetobacter baumannii
GCF_012931625.1	Acinetobacter	Acinetobacter baumannii
GCF_011683605.1	Acinetobacter	Acinetobacter baumannii
GCF_011683625.1	Acinetobacter	Acinetobacter baumannii
GCF_011683655.1	Acinetobacter	Acinetobacter baumannii
GCF_011683665.1	Acinetobacter	Acinetobacter baumannii
GCF_011745885.1	Acinetobacter	Acinetobacter baumannii
GCF_011754375.1	Acinetobacter	Acinetobacter baumannii
GCF_012037635.1	Acinetobacter	Acinetobacter baumannii
GCF_012037655.1	Acinetobacter	Acinetobacter baumannii
GCF_012272715.1	Acinetobacter	Acinetobacter baumannii
GCF_012272735.1	Acinetobacter	Acinetobacter baumannii
GCF_012272755.1	Acinetobacter	Acinetobacter baumannii
GCF_012272775.1	Acinetobacter	Acinetobacter baumannii
GCF_012272795.1	Acinetobacter	Acinetobacter baumannii
GCF_012276735.1	Acinetobacter	Acinetobacter baumannii
GCF_012276745.1	Acinetobacter	Acinetobacter baumannii
GCF_012277115.1	Acinetobacter	Acinetobacter baumannii
GCF_012515875.1	Acinetobacter	Acinetobacter baumannii
GCF_012524085.1	Acinetobacter	Acinetobacter baumannii
GCF_012524275.1	Acinetobacter	Acinetobacter baumannii
GCF_012781995.1	Acinetobacter	Acinetobacter baumannii
GCF_012931605.1	Acinetobacter	Acinetobacter baumannii
GCF_012931645.1	Acinetobacter	Acinetobacter baumannii
GCF_011683575.1	Acinetobacter	Acinetobacter baumannii
GCF_013138435.1	Acinetobacter	Acinetobacter baumannii
GCF_013140255.1	Acinetobacter	Acinetobacter baumannii
GCF_013394265.1	Acinetobacter	Acinetobacter baumannii
GCF_013394285.1	Acinetobacter	Acinetobacter baumannii
GCF_013416255.1	Acinetobacter	Acinetobacter baumannii
GCF_013416275.1	Acinetobacter	Acinetobacter baumannii
GCF_013618675.1	Acinetobacter	Acinetobacter baumannii
GCF_013618685.1	Acinetobacter	Acinetobacter baumannii
GCF_013618715.1	Acinetobacter	Acinetobacter baumannii
GCF_013618725.1	Acinetobacter	Acinetobacter baumannii
GCF_013618745.1	Acinetobacter	Acinetobacter baumannii
GCF_013618775.1	Acinetobacter	Acinetobacter baumannii
GCF_013618785.1	Acinetobacter	Acinetobacter baumannii
GCF_013618815.1	Acinetobacter	Acinetobacter baumannii
GCF_013618835.1	Acinetobacter	Acinetobacter baumannii
GCF_013618855.1	Acinetobacter	Acinetobacter baumannii
GCF_013778355.1	Acinetobacter	Acinetobacter baumannii
GCF_013778405.1	Acinetobacter	Acinetobacter baumannii
GCF_013778425.1	Acinetobacter	Acinetobacter baumannii
GCF_013778445.1	Acinetobacter	Acinetobacter baumannii
GCF_013787185.1	Acinetobacter	Acinetobacter baumannii
GCF_014116765.1	Acinetobacter	Acinetobacter baumannii
GCF_014116785.1	Acinetobacter	Acinetobacter baumannii
GCF_013387385.1	Acinetobacter	Acinetobacter baumannii
GCF_013138475.1	Acinetobacter	Acinetobacter baumannii
GCF_013387305.1	Acinetobacter	Acinetobacter baumannii
GCF_013376855.2	Acinetobacter	Acinetobacter baumannii
GCF_013140275.1	Acinetobacter	Acinetobacter baumannii
GCF_013140295.1	Acinetobacter	Acinetobacter baumannii
GCF_013140305.1	Acinetobacter	Acinetobacter baumannii
GCF_013140315.1	Acinetobacter	Acinetobacter baumannii
GCF_013140355.1	Acinetobacter	Acinetobacter baumannii
GCF_013140365.1	Acinetobacter	Acinetobacter baumannii
GCF_013154985.1	Acinetobacter	Acinetobacter baumannii
GCF_013184005.1	Acinetobacter	Acinetobacter baumannii
GCF_013185115.1	Acinetobacter	Acinetobacter baumannii
GCF_013185135.1	Acinetobacter	Acinetobacter baumannii
GCF_013185155.1	Acinetobacter	Acinetobacter baumannii
GCF_013185245.1	Acinetobacter	Acinetobacter baumannii
GCF_013185265.1	Acinetobacter	Acinetobacter baumannii
GCF_013305465.1	Acinetobacter	Acinetobacter baumannii
GCF_013344855.1	Acinetobacter	Acinetobacter baumannii
GCF_013346445.1	Acinetobacter	Acinetobacter baumannii
GCF_013346455.1	Acinetobacter	Acinetobacter baumannii
GCF_013346525.1	Acinetobacter	Acinetobacter baumannii
GCF_013346545.1	Acinetobacter	Acinetobacter baumannii
GCF_013346675.1	Acinetobacter	Acinetobacter baumannii
GCF_013375255.1	Acinetobacter	Acinetobacter baumannii
GCF_013377175.1	Acinetobacter	Acinetobacter baumannii
GCF_000949035.2	Acinetobacter	Acinetobacter baumannii
GCF_011683565.1	Acinetobacter	Acinetobacter baumannii
GCF_011683505.1	Acinetobacter	Acinetobacter baumannii
GCF_000775855.1	Acinetobacter	Acinetobacter baumannii
GCF_000775835.1	Acinetobacter	Acinetobacter baumannii
GCF_000766105.1	Acinetobacter	Acinetobacter baumannii
GCF_000763365.1	Acinetobacter	Acinetobacter baumannii
GCF_000761465.1	Acinetobacter	Acinetobacter baumannii
GCF_000761175.1	Acinetobacter	Acinetobacter baumannii
GCF_000760475.1	Acinetobacter	Acinetobacter baumannii
GCF_000760455.1	Acinetobacter	Acinetobacter baumannii
GCF_000760435.1	Acinetobacter	Acinetobacter baumannii
GCF_000760415.1	Acinetobacter	Acinetobacter baumannii
GCF_000760395.1	Acinetobacter	Acinetobacter baumannii
GCF_000759395.1	Acinetobacter	Acinetobacter baumannii
GCF_000757665.1	Acinetobacter	Acinetobacter baumannii
GCF_000746645.1	Acinetobacter	Acinetobacter baumannii
GCF_000746605.1	Acinetobacter	Acinetobacter baumannii
GCF_000738845.1	Acinetobacter	Acinetobacter baumannii
GCF_000734775.1	Acinetobacter	Acinetobacter baumannii
GCF_000731965.1	Acinetobacter	Acinetobacter baumannii
GCF_000708795.1	Acinetobacter	Acinetobacter baumannii
GCF_000708775.1	Acinetobacter	Acinetobacter baumannii
GCF_000695855.3	Acinetobacter	Acinetobacter baumannii
GCF_000775875.1	Acinetobacter	Acinetobacter baumannii
GCF_000248195.1	Acinetobacter	Acinetobacter baumannii
GCF_000787015.1	Acinetobacter	Acinetobacter baumannii
GCF_000787225.1	Acinetobacter	Acinetobacter baumannii
GCF_000804815.1	Acinetobacter	Acinetobacter baumannii
GCF_000804805.1	Acinetobacter	Acinetobacter baumannii
GCF_000804795.1	Acinetobacter	Acinetobacter baumannii
GCF_000804745.1	Acinetobacter	Acinetobacter baumannii
GCF_000804735.1	Acinetobacter	Acinetobacter baumannii
GCF_000804725.1	Acinetobacter	Acinetobacter baumannii
GCF_000804715.1	Acinetobacter	Acinetobacter baumannii
GCF_000804665.1	Acinetobacter	Acinetobacter baumannii
GCF_000804655.1	Acinetobacter	Acinetobacter baumannii
GCF_000804645.1	Acinetobacter	Acinetobacter baumannii
GCF_000804635.1	Acinetobacter	Acinetobacter baumannii
GCF_000802915.1	Acinetobacter	Acinetobacter baumannii
GCF_000802895.1	Acinetobacter	Acinetobacter baumannii
GCF_000802885.1	Acinetobacter	Acinetobacter baumannii
GCF_000794125.1	Acinetobacter	Acinetobacter baumannii
GCF_000787355.1	Acinetobacter	Acinetobacter baumannii
GCF_000787335.1	Acinetobacter	Acinetobacter baumannii
GCF_000787315.1	Acinetobacter	Acinetobacter baumannii
GCF_000787295.1	Acinetobacter	Acinetobacter baumannii
GCF_000787275.1	Acinetobacter	Acinetobacter baumannii
GCF_000787235.1	Acinetobacter	Acinetobacter baumannii
GCF_000787215.1	Acinetobacter	Acinetobacter baumannii
GCF_011683555.1	Acinetobacter	Acinetobacter baumannii
GCF_011603295.1	Acinetobacter	Acinetobacter baumannii
GCF_011603345.1	Acinetobacter	Acinetobacter baumannii
GCF_011603845.1	Acinetobacter	Acinetobacter baumannii
GCF_011603855.1	Acinetobacter	Acinetobacter baumannii
GCF_011603905.1	Acinetobacter	Acinetobacter baumannii
GCF_011603925.1	Acinetobacter	Acinetobacter baumannii
GCF_011603945.1	Acinetobacter	Acinetobacter baumannii
GCF_011603965.1	Acinetobacter	Acinetobacter baumannii
GCF_011683235.1	Acinetobacter	Acinetobacter baumannii
GCF_011683255.1	Acinetobacter	Acinetobacter baumannii
GCF_011683265.1	Acinetobacter	Acinetobacter baumannii
GCF_011683275.1	Acinetobacter	Acinetobacter baumannii
GCF_011683305.1	Acinetobacter	Acinetobacter baumannii
GCF_011683335.1	Acinetobacter	Acinetobacter baumannii
GCF_011683355.1	Acinetobacter	Acinetobacter baumannii
GCF_011683365.1	Acinetobacter	Acinetobacter baumannii
GCF_011683375.1	Acinetobacter	Acinetobacter baumannii
GCF_011683395.1	Acinetobacter	Acinetobacter baumannii
GCF_011683425.1	Acinetobacter	Acinetobacter baumannii
GCF_011683455.1	Acinetobacter	Acinetobacter baumannii
GCF_011683465.1	Acinetobacter	Acinetobacter baumannii
GCF_011683475.1	Acinetobacter	Acinetobacter baumannii
GCF_011683485.1	Acinetobacter	Acinetobacter baumannii
GCF_011603835.1	Acinetobacter	Acinetobacter baumannii
GCF_011603305.1	Acinetobacter	Acinetobacter baumannii
GCF_011603825.1	Acinetobacter	Acinetobacter baumannii
GCF_011603775.1	Acinetobacter	Acinetobacter baumannii
GCF_011603355.1	Acinetobacter	Acinetobacter baumannii
GCF_011603385.1	Acinetobacter	Acinetobacter baumannii
GCF_011603405.1	Acinetobacter	Acinetobacter baumannii
GCF_011603415.1	Acinetobacter	Acinetobacter baumannii
GCF_011603445.1	Acinetobacter	Acinetobacter baumannii
GCF_011603455.1	Acinetobacter	Acinetobacter baumannii
GCF_011603475.1	Acinetobacter	Acinetobacter baumannii
GCF_011603485.1	Acinetobacter	Acinetobacter baumannii
GCF_011603525.1	Acinetobacter	Acinetobacter baumannii
GCF_011603535.1	Acinetobacter	Acinetobacter baumannii
GCF_011603545.1	Acinetobacter	Acinetobacter baumannii
GCF_011603585.1	Acinetobacter	Acinetobacter baumannii
GCF_011603595.1	Acinetobacter	Acinetobacter baumannii
GCF_011603625.1	Acinetobacter	Acinetobacter baumannii
GCF_011603635.1	Acinetobacter	Acinetobacter baumannii
GCF_011603645.1	Acinetobacter	Acinetobacter baumannii
GCF_011603685.1	Acinetobacter	Acinetobacter baumannii
GCF_011603705.1	Acinetobacter	Acinetobacter baumannii
GCF_011603725.1	Acinetobacter	Acinetobacter baumannii
GCF_011603735.1	Acinetobacter	Acinetobacter baumannii
GCF_011603765.1	Acinetobacter	Acinetobacter baumannii
GCF_011603805.1	Acinetobacter	Acinetobacter baumannii
GCF_000949045.2	Acinetobacter	Acinetobacter baumannii
GCF_000949055.2	Acinetobacter	Acinetobacter baumannii
GCF_000949065.2	Acinetobacter	Acinetobacter baumannii
GCF_001612185.1	Acinetobacter	Acinetobacter baumannii
GCF_001612175.1	Acinetobacter	Acinetobacter baumannii
GCF_001612155.1	Acinetobacter	Acinetobacter baumannii
GCF_001612115.1	Acinetobacter	Acinetobacter baumannii
GCF_001612105.1	Acinetobacter	Acinetobacter baumannii
GCF_001612095.1	Acinetobacter	Acinetobacter baumannii
GCF_001612075.1	Acinetobacter	Acinetobacter baumannii
GCF_001612025.1	Acinetobacter	Acinetobacter baumannii
GCF_001612015.1	Acinetobacter	Acinetobacter baumannii
GCF_001612005.1	Acinetobacter	Acinetobacter baumannii
GCF_001611995.1	Acinetobacter	Acinetobacter baumannii
GCF_001593425.2	Acinetobacter	Acinetobacter baumannii
GCF_001578145.1	Acinetobacter	Acinetobacter baumannii
GCF_001576615.1	Acinetobacter	Acinetobacter baumannii
GCF_001573125.1	Acinetobacter	Acinetobacter baumannii
GCF_001573105.1	Acinetobacter	Acinetobacter baumannii
GCF_001573085.1	Acinetobacter	Acinetobacter baumannii
GCF_001573065.1	Acinetobacter	Acinetobacter baumannii
GCF_001549575.1	Acinetobacter	Acinetobacter baumannii
GCF_001543995.1	Acinetobacter	Acinetobacter baumannii
GCF_001541875.1	Acinetobacter	Acinetobacter baumannii
GCF_001612215.1	Acinetobacter	Acinetobacter baumannii
GCF_001541795.1	Acinetobacter	Acinetobacter baumannii
GCF_001612235.1	Acinetobacter	Acinetobacter baumannii
GCF_002249505.1	Acinetobacter	Acinetobacter baumannii
GCF_001648035.1	Acinetobacter	Acinetobacter baumannii
GCF_001640075.1	Acinetobacter	Acinetobacter baumannii
GCF_001640065.1	Acinetobacter	Acinetobacter baumannii
GCF_001636235.1	Acinetobacter	Acinetobacter baumannii
GCF_001624975.1	Acinetobacter	Acinetobacter baumannii
GCF_001618125.1	Acinetobacter	Acinetobacter baumannii
GCF_001617945.1	Acinetobacter	Acinetobacter baumannii
GCF_001617915.1	Acinetobacter	Acinetobacter baumannii
GCF_001617895.1	Acinetobacter	Acinetobacter baumannii
GCF_001617885.1	Acinetobacter	Acinetobacter baumannii
GCF_001617835.1	Acinetobacter	Acinetobacter baumannii
GCF_001617825.1	Acinetobacter	Acinetobacter baumannii
GCF_001612455.1	Acinetobacter	Acinetobacter baumannii
GCF_001612435.1	Acinetobacter	Acinetobacter baumannii
GCF_001612415.1	Acinetobacter	Acinetobacter baumannii
GCF_001612395.1	Acinetobacter	Acinetobacter baumannii
GCF_001612365.1	Acinetobacter	Acinetobacter baumannii
GCF_001612355.1	Acinetobacter	Acinetobacter baumannii
GCF_001612335.1	Acinetobacter	Acinetobacter baumannii
GCF_001612315.1	Acinetobacter	Acinetobacter baumannii
GCF_001612285.1	Acinetobacter	Acinetobacter baumannii
GCF_001612255.1	Acinetobacter	Acinetobacter baumannii
GCF_001649595.1	Acinetobacter	Acinetobacter baumannii
GCF_001541775.1	Acinetobacter	Acinetobacter baumannii
GCF_001541725.1	Acinetobacter	Acinetobacter baumannii
GCF_001512095.1	Acinetobacter	Acinetobacter baumannii
GCF_001512075.1	Acinetobacter	Acinetobacter baumannii
GCF_001512055.1	Acinetobacter	Acinetobacter baumannii
GCF_001512035.1	Acinetobacter	Acinetobacter baumannii
GCF_001512015.1	Acinetobacter	Acinetobacter baumannii
GCF_001511995.1	Acinetobacter	Acinetobacter baumannii
GCF_001511975.1	Acinetobacter	Acinetobacter baumannii
GCF_001511935.1	Acinetobacter	Acinetobacter baumannii
GCF_001511915.1	Acinetobacter	Acinetobacter baumannii
GCF_001511895.1	Acinetobacter	Acinetobacter baumannii
GCF_001511875.1	Acinetobacter	Acinetobacter baumannii
GCF_001511855.1	Acinetobacter	Acinetobacter baumannii
GCF_001500225.1	Acinetobacter	Acinetobacter baumannii
GCF_001471855.2	Acinetobacter	Acinetobacter baumannii
GCF_001457535.1	Acinetobacter	Acinetobacter baumannii
GCF_001446715.1	Acinetobacter	Acinetobacter baumannii
GCF_001444265.1	Acinetobacter	Acinetobacter baumannii
GCF_001444255.1	Acinetobacter	Acinetobacter baumannii
GCF_001444225.1	Acinetobacter	Acinetobacter baumannii
GCF_001444215.1	Acinetobacter	Acinetobacter baumannii
GCF_001443265.1	Acinetobacter	Acinetobacter baumannii
GCF_001512115.1	Acinetobacter	Acinetobacter baumannii
GCF_001541765.1	Acinetobacter	Acinetobacter baumannii
GCF_001512135.1	Acinetobacter	Acinetobacter baumannii
GCF_001512175.1	Acinetobacter	Acinetobacter baumannii
GCF_001541705.1	Acinetobacter	Acinetobacter baumannii
GCF_001541695.1	Acinetobacter	Acinetobacter baumannii
GCF_001541685.1	Acinetobacter	Acinetobacter baumannii
GCF_001541525.1	Acinetobacter	Acinetobacter baumannii
GCF_001541455.1	Acinetobacter	Acinetobacter baumannii
GCF_001541425.1	Acinetobacter	Acinetobacter baumannii
GCF_001541045.2	Acinetobacter	Acinetobacter baumannii
GCF_001541035.2	Acinetobacter	Acinetobacter baumannii
GCF_001541025.2	Acinetobacter	Acinetobacter baumannii
GCF_001531455.2	Acinetobacter	Acinetobacter baumannii
GCF_001531265.2	Acinetobacter	Acinetobacter baumannii
GCF_001531205.2	Acinetobacter	Acinetobacter baumannii
GCF_001531135.1	Acinetobacter	Acinetobacter baumannii
GCF_001518715.1	Acinetobacter	Acinetobacter baumannii
GCF_001517645.1	Acinetobacter	Acinetobacter baumannii
GCF_001516805.1	Acinetobacter	Acinetobacter baumannii
GCF_001514375.1	Acinetobacter	Acinetobacter baumannii
GCF_001512255.1	Acinetobacter	Acinetobacter baumannii
GCF_001512235.1	Acinetobacter	Acinetobacter baumannii
GCF_001512215.1	Acinetobacter	Acinetobacter baumannii
GCF_001512195.1	Acinetobacter	Acinetobacter baumannii
GCF_001512155.1	Acinetobacter	Acinetobacter baumannii
GCF_001442575.1	Acinetobacter	Acinetobacter baumannii
GCF_001649615.1	Acinetobacter	Acinetobacter baumannii
GCF_001649675.1	Acinetobacter	Acinetobacter baumannii
GCF_001666485.1	Acinetobacter	Acinetobacter baumannii
GCF_001666475.1	Acinetobacter	Acinetobacter baumannii
GCF_001666465.1	Acinetobacter	Acinetobacter baumannii
GCF_001666425.1	Acinetobacter	Acinetobacter baumannii
GCF_001666405.1	Acinetobacter	Acinetobacter baumannii
GCF_001666395.1	Acinetobacter	Acinetobacter baumannii
GCF_001666385.1	Acinetobacter	Acinetobacter baumannii
GCF_001666365.1	Acinetobacter	Acinetobacter baumannii
GCF_001666325.1	Acinetobacter	Acinetobacter baumannii
GCF_001666315.1	Acinetobacter	Acinetobacter baumannii
GCF_001666305.1	Acinetobacter	Acinetobacter baumannii
GCF_001666275.1	Acinetobacter	Acinetobacter baumannii
GCF_001666255.1	Acinetobacter	Acinetobacter baumannii
GCF_001666235.1	Acinetobacter	Acinetobacter baumannii
GCF_001666225.1	Acinetobacter	Acinetobacter baumannii
GCF_001666195.1	Acinetobacter	Acinetobacter baumannii
GCF_001666175.1	Acinetobacter	Acinetobacter baumannii
GCF_001666155.1	Acinetobacter	Acinetobacter baumannii
GCF_001666145.1	Acinetobacter	Acinetobacter baumannii
GCF_001666105.1	Acinetobacter	Acinetobacter baumannii
GCF_001666085.1	Acinetobacter	Acinetobacter baumannii
GCF_001666515.1	Acinetobacter	Acinetobacter baumannii
GCF_001666075.1	Acinetobacter	Acinetobacter baumannii
GCF_001666545.1	Acinetobacter	Acinetobacter baumannii
GCF_001666565.1	Acinetobacter	Acinetobacter baumannii
GCF_001668855.1	Acinetobacter	Acinetobacter baumannii
GCF_001668835.1	Acinetobacter	Acinetobacter baumannii
GCF_001668815.1	Acinetobacter	Acinetobacter baumannii
GCF_001668775.1	Acinetobacter	Acinetobacter baumannii
GCF_001668765.1	Acinetobacter	Acinetobacter baumannii
GCF_001668755.1	Acinetobacter	Acinetobacter baumannii
GCF_001668645.1	Acinetobacter	Acinetobacter baumannii
GCF_001668585.1	Acinetobacter	Acinetobacter baumannii
GCF_001668555.1	Acinetobacter	Acinetobacter baumannii
GCF_001668535.1	Acinetobacter	Acinetobacter baumannii
GCF_001668515.1	Acinetobacter	Acinetobacter baumannii
GCF_001668475.1	Acinetobacter	Acinetobacter baumannii
GCF_001668465.2	Acinetobacter	Acinetobacter baumannii
GCF_001668445.1	Acinetobacter	Acinetobacter baumannii
GCF_001666715.1	Acinetobacter	Acinetobacter baumannii
GCF_001666705.1	Acinetobacter	Acinetobacter baumannii
GCF_001666665.1	Acinetobacter	Acinetobacter baumannii
GCF_001666645.1	Acinetobacter	Acinetobacter baumannii
GCF_001666635.1	Acinetobacter	Acinetobacter baumannii
GCF_001666625.1	Acinetobacter	Acinetobacter baumannii
GCF_001666575.1	Acinetobacter	Acinetobacter baumannii
GCF_001666555.1	Acinetobacter	Acinetobacter baumannii
GCF_001649625.1	Acinetobacter	Acinetobacter baumannii
GCF_001666065.1	Acinetobacter	Acinetobacter baumannii
GCF_001665285.1	Acinetobacter	Acinetobacter baumannii
GCF_001664725.1	Acinetobacter	Acinetobacter baumannii
GCF_001664685.1	Acinetobacter	Acinetobacter baumannii
GCF_001664665.1	Acinetobacter	Acinetobacter baumannii
GCF_001664655.1	Acinetobacter	Acinetobacter baumannii
GCF_001664645.1	Acinetobacter	Acinetobacter baumannii
GCF_001664595.1	Acinetobacter	Acinetobacter baumannii
GCF_001664585.1	Acinetobacter	Acinetobacter baumannii
GCF_001664575.1	Acinetobacter	Acinetobacter baumannii
GCF_001664565.1	Acinetobacter	Acinetobacter baumannii
GCF_001661665.1	Acinetobacter	Acinetobacter baumannii
GCF_001657725.1	Acinetobacter	Acinetobacter baumannii
GCF_001649975.1	Acinetobacter	Acinetobacter baumannii
GCF_001649955.1	Acinetobacter	Acinetobacter baumannii
GCF_001649895.1	Acinetobacter	Acinetobacter baumannii
GCF_001649875.1	Acinetobacter	Acinetobacter baumannii
GCF_001649835.1	Acinetobacter	Acinetobacter baumannii
GCF_001649815.1	Acinetobacter	Acinetobacter baumannii
GCF_001649805.1	Acinetobacter	Acinetobacter baumannii
GCF_001649795.1	Acinetobacter	Acinetobacter baumannii
GCF_001649765.1	Acinetobacter	Acinetobacter baumannii
GCF_001649705.1	Acinetobacter	Acinetobacter baumannii
GCF_001664735.1	Acinetobacter	Acinetobacter baumannii
GCF_001665985.1	Acinetobacter	Acinetobacter baumannii
GCF_001664755.1	Acinetobacter	Acinetobacter baumannii
GCF_001664805.1	Acinetobacter	Acinetobacter baumannii
GCF_001665215.1	Acinetobacter	Acinetobacter baumannii
GCF_001665205.1	Acinetobacter	Acinetobacter baumannii
GCF_001665175.1	Acinetobacter	Acinetobacter baumannii
GCF_001665155.1	Acinetobacter	Acinetobacter baumannii
GCF_001665145.1	Acinetobacter	Acinetobacter baumannii
GCF_001665125.1	Acinetobacter	Acinetobacter baumannii
GCF_001665095.1	Acinetobacter	Acinetobacter baumannii
GCF_001665065.1	Acinetobacter	Acinetobacter baumannii
GCF_001665055.1	Acinetobacter	Acinetobacter baumannii
GCF_001665045.1	Acinetobacter	Acinetobacter baumannii
GCF_001665005.1	Acinetobacter	Acinetobacter baumannii
GCF_001664985.1	Acinetobacter	Acinetobacter baumannii
GCF_001664975.1	Acinetobacter	Acinetobacter baumannii
GCF_001664965.1	Acinetobacter	Acinetobacter baumannii
GCF_001664915.1	Acinetobacter	Acinetobacter baumannii
GCF_001664905.1	Acinetobacter	Acinetobacter baumannii
GCF_001664895.1	Acinetobacter	Acinetobacter baumannii
GCF_001664885.1	Acinetobacter	Acinetobacter baumannii
GCF_001664855.1	Acinetobacter	Acinetobacter baumannii
GCF_001664835.1	Acinetobacter	Acinetobacter baumannii
GCF_001664815.1	Acinetobacter	Acinetobacter baumannii
GCF_001664765.1	Acinetobacter	Acinetobacter baumannii
GCF_001668875.1	Acinetobacter	Acinetobacter baumannii
GCF_001441645.1	Acinetobacter	Acinetobacter baumannii
GCF_001441565.1	Acinetobacter	Acinetobacter baumannii
GCF_001414995.1	Acinetobacter	Acinetobacter baumannii
GCF_001414985.1	Acinetobacter	Acinetobacter baumannii
GCF_001414935.1	Acinetobacter	Acinetobacter baumannii
GCF_001414925.1	Acinetobacter	Acinetobacter baumannii
GCF_001414915.1	Acinetobacter	Acinetobacter baumannii
GCF_001414905.1	Acinetobacter	Acinetobacter baumannii
GCF_001414885.1	Acinetobacter	Acinetobacter baumannii
GCF_001414865.1	Acinetobacter	Acinetobacter baumannii
GCF_001414815.1	Acinetobacter	Acinetobacter baumannii
GCF_001414805.1	Acinetobacter	Acinetobacter baumannii
GCF_001414785.1	Acinetobacter	Acinetobacter baumannii
GCF_001414765.1	Acinetobacter	Acinetobacter baumannii
GCF_001414735.1	Acinetobacter	Acinetobacter baumannii
GCF_001414685.1	Acinetobacter	Acinetobacter baumannii
GCF_001414655.1	Acinetobacter	Acinetobacter baumannii
GCF_001414645.1	Acinetobacter	Acinetobacter baumannii
GCF_001414575.1	Acinetobacter	Acinetobacter baumannii
GCF_001414565.1	Acinetobacter	Acinetobacter baumannii
GCF_001400975.1	Acinetobacter	Acinetobacter baumannii
GCF_001399655.1	Acinetobacter	Acinetobacter baumannii
GCF_001373575.1	Acinetobacter	Acinetobacter baumannii
GCF_001415015.1	Acinetobacter	Acinetobacter baumannii
GCF_001373535.1	Acinetobacter	Acinetobacter baumannii
GCF_001415025.1	Acinetobacter	Acinetobacter baumannii
GCF_001415085.1	Acinetobacter	Acinetobacter baumannii
GCF_001415695.1	Acinetobacter	Acinetobacter baumannii
GCF_001415665.1	Acinetobacter	Acinetobacter baumannii
GCF_001415645.1	Acinetobacter	Acinetobacter baumannii
GCF_001415615.1	Acinetobacter	Acinetobacter baumannii
GCF_001415595.1	Acinetobacter	Acinetobacter baumannii
GCF_001415535.1	Acinetobacter	Acinetobacter baumannii
GCF_001415515.1	Acinetobacter	Acinetobacter baumannii
GCF_001415505.1	Acinetobacter	Acinetobacter baumannii
GCF_001415465.1	Acinetobacter	Acinetobacter baumannii
GCF_001415435.1	Acinetobacter	Acinetobacter baumannii
GCF_001415425.1	Acinetobacter	Acinetobacter baumannii
GCF_001415385.1	Acinetobacter	Acinetobacter baumannii
GCF_001415355.1	Acinetobacter	Acinetobacter baumannii
GCF_001415345.1	Acinetobacter	Acinetobacter baumannii
GCF_001415325.1	Acinetobacter	Acinetobacter baumannii
GCF_001415295.1	Acinetobacter	Acinetobacter baumannii
GCF_001415275.1	Acinetobacter	Acinetobacter baumannii
GCF_001415255.1	Acinetobacter	Acinetobacter baumannii
GCF_001415215.1	Acinetobacter	Acinetobacter baumannii
GCF_001415165.1	Acinetobacter	Acinetobacter baumannii
GCF_001415095.1	Acinetobacter	Acinetobacter baumannii
GCF_001415065.1	Acinetobacter	Acinetobacter baumannii
GCF_001415715.1	Acinetobacter	Acinetobacter baumannii
GCF_001292715.1	Acinetobacter	Acinetobacter baumannii
GCF_001276055.1	Acinetobacter	Acinetobacter baumannii
GCF_000981405.1	Acinetobacter	Acinetobacter baumannii
GCF_000972625.1	Acinetobacter	Acinetobacter baumannii
GCF_000972525.1	Acinetobacter	Acinetobacter baumannii
GCF_000969485.1	Acinetobacter	Acinetobacter baumannii
GCF_000969465.1	Acinetobacter	Acinetobacter baumannii
GCF_000969385.1	Acinetobacter	Acinetobacter baumannii
GCF_000969365.1	Acinetobacter	Acinetobacter baumannii
GCF_000969295.1	Acinetobacter	Acinetobacter baumannii
GCF_000969285.1	Acinetobacter	Acinetobacter baumannii
GCF_000966525.1	Acinetobacter	Acinetobacter baumannii
GCF_000966515.1	Acinetobacter	Acinetobacter baumannii
GCF_000966505.1	Acinetobacter	Acinetobacter baumannii
GCF_000966495.1	Acinetobacter	Acinetobacter baumannii
GCF_000966305.1	Acinetobacter	Acinetobacter baumannii
GCF_000963815.1	Acinetobacter	Acinetobacter baumannii
GCF_000951165.1	Acinetobacter	Acinetobacter baumannii
GCF_000949195.2	Acinetobacter	Acinetobacter baumannii
GCF_000949185.2	Acinetobacter	Acinetobacter baumannii
GCF_000949175.2	Acinetobacter	Acinetobacter baumannii
GCF_000949165.2	Acinetobacter	Acinetobacter baumannii
GCF_000949115.2	Acinetobacter	Acinetobacter baumannii
GCF_000988155.1	Acinetobacter	Acinetobacter baumannii
GCF_001276085.1	Acinetobacter	Acinetobacter baumannii
GCF_001007685.1	Acinetobacter	Acinetobacter baumannii
GCF_001007725.1	Acinetobacter	Acinetobacter baumannii
GCF_001261895.2	Acinetobacter	Acinetobacter baumannii
GCF_001077965.2	Acinetobacter	Acinetobacter baumannii
GCF_001077675.1	Acinetobacter	Acinetobacter baumannii
GCF_001077655.1	Acinetobacter	Acinetobacter baumannii
GCF_001077575.1	Acinetobacter	Acinetobacter baumannii
GCF_001077565.2	Acinetobacter	Acinetobacter baumannii
GCF_001077555.2	Acinetobacter	Acinetobacter baumannii
GCF_001059495.1	Acinetobacter	Acinetobacter baumannii
GCF_001055965.1	Acinetobacter	Acinetobacter baumannii
GCF_001053755.1	Acinetobacter	Acinetobacter baumannii
GCF_001053695.1	Acinetobacter	Acinetobacter baumannii
GCF_001052775.1	Acinetobacter	Acinetobacter baumannii
GCF_001052675.1	Acinetobacter	Acinetobacter baumannii
GCF_001052325.1	Acinetobacter	Acinetobacter baumannii
GCF_001052015.1	Acinetobacter	Acinetobacter baumannii
GCF_001026965.1	Acinetobacter	Acinetobacter baumannii
GCF_001008125.1	Acinetobacter	Acinetobacter baumannii
GCF_001007815.1	Acinetobacter	Acinetobacter baumannii
GCF_001007775.1	Acinetobacter	Acinetobacter baumannii
GCF_001007765.1	Acinetobacter	Acinetobacter baumannii
GCF_001007745.1	Acinetobacter	Acinetobacter baumannii
GCF_001007705.1	Acinetobacter	Acinetobacter baumannii
GCF_001441625.1	Acinetobacter	Acinetobacter baumannii
GCF_001415735.1	Acinetobacter	Acinetobacter baumannii
GCF_001415785.1	Acinetobacter	Acinetobacter baumannii
GCF_001432975.1	Acinetobacter	Acinetobacter baumannii
GCF_001432965.1	Acinetobacter	Acinetobacter baumannii
GCF_001432925.1	Acinetobacter	Acinetobacter baumannii
GCF_001432895.1	Acinetobacter	Acinetobacter baumannii
GCF_001432845.1	Acinetobacter	Acinetobacter baumannii
GCF_001432785.1	Acinetobacter	Acinetobacter baumannii
GCF_001432755.1	Acinetobacter	Acinetobacter baumannii
GCF_001432745.1	Acinetobacter	Acinetobacter baumannii
GCF_001432705.1	Acinetobacter	Acinetobacter baumannii
GCF_001432685.1	Acinetobacter	Acinetobacter baumannii
GCF_001432665.1	Acinetobacter	Acinetobacter baumannii
GCF_001432625.1	Acinetobacter	Acinetobacter baumannii
GCF_001432595.1	Acinetobacter	Acinetobacter baumannii
GCF_001432585.1	Acinetobacter	Acinetobacter baumannii
GCF_001432545.1	Acinetobacter	Acinetobacter baumannii
GCF_001432535.1	Acinetobacter	Acinetobacter baumannii
GCF_001432525.1	Acinetobacter	Acinetobacter baumannii
GCF_001432455.1	Acinetobacter	Acinetobacter baumannii
GCF_001432445.1	Acinetobacter	Acinetobacter baumannii
GCF_001432425.1	Acinetobacter	Acinetobacter baumannii
GCF_001432385.1	Acinetobacter	Acinetobacter baumannii
GCF_001433005.1	Acinetobacter	Acinetobacter baumannii
GCF_001432375.1	Acinetobacter	Acinetobacter baumannii
GCF_001433015.1	Acinetobacter	Acinetobacter baumannii
GCF_001433055.1	Acinetobacter	Acinetobacter baumannii
GCF_001441555.1	Acinetobacter	Acinetobacter baumannii
GCF_001441545.1	Acinetobacter	Acinetobacter baumannii
GCF_001441485.1	Acinetobacter	Acinetobacter baumannii
GCF_001441475.1	Acinetobacter	Acinetobacter baumannii
GCF_001441465.1	Acinetobacter	Acinetobacter baumannii
GCF_001441455.1	Acinetobacter	Acinetobacter baumannii
GCF_001441415.1	Acinetobacter	Acinetobacter baumannii
GCF_001441405.1	Acinetobacter	Acinetobacter baumannii
GCF_001441355.1	Acinetobacter	Acinetobacter baumannii
GCF_001433695.1	Acinetobacter	Acinetobacter baumannii
GCF_001433675.1	Acinetobacter	Acinetobacter baumannii
GCF_001433655.1	Acinetobacter	Acinetobacter baumannii
GCF_001433355.1	Acinetobacter	Acinetobacter baumannii
GCF_001433335.1	Acinetobacter	Acinetobacter baumannii
GCF_001433275.1	Acinetobacter	Acinetobacter baumannii
GCF_001433265.1	Acinetobacter	Acinetobacter baumannii
GCF_001433245.1	Acinetobacter	Acinetobacter baumannii
GCF_001433205.1	Acinetobacter	Acinetobacter baumannii
GCF_001433155.1	Acinetobacter	Acinetobacter baumannii
GCF_001433145.1	Acinetobacter	Acinetobacter baumannii
GCF_001433075.1	Acinetobacter	Acinetobacter baumannii
GCF_001433045.1	Acinetobacter	Acinetobacter baumannii
GCF_001415765.1	Acinetobacter	Acinetobacter baumannii
GCF_001432275.1	Acinetobacter	Acinetobacter baumannii
GCF_001420515.1	Acinetobacter	Acinetobacter baumannii
GCF_001416305.1	Acinetobacter	Acinetobacter baumannii
GCF_001416275.1	Acinetobacter	Acinetobacter baumannii
GCF_001416255.1	Acinetobacter	Acinetobacter baumannii
GCF_001416235.1	Acinetobacter	Acinetobacter baumannii
GCF_001416225.1	Acinetobacter	Acinetobacter baumannii
GCF_001416165.1	Acinetobacter	Acinetobacter baumannii
GCF_001416155.1	Acinetobacter	Acinetobacter baumannii
GCF_001416145.1	Acinetobacter	Acinetobacter baumannii
GCF_001416115.1	Acinetobacter	Acinetobacter baumannii
GCF_001416095.1	Acinetobacter	Acinetobacter baumannii
GCF_001416075.1	Acinetobacter	Acinetobacter baumannii
GCF_001416035.1	Acinetobacter	Acinetobacter baumannii
GCF_001416015.1	Acinetobacter	Acinetobacter baumannii
GCF_001416005.1	Acinetobacter	Acinetobacter baumannii
GCF_001415985.1	Acinetobacter	Acinetobacter baumannii
GCF_001415965.1	Acinetobacter	Acinetobacter baumannii
GCF_001415915.1	Acinetobacter	Acinetobacter baumannii
GCF_001415875.1	Acinetobacter	Acinetobacter baumannii
GCF_001415835.1	Acinetobacter	Acinetobacter baumannii
GCF_001415815.1	Acinetobacter	Acinetobacter baumannii
GCF_001415805.1	Acinetobacter	Acinetobacter baumannii
GCF_001416315.1	Acinetobacter	Acinetobacter baumannii
GCF_001432265.1	Acinetobacter	Acinetobacter baumannii
GCF_001416355.1	Acinetobacter	Acinetobacter baumannii
GCF_001416395.1	Acinetobacter	Acinetobacter baumannii
GCF_001420505.1	Acinetobacter	Acinetobacter baumannii
GCF_001417545.1	Acinetobacter	Acinetobacter baumannii
GCF_001417515.1	Acinetobacter	Acinetobacter baumannii
GCF_001417495.1	Acinetobacter	Acinetobacter baumannii
GCF_001417485.1	Acinetobacter	Acinetobacter baumannii
GCF_001416715.1	Acinetobacter	Acinetobacter baumannii
GCF_001416705.1	Acinetobacter	Acinetobacter baumannii
GCF_001416665.1	Acinetobacter	Acinetobacter baumannii
GCF_001416655.1	Acinetobacter	Acinetobacter baumannii
GCF_001416635.1	Acinetobacter	Acinetobacter baumannii
GCF_001416625.1	Acinetobacter	Acinetobacter baumannii
GCF_001416585.1	Acinetobacter	Acinetobacter baumannii
GCF_001416565.1	Acinetobacter	Acinetobacter baumannii
GCF_001416555.1	Acinetobacter	Acinetobacter baumannii
GCF_001416545.1	Acinetobacter	Acinetobacter baumannii
GCF_001416515.1	Acinetobacter	Acinetobacter baumannii
GCF_001416495.1	Acinetobacter	Acinetobacter baumannii
GCF_001416475.1	Acinetobacter	Acinetobacter baumannii
GCF_001416465.1	Acinetobacter	Acinetobacter baumannii
GCF_001416425.1	Acinetobacter	Acinetobacter baumannii
GCF_001416415.1	Acinetobacter	Acinetobacter baumannii
GCF_001416385.1	Acinetobacter	Acinetobacter baumannii
GCF_002249525.1	Acinetobacter	Acinetobacter baumannii
GCF_002573795.1	Acinetobacter	Acinetobacter baumannii
GCF_002249585.1	Acinetobacter	Acinetobacter baumannii
GCF_006492945.1	Acinetobacter	Acinetobacter baumannii
GCF_006492925.1	Acinetobacter	Acinetobacter baumannii
GCF_006492905.1	Acinetobacter	Acinetobacter baumannii
GCF_006492885.1	Acinetobacter	Acinetobacter baumannii
GCF_006492865.1	Acinetobacter	Acinetobacter baumannii
GCF_006492855.1	Acinetobacter	Acinetobacter baumannii
GCF_006492805.1	Acinetobacter	Acinetobacter baumannii
GCF_006492795.1	Acinetobacter	Acinetobacter baumannii
GCF_006492785.1	Acinetobacter	Acinetobacter baumannii
GCF_006492775.1	Acinetobacter	Acinetobacter baumannii
GCF_006492735.1	Acinetobacter	Acinetobacter baumannii
GCF_006492715.1	Acinetobacter	Acinetobacter baumannii
GCF_006492705.1	Acinetobacter	Acinetobacter baumannii
GCF_006492685.1	Acinetobacter	Acinetobacter baumannii
GCF_006492675.1	Acinetobacter	Acinetobacter baumannii
GCF_006492635.1	Acinetobacter	Acinetobacter baumannii
GCF_006492625.1	Acinetobacter	Acinetobacter baumannii
GCF_006492615.1	Acinetobacter	Acinetobacter baumannii
GCF_006492585.1	Acinetobacter	Acinetobacter baumannii
GCF_006492575.1	Acinetobacter	Acinetobacter baumannii
GCF_006492525.1	Acinetobacter	Acinetobacter baumannii
GCF_006492515.1	Acinetobacter	Acinetobacter baumannii
GCF_006492505.1	Acinetobacter	Acinetobacter baumannii
GCF_006492965.1	Acinetobacter	Acinetobacter baumannii
GCF_006492495.1	Acinetobacter	Acinetobacter baumannii
GCF_006492985.1	Acinetobacter	Acinetobacter baumannii
GCF_006493035.1	Acinetobacter	Acinetobacter baumannii
GCF_006494065.1	Acinetobacter	Acinetobacter baumannii
GCF_006494055.1	Acinetobacter	Acinetobacter baumannii
GCF_006494015.1	Acinetobacter	Acinetobacter baumannii
GCF_006494005.1	Acinetobacter	Acinetobacter baumannii
GCF_006493975.1	Acinetobacter	Acinetobacter baumannii
GCF_006493955.1	Acinetobacter	Acinetobacter baumannii
GCF_006493945.1	Acinetobacter	Acinetobacter baumannii
GCF_006493925.1	Acinetobacter	Acinetobacter baumannii
GCF_006493915.1	Acinetobacter	Acinetobacter baumannii
GCF_006493875.1	Acinetobacter	Acinetobacter baumannii
GCF_006493855.1	Acinetobacter	Acinetobacter baumannii
GCF_006493845.1	Acinetobacter	Acinetobacter baumannii
GCF_006493835.1	Acinetobacter	Acinetobacter baumannii
GCF_006493815.1	Acinetobacter	Acinetobacter baumannii
GCF_006493765.1	Acinetobacter	Acinetobacter baumannii
GCF_006493755.1	Acinetobacter	Acinetobacter baumannii
GCF_006493745.1	Acinetobacter	Acinetobacter baumannii
GCF_006493735.1	Acinetobacter	Acinetobacter baumannii
GCF_006493705.1	Acinetobacter	Acinetobacter baumannii
GCF_006493685.1	Acinetobacter	Acinetobacter baumannii
GCF_006493655.1	Acinetobacter	Acinetobacter baumannii
GCF_006493645.1	Acinetobacter	Acinetobacter baumannii
GCF_006493045.1	Acinetobacter	Acinetobacter baumannii
GCF_006493005.1	Acinetobacter	Acinetobacter baumannii
GCF_006492475.1	Acinetobacter	Acinetobacter baumannii
GCF_006492425.1	Acinetobacter	Acinetobacter baumannii
GCF_006492405.1	Acinetobacter	Acinetobacter baumannii
GCF_006376725.1	Acinetobacter	Acinetobacter baumannii
GCF_006369845.1	Acinetobacter	Acinetobacter baumannii
GCF_006369835.1	Acinetobacter	Acinetobacter baumannii
GCF_006369815.1	Acinetobacter	Acinetobacter baumannii
GCF_006369805.1	Acinetobacter	Acinetobacter baumannii
GCF_006369795.1	Acinetobacter	Acinetobacter baumannii
GCF_006369755.1	Acinetobacter	Acinetobacter baumannii
GCF_006369735.1	Acinetobacter	Acinetobacter baumannii
GCF_006369695.1	Acinetobacter	Acinetobacter baumannii
GCF_006368165.1	Acinetobacter	Acinetobacter baumannii
GCF_006368155.1	Acinetobacter	Acinetobacter baumannii
GCF_006368125.1	Acinetobacter	Acinetobacter baumannii
GCF_006368105.1	Acinetobacter	Acinetobacter baumannii
GCF_006368095.1	Acinetobacter	Acinetobacter baumannii
GCF_006368055.1	Acinetobacter	Acinetobacter baumannii
GCF_006368045.1	Acinetobacter	Acinetobacter baumannii
GCF_006368025.1	Acinetobacter	Acinetobacter baumannii
GCF_006368005.1	Acinetobacter	Acinetobacter baumannii
GCF_006367995.1	Acinetobacter	Acinetobacter baumannii
GCF_006367965.1	Acinetobacter	Acinetobacter baumannii
GCF_006367945.1	Acinetobacter	Acinetobacter baumannii
GCF_006367915.1	Acinetobacter	Acinetobacter baumannii
GCF_006367905.1	Acinetobacter	Acinetobacter baumannii
GCF_006385075.1	Acinetobacter	Acinetobacter baumannii
GCF_006491855.1	Acinetobacter	Acinetobacter baumannii
GCF_006491865.1	Acinetobacter	Acinetobacter baumannii
GCF_006491875.1	Acinetobacter	Acinetobacter baumannii
GCF_006492395.1	Acinetobacter	Acinetobacter baumannii
GCF_006492385.1	Acinetobacter	Acinetobacter baumannii
GCF_006492375.1	Acinetobacter	Acinetobacter baumannii
GCF_006492335.1	Acinetobacter	Acinetobacter baumannii
GCF_006492315.1	Acinetobacter	Acinetobacter baumannii
GCF_006492305.1	Acinetobacter	Acinetobacter baumannii
GCF_006492295.1	Acinetobacter	Acinetobacter baumannii
GCF_006492265.1	Acinetobacter	Acinetobacter baumannii
GCF_006492245.1	Acinetobacter	Acinetobacter baumannii
GCF_006492215.1	Acinetobacter	Acinetobacter baumannii
GCF_006492195.1	Acinetobacter	Acinetobacter baumannii
GCF_006494075.1	Acinetobacter	Acinetobacter baumannii
GCF_006492175.1	Acinetobacter	Acinetobacter baumannii
GCF_006492155.1	Acinetobacter	Acinetobacter baumannii
GCF_006492125.1	Acinetobacter	Acinetobacter baumannii
GCF_006492085.1	Acinetobacter	Acinetobacter baumannii
GCF_006492075.1	Acinetobacter	Acinetobacter baumannii
GCF_006492065.1	Acinetobacter	Acinetobacter baumannii
GCF_006492055.1	Acinetobacter	Acinetobacter baumannii
GCF_006491985.1	Acinetobacter	Acinetobacter baumannii
GCF_006491975.1	Acinetobacter	Acinetobacter baumannii
GCF_006491965.1	Acinetobacter	Acinetobacter baumannii
GCF_006491955.1	Acinetobacter	Acinetobacter baumannii
GCF_006491885.1	Acinetobacter	Acinetobacter baumannii
GCF_006492165.1	Acinetobacter	Acinetobacter baumannii
GCF_006367895.1	Acinetobacter	Acinetobacter baumannii
GCF_006494085.1	Acinetobacter	Acinetobacter baumannii
GCF_006494155.1	Acinetobacter	Acinetobacter baumannii
GCF_008000085.1	Acinetobacter	Acinetobacter baumannii
GCF_008000075.1	Acinetobacter	Acinetobacter baumannii
GCF_008000045.1	Acinetobacter	Acinetobacter baumannii
GCF_008000025.2	Acinetobacter	Acinetobacter baumannii
GCF_007999985.1	Acinetobacter	Acinetobacter baumannii
GCF_007999955.1	Acinetobacter	Acinetobacter baumannii
GCF_007999945.1	Acinetobacter	Acinetobacter baumannii
GCF_007999905.1	Acinetobacter	Acinetobacter baumannii
GCF_007999885.1	Acinetobacter	Acinetobacter baumannii
GCF_007999875.1	Acinetobacter	Acinetobacter baumannii
GCF_007999855.1	Acinetobacter	Acinetobacter baumannii
GCF_007999815.1	Acinetobacter	Acinetobacter baumannii
GCF_007999805.1	Acinetobacter	Acinetobacter baumannii
GCF_007999765.1	Acinetobacter	Acinetobacter baumannii
GCF_007999755.1	Acinetobacter	Acinetobacter baumannii
GCF_007999745.1	Acinetobacter	Acinetobacter baumannii
GCF_007999725.1	Acinetobacter	Acinetobacter baumannii
GCF_007999705.1	Acinetobacter	Acinetobacter baumannii
GCF_007999665.1	Acinetobacter	Acinetobacter baumannii
GCF_007999645.1	Acinetobacter	Acinetobacter baumannii
GCF_007999635.1	Acinetobacter	Acinetobacter baumannii
GCF_007999625.1	Acinetobacter	Acinetobacter baumannii
GCF_007999585.1	Acinetobacter	Acinetobacter baumannii
GCF_008000095.1	Acinetobacter	Acinetobacter baumannii
GCF_007999555.1	Acinetobacter	Acinetobacter baumannii
GCF_008000125.1	Acinetobacter	Acinetobacter baumannii
GCF_008000275.1	Acinetobacter	Acinetobacter baumannii
GCF_008709675.1	Acinetobacter	Acinetobacter baumannii
GCF_008709665.1	Acinetobacter	Acinetobacter baumannii
GCF_008709585.1	Acinetobacter	Acinetobacter baumannii
GCF_008709565.1	Acinetobacter	Acinetobacter baumannii
GCF_008632635.1	Acinetobacter	Acinetobacter baumannii
GCF_008630895.1	Acinetobacter	Acinetobacter baumannii
GCF_008629755.1	Acinetobacter	Acinetobacter baumannii
GCF_008581785.1	Acinetobacter	Acinetobacter baumannii
GCF_008581715.1	Acinetobacter	Acinetobacter baumannii
GCF_008581605.1	Acinetobacter	Acinetobacter baumannii
GCF_008581485.1	Acinetobacter	Acinetobacter baumannii
GCF_008581385.1	Acinetobacter	Acinetobacter baumannii
GCF_008477565.1	Acinetobacter	Acinetobacter baumannii
GCF_008244905.1	Acinetobacter	Acinetobacter baumannii
GCF_008244885.1	Acinetobacter	Acinetobacter baumannii
GCF_008244865.1	Acinetobacter	Acinetobacter baumannii
GCF_008180145.1	Acinetobacter	Acinetobacter baumannii
GCF_008124045.1	Acinetobacter	Acinetobacter baumannii
[truncated: 98,682 more rows]

## Sheet: Test Assemblies
Species	Identifier
Mycobacterium tuberculosis	SRR11998322
Escherichia coli	SRR11998709
Helicobacter pylori	SRR11998112
Listeria monocytogenes	SRR11998214
Acinetobacter baumannii	SRR11997731
Haemophilus influenzae	SRR11998046
Shigella flexneri	SRR11998565
Pseudomonas aeruginosa	SRR11998427
Achromobacter xylosoxidans	SRR11997695
Aggregatibacter actinomycetemcomitans	SRR11997767
Borreliella burgdorferi	SRR11997800
Burkholderia pseudomallei	SRR11997833
Campylobacter jejuni	SRR11997869
Enterococcus faecalis	SRR11997905
Francisella tularensis	SRR11998013
Klebsiella pneumoniae	SRR11998148
Legionella pneumophila	SRR11998181
Neisseria gonorrhoeae	SRR11998355
Neisseria meningitidis	SRR11998391
Salmonella enterica	SRR11998463
Streptococcus suis	SRR11998535
Streptococcus pyogenes	SRR11998601
Streptococcus agalactiae	SRR11998637
Streptococcus pneumoniae	SRR11998673
Vibrio cholerae	SRR11998745
Yersinia pseudotuberculosis	SRR11998781
Staphylococcus aureus	SRR11998286
Staphylococcus epidermidis	SRR11998499

## Sheet: Metrics
	Precision	Recall	F1	MCC
LCL-LCPN	0.758222	0.159151	0.243138	0.173005
Kaiju-HiTaxon-DB	0.952472	0.243166	0.351998	0.338699
Kaiju-RefSeq-DB	0.859672	0.290668	0.398828	0.375511
Kraken2-HiTaxon-DB	0.975825	0.516009	0.621876	0.569929
Kraken2-RefSeq-DB	0.939298	0.466126	0.580376	0.530346
Kraken2-HiTaxon-ML	0.969067	0.534024	0.650663	0.54667
Kaiju-HiTaxon-ML	0.947918	0.406665	0.540522	0.442482
Kaiju-Kraken2-Ens	0.970005	0.520726	0.625736	0.568722
Kraken2-HiTaxon-Align	0.972231	0.620877	0.725746	0.63225
